# Supplementary material for: Effects of iron supplements and iron-containing micronutrient powders on the gut microbiome in Bangladeshi infants: a randomized controlled trial
Source: Nat Commun. 2024 Oct 5;15:8640. doi: 10.1038/s41467-024-53013-x (PMC11452624; doi:10.1038/s41467-024-53013-x)
Supplement: Supplementary file 4 — Source data [file 41467_2024_53013_MOESM4_ESM.xlsx]

## Sheet: Figure 1C
Figure 1C
sampleid	treat	Ahniella	EscherichiaShigella	Ruminococcusgauvreauiigroup	Planomicrobium	Faecalicoccus	Flavobacterium	Dialister	Sanguibacter	Libanicoccus	Proteus	Brevibacterium	Aeromonas	Butyricimonas	RikenellaceaeRC9gutgroup	Staphylococcus	UCG009	LachnospiraceaeNK4A136group	LachnospiraceaeUCG003	Alicycliphilus	Rhizorhapis	Lachnoanaerobaculum	Merdibacter	Lysobacter	Leptotrichia	LachnospiraceaeFCS020group	Rikenella	Anaerostignum	Frisingicoccus	Hungatella	Paraprevotella	S5A14a	Colidextribacter	Dysgonomonas	Gaiella	Brachybacterium	UCG004	Sarcina	Dyadobacter	GCA900066755	Citrobacter	Oxalobacter	Massilia	Streptobacillus	Deinococcus	Eubacterium	Anoxybacillus	Brachyspira	Odoribacter
1F100R01	MNPs	0	21.2358	0	0	0	0	0	0	0	0	0	0	0	0	0	0	0	0	0	0	0	0	0	0	0	0	0	0	0	0	0	0	0	0	0	0	0	0	0	0	0	0	0	0	0	0	0	0
1F100R02	MNPs	0	4.52623	0	0	0	0	0	0	0	0	0	0	0	0	0	0	0	0	0	0	0	0	0	0	0	0	0	0	0	0	0	0	0	0	0	0	0	0	0	0	0	0	0	0	0.0384394	0	0	0
1F100R03	Iron	0	3.73687	0	0	0	0	0	0	0	0	0	0	0	0	0	0	0	0	0	0	0	0	0	0	0	0	0	0	0	0	0	0	0	0	0	0	0	0	0	0	0	0	0	0	0.103514	0	0	0
1F100R04	MNPs	0	0.444313	0	0	0	0	0	0	0	0	0	0	0	0	0	0	0	0	0	0	0	0	0	0	0	0	0	0	0.192536	0	0	0	0	0	0	0	0	0	0	0	0	0	0	0	0	0	0	0.162915
1F100R05	Placebo	0	12.6783	0	0	0.19113	0	0	0	0	0	0	0	0	0	0	0	0	0	0	0	0	0	0	0	0	0	0	0	0	0	0	0	0	0	0	0	0	0	0	0	0	0	0	0	0	0	0	0
1F100R06	Iron	0	5.52726	0	0	0	0	0	0	2.82671	0	0	0	0	0	0	0	0	0	0	0	0	0	0	0	0	0	0	0	0.210251	0	0	0	0	0	0	0	0	0	0	0	0	0	0	0	0	0	0	0.303696
1F100R07	Placebo	0	9.19125	0	0	0	0	0	0	0	0	0	0	0	0	0	0	0	0	0	0	0	0	0	0	0	0	0	0	0	0	0	0	0	0	0	0	0	0	0	0	0	0	0	0	0.69176	0	0	0
1F100R08	Iron	0	3.39003	0	0	0	0	0.326188	0	0	0	0	0	0	0	0	0	0	0	0	0	0	0	0	0	0	0	0	0	0	0	0	0	0	0	0	0	0	0	0	0	0	0	0	0	0.104846	0	0	0
1F100R09	MNPs	0	2.26635	0	0	0	0	0	0	0	0	0	0	0	0	0	0	0	0	0	0	0	0	0	0	0	0	0	0	1.16752	0	0	0	0.0457849	0	0	0	0	0	0	0	0	0	0	0	0	0	0	0
1F100R13	Iron	0	21.2416	0	0	0	0	1.33166	0	0	0	0	0	0	0	0	0	0	0	0	0	0	0	0	0	0	0	0	0	2.34293	0	0	0	0	0	0	0	0	0	0	0	0	0	0	0	0	0	0	0
1F100R14	MNPs	0	1.95601	0	0	0	0	0.211213	0	0	0	0	0.0642821	0	0	0	0	0	0	0	0	0	0	0	0	0	0	0	0	0	0	0	0	0	0	0	0	0	0	0	0	0	0	0	0	0	0	0	0
1F100R15	MNPs	0	7.39259	0	0	0	0	0	0	0	0	0	0	0	0	0	0	0	0	0	0	0	0	0	0	0	0	0	0	0	0	0	0	0	0	0	0	0	0	0	0	0	0	0	0	0.0987654	0	0	0
1F100R16	Placebo	0	3.87317	0	0	0.0460635	0	1.4011	0	0	0	0	0	0	0	0	0	0	0	0	0	0	0	0	0	0	0	0	0	0	0	0	0	0	0	0	0	0	0	0	0	0	0	0	0	0.257188	0	0	0
1F100R17	Placebo	0	4.40476	0	0	0	0	2.08646	0	0	0	0	0	0	0	0	0	0	0	0	0	0	0	0	0	0	0	0	0	0	0	0	0	0	0	0	0	0	0	0	0	0	0	0	0	0	0.064397	0	0
1F100R18	Iron	0	9.28905	0	0	0	0	0	0	7.89395	0	0	0.203555	0	0	0.0893655	0	0	0	0	0	0	0	0	0	0	0	0	0	0	0	0	0	0	0	0	0	0	0	0	0	0	0	0	0	0	0	0	0
1F100R19	Placebo	0	1.34901	0	0	0	0	0	0	0	0	0	0.0410172	0	0	0	0	0	0	0	0	0	0	0	0	0	0	0	0	0	0	0	0	0	0	0	0	0	0	0	0	0	0	0	0	0	0	0	0
1F100R20	MNPs	0	12.3526	0	0	0	0	0	0	0	0	0	0.0628262	0	0	0	0	0	0	0	0	0	0	0	0	0	0	0	0	0.154649	0	0	0	0	0	0	0	0	0	0	0	0	0	0	0	0	0	0	0.0193311
1F100R21	MNPs	0	53.6367	0	0	0	0	0	0	0	0	0	0	0	0	0	0	0	0	0	0	0	0	0	0	0	0	0	0	0	0	0	0	0	0	0	0	0	0	0	0	0	0	0	0	0	0	0	0
1F101R01	Iron	0	20.2915	0	0	0	0	0	0	0	0	0	0	0	0	0	0	0	0	0	0	0	0	0	0	0	0	0	0	0	0	0	0	0	0	0	0	0	0	0	0	0	0	0	0	0	0	0	0
1F101R02	Iron	0	19.3727	0	0	0	0	0	0	0	0	0	0	0	0	0	0	0	0	0	0	0	0	0	0	0	0	0	0	0	0	0	0	0	0	0	0	0	0	0	0	0	0	0	0	0	0	0	0
1F101R03	Placebo	0	0.522925	0	0	0	0	0	0	0	0	0	0	0	0	0	0	0	0	0	0	0	0	0	0	0	0.0513587	0	0	0	0	0	0	0	0	0	0	0	0	0	1.2186	0	0	0	0	0.154076	0	0	0
1F101R04	MNPs	0	13.7573	0	0	0	0	0	0	0	0	0	0	0	0	0.0512908	0	0	0	0	0	0	0	0	0	0	0	0	0	0	0	0	0	0	0	0	0	0	0	0	0	0	0	0	0	0	0	0	0
1F101R05	MNPs	0	7.32877	0	0	0	0	0	0	0	0	0	0	0	0	0	0	0	0	0	0	0	0	0	0	0	0	0	0	0	0	0	0	0	0	0	0	0	0	0	0	0	0	0	0	0	0	0	0
1F101R06	Iron	0	8.34045	0	0	0	0	0	0	0	0	0	0.0451921	0	0	0.0803415	0	0	0	0	0	0	0	0	0	0	0	0	0	0	0	0	0	0	0	0	0	0	0	0	0	0	0	0	0	0	0	0	0
1F101R07	Placebo	0	15.9405	0	0	0	0	0	0	5.33711	0	0	0	0	0	0	0	0	0	0	0	0	0	0	0	0	0	0	0	0	0	0	0	0	0	0	0	0	0	0	0	0	0	0	0	0	0	0	0
1F101R08	MNPs	0	6.17116	0	0	0	0	0	0	0	0	0	0	0	0	0	0	0	0	0	0	0	0	0	0	0	0	0	0	0	0	0	0	0	0	0	0	0	0	0	0	0	0	0	0	0	0	0	0
1F101R09	Iron	0	3.33578	0	0	0	0	0	0	0	0	0	0	0	0	0	0	0	0	0	0	0	0	0	0	0	0	0	0	0	0	0	0	0	0	0	0	0	0	0	0	0	0	0	0	0.0391294	0	0	0
1F101R10	Placebo	0	18.3524	0	0	0	0	0	0	0	0	0	0	0	0	0	0	0.169122	0	0	0	0	0	0	0	0	0	0	0	0.163666	0	0	0	0	0	0	0	0	0	0	0	0	0	0	0	0.0872886	0	0	0
1F101R11	Iron	0	13.1285	0	0	0	0	0	0	0	0	0	0	0	0	0	0	0	0	0	0	0	0	0	0	0	0	0	0	0	0	0	0	0	0	0	0	0	0	0	0	0	0	0	0	0	0	0	0
1F101R12	Iron	0	10.7887	0	0	0	0	0	0	0	0	0	0	0	0	0	0	0	0	0	0	0	0	0	0	0	0	0	0	0	0	0	0	0	0	0	0	0	0	0	0	0	0	0	0	0.103478	0	0	0.0449903
1F101R13	Placebo	0	28.7067	0	0	0	0	0	0	0	0	0	0	0	0	0	0	0	0	0	0	0	0	0	0	0	0	0	0	0	0	0	0	0	0	0	0	0	0	0	0	0	0	0	0	0	0	0	0
1F101R14	Iron	0	3.92826	0	0	0	0	0	0	0	0	0	0	0	0	0	0	0	0	0	0	0	0	0	0	0	0	0	0	0	0	0	0	0	0	0	0	0	0	0	0	0	0	0	0	0	0	0	0
1F101R15	Placebo	0	2.64159	0	0	0	0	0	0	0	0	0	1.4395	0	0	0.263783	0	0	0	0	0	0	0	0	0	0	0	0	0	0	0	0	0	0	0	0	0	0	0	0	0	0	0	0	0	0	0	0	0
1F101R16	Iron	0	1.93991	0	0	0	0	0	0	0	0	0	0	0	0	0	0	0	0	0	0	0	0	0	0	0	0	0	0	0	0	0	0	0	0	0	0	0	0	0	0	0	0	0	0	0.043109	0	0	0
1F101R17	MNPs	0	1.09478	0.121643	0	0	0	3.07513	0	0	0	0	0	0	0	0	0	0	0	0	0	0	0	0	0	0	0	0	0	0	0	0	0	0	0	0	0	0	0	0	0	0	0	0	0	0.0194628	0	0	0
1F101R18	Iron	0	3.0867	0	0	0.0347377	0	0	0	0	0	0	0	0	0	0	0	0.133988	0	0	0	0	0	0	0	0	0	0	0	0	0	0	0	0	0	0	0	0	0	0	0	0	0	0	0	0.0992507	0	0	0
1F101R19	Iron	0	16.7597	0	0	0	0	0	0	0	0	0	0	0	0	0	0	0	0	0	0	0	0	0	0	0	0	0	0	0	0	0	0	0	0	0	0	0	0	0	0	0	0	0	0	0	0	0	0
1F101R20	MNPs	0	2.11649	0	0	0.0757973	0	0	0	0	0.0699668	0	0	0	0	0	0	0	0	0	0	0	0	0	0	0	0	0	0	0.233223	0	0	0	0	0	0	0	0	0	0	0	0	0	0	0	0.571395	0	0	0
1F101R21	Placebo	0	37.6975	0	0	0	0	0	0	0	0	0	0	0	0	0	0	0	0	0	0	0	0	0	0	0	0	0	0	0	0	0	0	0	0	0	0	0	0	0	0	0	0	0	0	0	0	0	0
1F101R23	MNPs	0	27.0747	0	0	0	0	0	0	0	0.0735727	0	0	0	0	0	0	0	0	0	0	0	0	0	0	0	0	0	0	0	0	0	0	0	0	0	0	0	0	0	0	0	0	0	0	0.15205	0	0	0
1F101R24	Placebo	0	7.19611	0	0	0	0	0	0	0	0	0	0	0	0	0	0	0	0	0	0	0	0	0	0	0	0	0	0	0	0	0	0	0	0	0	0	0	0	0	0	0	0	0	0	0.0577228	0	0	0
1F102R01	MNPs	0	10.0984	0	0	0	0	0	0	3.00659	0	0	0	0	0	0.117358	0	0	0	0	0	0	0	0	0	0	0	0	0	0	0	0	0	0	0	0	0	0	0	0	0	0	0	0	0	0	0	0	0
1F102R02	MNPs	0	19.5454	0	0	0	0	0	0	0	0	0	0	0	0	0	0	0	0	0	0	0	0	0	0	0	0	0	0	0	0	0	0	0.163514	0	0	0	0	0	0	0	0	0	0	0	0	0	0	0
1F102R03	Iron	0	3.8061	0	0	0	0	0	0	0	0	0	0	0	0	0	0	0	0	0	0	0	0	0	0	0	0	0	0	0	0	0	0	0	0	0	0	0	0	0	0	0	0	0	0	0	0	0	0
1F102R04	Iron	0	5.42564	0	0	0	0	0	0	0	0	0	0	0	0	0	0	0	0	0	0	0	0	0	0	0	0	0	0	0	0	0	0	0	0	0	0	0	0	0	0	0	0	0	0	0	0	0	0
1F102R05	MNPs	0	5.07614	0	0	0	0	0	0	0	0.161242	0	0.0597193	0	0	0	0	0	0	0	0	0	0	0	0	0	0	0	0	0	0	0	0	0	0	0	0	0	0	0	0	0	0	0	0	0	0	0	0
1F102R06	MNPs	0	1.04014	0	0	0	0	0.864342	0	0	0	0	0	0	0	0	0	0	0	0	0	0	0	0	0	0	0	0	0	0	0	0	0	0	0	0	0	0	0	0	0	0	0	0	0	0.0146499	0	0	0
1F102R07	Placebo	0	23.1205	0	0	0	0	0.111182	0	0	0	0	0.0370606	0	0	0	0	0	0	0	0	0	0	0	0	0	0	0	0	0	0	0	0	0	0	0	0	0	0	0	0	0	0	0	0	0	0	0	0
1F102R08	Iron	0	15.756	0	0	0	0	0	0	0	0.0535189	0	0	0	0	0	0	0	0	0	0	0	0	0	0	0	0	0	0	7.40701	0	0	0	0	0	0	0	0	0	0	0	0	0	0	0	0.155205	0	0	0
1F102R09	MNPs	0	5.04014	0	0	0	0	0	0	0	0	0	0	0	0	0	0	0	0	0	0	0	0	0	0	0	0	0	0	0	0	0	0	0	0	0	0	0	0	0	0	0	0	0	0	0.333097	0	0	0
1F102R10	Iron	0	1.21595	0	0	0	0	0	0	0.124297	0	0	0.172936	0	0	0	0	0	0	0	0	0	0	0	0	0	0	0	0	0	0	0	0	0	0	0	0	0	0	0	0	0	0	0	0	0	0	0	0
1F102R11	Placebo	0	4.53401	0	0	0	0	0	0	0	0	0	0	0	0	0	0	0	0	0	0	0	0	0	0	0	0	0	0	0	0	0	0	0	0	0	0	0	0	0	0	0	0	0	0	0	0	0	0
1F102R12	Placebo	0	2.60087	0	0	0	0	0	0	0	0	0	0	0	0	0	0	0	0	0	0	0	0	0	0	0	0	0	0	0	0	0	0	0	0	0	0	0	0	0	0	0	0	0	0	0	0	0	0
1F102R13	Iron	0	7.16285	0	0	0	0	0	0	0	0	0	0	0	0	0.0399911	0	0	0	0	0	0	0	0	0	0	0	0	0	0	0	0	0	0	0	0	0	0	0	0	0	0	0	0	0	0	0	0	0
1F102R14	Iron	0	8.31544	0	0	0	0	0	0	0	0	0	0	0	0	0	0	0	0	0	0	0	0	0	0	0	0	0	0	0	0	0	0	0	0	0	0	0	0	0	0	0	0	0	0	0	0	0	0
1F102R15	Placebo	0	5.45883	0	0	0	0	0	0	0	0	0	0	0	0	0	0	0	0	0	0	0	0	0	0	0	0	0	0	0.0424628	0	0	0	0	0	0	0	0	0	0	0	0	0	0	0	0	0	0	0
1F102R16	Placebo	0	14.8067	0	0	0	0	0	0	0	1.70606	0	0	0	0	0	0	0	0	0	0	0	0	0	0	0	0	0	0	0	0	0	0	0	0	0	0	0	0	0	1.13215	0	0	0	0	0	0	0	0
1F102R17	Placebo	0	11.4031	0	0	0	0	0	0	0	0.859438	0	0	0	0	0	0	0	0	0	0	0	0	0	0	0	0	0	0	0	0	0	0	0	0	0	0	0	0	0	1.11478	0	0	0	0	0	0	0	0
1F102R18	Placebo	0	9.46339	0	0	0	0	0	0	0	0	0	0	0	0	0	0	0	0	0	0	0	0	0	0	0	0	0	0	0	0	0	0	0	0	0	0	0	0	0	0	0	0	0	0	0.143035	0	0	0
1F102R19	MNPs	0	5.87792	0	0	0	0	0	0	0	0	0	0	0	0	0	0	0	0	0	0	0	0	0	0	0	0	0	0	0.218538	0	0	0	0	0	0	0	0	0	0	0	0	0	0	0	0	0	0	0
1F102R20	Iron	0	18.2024	0	0	0	0	0	0	0	0	0	0	0	0	0	0	0	0	0	0	0	0	0	0.0596019	0	0	0	0	0	0	0	0	0	0	0	0	0	0	0	0	0	0	0	0	0	0	0	0
1F102R21	MNPs	0	2.35597	0	0	0	0	0	0	0	0	0	0.093912	0	0	0	0	0	0	0	0	0	0	0	0	0	0	0	0	0	0	0	0	0	0	0	0	0	0	0	0	0	0	0	0	0.0204157	0	0	0
1F102R23	MNPs	0	28.5445	0	0	0	0	0	0	0	0	0	0	0	0	0	0	0	0	0	0	0	0	0	0	0	0	0	0	0	0	0	0	0	0	0	0	0	0	0	0	0	0	0	0	0	0	0	0
1F102R24	Iron	0	3.04529	0	0	0	0	0	0	0	0	0	0	0	0	0.0277855	0	0	0	0	0	0	0	0	0	0	0	0	0	0	0	0	0	0	0	0	0	0	0	0	0	0	0	0	0	0	0	0	0
1F103R01	Placebo	0	1.10662	0	0	0	0	0	0	0	0	0	0	0	0	0	0	0	0	0	0	0	0	0	0	0	0	0	0	0	0	0	0	0	0	0	0	0	0	0	0	0	0	0	0	0	0	0	0
1F103R02	Iron	0	2.70462	0	0	0	0	0	0	0	0.0708872	0	0	0	0	0	0	0	0	0	0	0	0	0	0	0	0	0	0	0	0	0	0	0	0	0	0	0	0	0	0	0	0	0	0	0	0	0	0
1F103R03	Iron	0	0.357072	0	0	0	0	0	0	0	0	0	0	0	0	0	0	0	0	0	0	0	0	0	0	0	0	0	0	0	0	0	0	0	0	0	0	0	0	0	0	0	0	0	0	0.0942273	0	0	0
1F103R04	MNPs	0	16.3886	0	0	0	0	0	0	0	0	0	0	0	0	0	0	0	0	0	0	0	0	0	0	0	0	0	0	0	0	0	0	0	0	0	0	0	0	0	0	0	0	0	0	0	0	0	0
1F103R05	MNPs	0	3.65549	0	0	0	0	0	0	0	0	0	0	0	0	0	0	0	0	0	0	0	0	0	0	0	0	0	0	0	0	0	0	0	0	0	0	0	0	0	0	0	0	0	0	0	0	0	0
1F103R06	MNPs	0	4.30013	0	0	0	0	0	0	0	0	0	0	0	0	0	0	0	0	0	0	0	0	0	0	0	0	0	0	0	0	0	0	0	0	0	0	0	0	0	0	0	0	0	0	0	0	0	0
1F103R07	MNPs	0	1.57906	0	0	0	0	0	0	0	0	0	0	0	0	0.042822	0	0	0	0	0	0	0	0	0	0	0	0	0	0.107055	0	0	0	0	0	0	0	0	0	0	0	0	0	0	0	0.0535275	0	0	0.208757
1F103R08	Iron	0	9.62892	0	0	0	0	0.175944	0	0	0	0	0	0	0	0.0586479	0	0	0	0	0	0	0	0	0	0	0	0	0	0	0	0	0	0	0	0	0	0	0	0	0	0	0	0	0	0.901045	0	0	0
1F103R09	Placebo	0	3.67958	0	0	0	0	0	0	0	0	0	0	0	0	0	0	0	0	0	0	0	0	0	0	0	0	0	0	0.176056	0	0	0	0	0	0	0	0	0	0	0	0	0	0	0	0.117371	0	0	0.334507
1F103R10	Placebo	0	0.833514	0	0	0	0	0	0	0	0	0	0	0	0	0	0	0	0	0	0	0	0	0	0	0	0	0	0	0	0	0	0	0	0	0	0	0	0	0	0	0	0	0	0	0	0	0	0
1F103R11	MNPs	0	5.75062	0	0	0	0	0	0	0	0	0	0	0	0	0	0	0	0	0	0	0	0	0	0	0	0	0	0	0	0	0	0	0	0	0	0	0	0	0	0	0	0	0	0	0.253331	0	0	0
1F103R12	MNPs	0	15.9426	0	0	0	0	0	0	0	0	0	0	0	0	0	0	0	0	0	0	0	0	0	0	0	0	0	0	0	0	0	0	0	0	0	0	0	0	0	0	0	0	0	0	0.325697	0	0	0
1F103R13	Placebo	0	4.90077	0	0	0	0	0	0	0	0	0	0	0	0	0	0	0	0	0	0	0	0	0	0	0	0	0	0	0	0	0	0	0	0	0	0	0	0	0	0	0	0	0	0	0	0	0	0
1F103R14	Iron	0	2.03996	0	0	0	0	0	0	0	0	0	0	0	0	0	0	0	0	0	0	0	0	0	0	0	0	0	0	0	0	0	0	0	0	0	0	0	0	0	0	0	0	0	0	0	0	0	0
1F103R15	Iron	0	6.96358	0	0	0	0	0	0	0	0	0	0	0	0	0.10203	0	0	0	0	0	0	0	0	0	0	0	0	0	0	0	0	0	0	0	0	0	0	0	0	0	0	0	0	0	0	0	0	0
1F103R16	Iron	0	0.066871	0	0	0	0	0	0	0	0	0	0	0	0	0	0	0	0	0	0	0	0	0	0	0	0	0	0	0	0	0	0	0	0	0	0	0	0	0	0	0	0	0	0	0	0	0	0
1F103R17	Placebo	0	0.991713	0	0	0	0	0.217362	0	0	0	0	0	0	0	0	0	0	0	0	0	0	0	0	0	0	0	0	0	0	0	0	0	0	0	0	0	0	0	0	0	0	0	0	0	0	0	0	0
1F103R18	Iron	0	8.90468	0	0	0	0	0	0	0	0.316531	0	0	0	0	0	0	0	0	0	0	0	0	0	0	0	0	0	0	0	0	0	0	0	0	0	0	0	0	0	0	0	0	0	0	0	0	0	0
1F103R19	MNPs	0	29.1606	0	0	0	0	0	0	0	0	0	0	0	0	0	0	0	0	0	0	0	0	0	0	0	0	0	0	0	0	0	0	0	0	0	0	0	0	0	0	0	0	0	0	0	0	0	0
1F103R20	Placebo	0	2.54342	0	0	0.0588755	0	0	0	0	0	0	0	0	0	0	0	0	0	0	0	0	0	0	0	0	0	0	0	0	0	0	0	0	0	0	0	0	0	0	0	0	0	0	0	0	0	0	0
1F103R21	MNPs	0	1.88009	0	0	0	0	0	0	0	0	0	0	0	0	0	0	0.0783372	0	0	0	0	0	0	0	0	0	0	0	0.360351	0	0	0	0	0	0	0	0	0	0	0	0	0	0	0	0	0	0	0
1F103R23	Iron	0	1.43416	0	0	0	0	0	0	0	0	0	0.0745018	0	0	0	0	0	0	0	0	0	0	0	0	0	0	0	0	0	0	0	0	0	0	0	0	0	0	0	0	0	0	0	0	0	0	0	0
1F103R24	MNPs	0	0.480541	0	0	0	0	0	0	0	0	0	0	0	0	0	0	1.26958	0	0	0	0	0	0	0	0	0	0	0	0	0	0	0	0	0	0	0	0	0	0	0	0	0	0	0	0.0355956	0	0	0
1F105R01	Iron	0	14.1645	0	0	0	0	0	0	0	0	0	0	0	0	0	0	0	0	0	0	0	0	0	0	0	0	0	0	0	0	0	0	0	0	0	0	0	0	0	0	0	0	0	0	0	0	0	0
1F105R02	Placebo	0	2.07493	0	0	0	0	0	0	0	0	0	0	0	0	0	0	0	0	0	0	0	0	0	0	0	0	0	0	0	0	0	0.199109	0	0	0	0	0	0	0	0	0	0	0	0	0	0	0	0
1F105R03	MNPs	0	4.7069	0	0	0	0	0	0	0	0	0	0	0.0123325	0	0	0	0	0	0	0	0	0	0	0	0	0	0	0	0	0	0	0	0	0	0	0	0	0	0	0	0	0	0	0	0	0	0	0
1F105R04	Placebo	0	0	0.67736	0	0	0	1.21383	0	0	0	0	0	0	0	0	0	0.292619	0	0	0	0	0	0	0	0	0	0	0	0	0	0	0.157147	0	0	0	0	0	0	0	0	0	0	0	0	0.140891	0	0	0
1F105R05	Iron	0	13.4266	0	0	0	0	0	0	0	0.200654	0	0	0	0	0	0	0	0	0	0	0	0	0	0	0	0	0	0	0	0	0	0	0	0	0	0	0	0	0	0	0	0	0	0	0.418506	0	0	0
1F105R06	MNPs	0	3.54566	0	0	0	0	0	0	0	0	0	0.158608	0	0	0	0	0.0409312	0	0	0	0	0	0	0	0	0	0	0	0.470709	0	0	0	0	0	0	0	0	0	0	0	0	0	0	0	0.133026	0	0	0.163725
1F105R07	Iron	0	2.38108	0	0	0.0525624	0	0	0	0	0	0	0	0.394218	0	0	0	0	0	0	0	0	0.0367937	0	0	0	0	0	0	0.247043	0	0	0.541393	0	0	0	0	0	0	0	0	0	0	0	0	0.152431	0	0	0.325887
1F105R08	Iron	0	3.39446	0	0	0	0	1.50702	0	0.11705	0	0	0	0	0	0	0	0	0	0	0	0	0	0	0	0	0	0	0	0	0	0	0	0	0	0	0	0	0	0	0	0	0	0	0	0	0	0	0
1F105R09	Placebo	0	4.96961	0	0	0	0	0	0	0	0	0	0	0	0	0	0	0	0	0	0	0	0	0	0	0	0	0	0	0	0	0	0	0	0	0	0	0	0	0	0	0	0	0	0	0	0	0	0
1F105R10	Iron	0	3.86343	0	0	0	0	0	0	0	0	0	0	0	0	0	0	0	0	0	0	0	0	0	0	0	0	0	0	0	0	0	0	0	0	0	0	0	0	0	0	0	0	0	0	0	0	0	0
1F105R11	MNPs	0	1.5661	0	0	0	0	0	0	0	0	0	0.0517331	0	0	0	0	0	0	0	0	0	0	0	0	0	0	0	0	0	0	0	0	0	0	0	0	0	0	0	0	0	0	0	0	0	0	0	0
1F105R12	Iron	0	8.64281	0	0	0	0	0	0	0	0	0	0	0	0	0	0	0	0	0	0	0	0	0	0	0	0	0	0	0	0	0	0	0	0	0	0	0	0	0	0.423944	0	0	0	0	0	0	0	0
1F105R13	MNPs	0	0.126086	0	0	0	0	0	0	0	0	0	0	0	0	0	0	0	0	0	0	0	0	0	0	0	0	0	0	0	0	0	0	0	0	0	0	0	0	0	0	0	0	0	0	0	0	0	0
1F105R14	Iron	0	7.85983	0	0	0	0	0	0	0	0	0	0	0	0	0	0	0	0	0	0	0	0	0	0	0	0	0	0	0.0695048	0	0	0	0	0	0	0	0	0	0	0	0	0	0	0	0.0463365	0	0	0
1F105R15	Placebo	0	2.10319	0	0	0	0	0	0	0	0	0	0	0	0	0	0	0.352259	0	0	0	0	0	0	0	0	0	0	0	1.18628	0	0	0	0	0	0	0	0	0	0	0	0	0	0	0	0	0	0	0
1F105R16	MNPs	0	52.0706	0	0	0	0	0	0	0	0	0	0	0	0	0	0	0	0	0	0	0	0	0	0	0	0	0	0	0	0	0	0	0	0	0	0	0	0	0	0	0	0	0	0	0	0	0	0
1F105R17	MNPs	0	1.50546	0	0	0	0	0	0	0	0	0	0	0	0	0	0	0	0	0	0	0	0	0	0	0	0	0	0	0.0452284	0	0	0	0	0	0	0	0	0	0	0	0	0	0	0	0	0	0	0
1F105R18	Iron	0	3.65924	0	0	0	0	0	0	0	0	0	0	0	0	0	0	0	0	0	0	0	0	0	0	0	0	0	0	0	0	0	0	0	0	0	0	0	0	0	0	0	0	0	0	0	0	0	0
1F105R19	MNPs	0	5.57174	0	0	0	0	1.76594	0	0	0	0	0	0	0	0	0	0	0	0	0	0	0	0	0	0	0	0	0	0	0	0	0	0	0	0	0	0	0	0	0	0	0	0	0	0	0	0	0
1F105R20	Placebo	0	11.7331	0	0	0	0	0	0	0	0	0	0.0620433	0	0	0	0	0	0	0	0	0	0	0	0	0	0	0	0	0	0	0	0	0	0	0	0	0	0	0	0.620433	0	0	0	0	0	0	0	0
1F105R21	Placebo	0	13.1917	0	0	0	0	0	0	0	0	0	0	0	0	0	0	0	0	0	0	0	0	0	0	0	0	0	0	0	0	0	0	0	0	0	0	0	0	0	0	0	0	0	0	0	0	0	0
1F105R23	Iron	0	7.50239	0	0	0	0	0.292223	0	0	0	0	0	0	0	0	0	0	0	0	0	0	0	0	0	0	0	0	0	0	0	0	0	0	0	0	0	0	0	0	0	0	0	0	0	0	0	0	0
1F105R24	Iron	0	3.84425	0	0	0	0	0	0	0	0	0	0	0	0	0	0	0	0	0	0	0	0	0	0	0	0	0	0	0	0	0	0	0	0	0	0	0	0	0	0	0	0	0	0	0	0	0	0
1F106R01	Placebo	0	4.81605	0	0	0	0	0	0	0	0	0	0	0	0	0	0	0	0	0	0	0	0	0	0	0	0	0	0	0	0	0	0	0	0	0	0	0	0	0	0	0	0	0	0	0	0	0	0
1F106R02	Placebo	0	15.9606	0	0	0	0	0	0	0	0	0	0	0	0	0	0	0	0	0	0	0	0	0	0	0	0	0	0	0	0	0	0	0	0	0	0	0	0	0	0	0	0	0	0	0	0	0	0
1F106R03	Placebo	0	2.62503	0	0	0.248687	0	0	0	0	0	0	0	0	0	0	0.0506586	0	0	0	0	0	0	0	0	0	0	0	0	0.317767	0	0	0.317767	0	0	0	0	0	0	0	0	0	0	0	0	0.271714	0	0	0
1F106R04	MNPs	0	1.94038	0	0	0	0	0	0	0	0	0	0	0	0	0	0	0	0	0	0	0	0	0	0	0	0	0	0	0	0	0	0	0	0	0	0	0	0	0	0	0	0	0	0	0	0	0	0
1F106R05	MNPs	0	9.61186	0	0	0	0	0	0	0	0	0	0	0	0	0	0	0	0	0	0	0	0	0	0	0	0	0	0	0	0	0	0	0	0	0	0	0	0	0	0	0	0	0	0	0.271755	0	0	0
1F106R06	Placebo	0	1.85742	0	0	0	0	0	0	0	0	0	0	0	0	0	0	0	0	0	0	0	0	0	0	0	0	0	0	0	0	0	0	0	0	0	0	0	0	0	0	0	0	0	0	0	0	0	0
1F106R07	Iron	0	65.1063	0	0	0	0	0	0	0	0	0	0	0	0	0	0	0	0	0	0	0	0	0	0	0	0	0	0	0	0	0	0	0	0	0	0	0	0	0	0	0	0	0	0	0	0	0	0
1F106R08	Placebo	0	5.41053	0	0	0	0	0	0	0	0	0	0	0	0	0	0	0	0	0	0	0	0	0	0	0	0	0	0	0	0	0	0	0	0	0	0	0	0	0	0	0	0	0	0	0	0	0	0
1F106R09	Iron	0	10.7635	0	0	0	0	0	0	0	0	0	0	0	0	0	0	0	0	0	0	0	0	0	0	0	0	0	0	0	0	0	0.112218	0	0	0	0	0	0	0	0	0	0	0	0	0	0	0	0
1F106R10	Placebo	0	3.9638	0	0	0	0	0	0	0	0	0	0	0	0	0	0	0	0	0	0	0	0	0	0	0	0	0	0	0	0	0	0	0	0	0	0	0	0	0	0	0	0	0	0	0	0	0	0
1F106R11	Iron	0	5.08776	0	0	0	0	1.65424	0	0	0	0	0	0	0	0	0	0	0	0	0	0	0	0	0	0	0	0	0	0	0	0	0	0	0	0	0	0	0	0	0	0	0	0	0	0	0	0	0
1F106R12	Iron	0	6.29428	0	0	0.0310318	0	0	0	0	0	0	0	0	0	0	0	0	0	0	0	0	0	0	0	0	0	0	0	0	0	0	0	0	0	0	0	0	0	0	0	0	0	0	0	0.108611	0	0	0
1F106R13	Placebo	0	4.12082	0	0	0	0	0	0	0	0	0	0	0	0	0	0	0	0	0	0	0	0	0	0	0	0	0	0	0	0	0	0	0	0	0	0	0	0	0	0	0	0	0	0	0	0	0	0
1F106R14	MNPs	0	20.4698	0	0	0	0	0	0	0	0	0	0	0	0	0	0	0	0	0	0	0	0	0	0	0	0	0	0	0	0	0	0	0	0	0	0	0	0	0	0	0	0	0	0	0	0	0	0
1F106R15	Placebo	0	14.3273	0	0	0	0	0	0	0	0	0	0	0	0	0	0	2.91288	0	0	0	0	0	0	0	0	0	0	0	0	0	0	0	0	0	0	0	0	0	0	1.0694	0	0	0	0	0	0	0	0
1F106R16	Placebo	0	11.3752	0	0	0	0	0.727809	0	0.0559853	0	0	0.0305375	0	0	0	0	0	0	0	0	0	0	0	0	0	0	0	0	0	0	0	0	0	0	0	0	0	0	0	0	0	0	0	0	0	0	0	0
1F106R17	Placebo	0	3.85038	0	0	0	0	0	0	1.60936	0	0	0	0	0	0	0	0	0	0	0	0	0	0	0	0	0	0	0	0	0.0439416	0	0	0	0	0	0	0	0	0	0	0	0	0	0	0	0	0	0
1F106R18	MNPs	0	2.65609	0	0	0	0	0	0	4.93848	0	0	0	0	0	0	0	0	0	0	0	0	0	0	0	0	0	0	0	0	0	0	0	0	0	0	0	0	0	0	0	0	0	0	0	0	0	0	0
1F106R19	Placebo	0	2.82498	0	0	0	0	0	0	0	0	0	0	0	0	0	0	0	0	0	0	0	0	0	0	0	0	0	0	0	0	0	0	0	0	0	0	0	0	0	0.31564	0	0	0	0	0.0999527	0	0	0
1F106R20	MNPs	0	21.4803	0	0	0	0	0	0	0	0	0	0	0	0	0	0	0	0	0	0	0	0	0	0	0	0	0	0	0	0	0	0	0	0	0	0	0	0	0	0	0	0	0	0	0	0	0	0
1F106R21	MNPs	0	1.89122	0	0	0	0	0	0	0	0	0	0	0	0	0	0	0	0	0	0	0	0	0	0	0	0	0	0	0	0	0	0	0	0	0	0	0	0	0	0	0	0	0	0	0	0	0	0
1F106R23	Iron	0	6.35611	0	0	0	0	0	0	0	0.366082	0	0	0	0	0	0	0	0	0	0	0	0	0	0	0	0	0	0	0	0	0	0	0.151009	0	0	0	0	0	0	0	0	0	0	0	0	0	0	0
1F106R24	Iron	0	4.5886	0	0	0	0	0	0	0	0	0	0	0	0	0	0	0	0	0	0	0	0	0	0	0	0	0	0	0	0	0	0	0	0	0	0	0	0	0	0	0	0	0	0	0	0	0	0
1F107R01	MNPs	0	34.9555	0	0	0	0	0	0	0	0	0	0	0	0	0.0462374	0	0	0	0	0	0	0	0	0	0	0	0	0	0	0	0	0	0	0	0	0	0	0	0	0	0	0	0	0	0	0	0	0
1F107R02	Placebo	0	9.60585	0	0	0	0	0	0	0	0	0	0	0	0	0.0883522	0	0	0	0	0	0	0	0	0	0	0	0	0	0	0	0	0	0	0	0	0	0	0	0	0.549747	0	0	0	0	0	0	0	0
1F107R03	MNPs	0	1.75166	0	0	0	0	0	0	0	0	0	0	0	0	0	0	0	0	0	0	0	0	0	0	0	0	0	0	0	0	0	0	0	0	0	0	0	0	0	0	0	0	0	0	0	0	0	0
1F107R04	Placebo	0	1.08951	0	0	0	0	0	0	0	0	0	0	0	0	0	0	0	0	0	0	0	0	0	0	0	0	0	0	0.03986	0	0	0	0	0	0	0	0	0	0	10.6515	0	0	0	0	0	0	0	0
1F107R05	Iron	0	10.4862	0	0	0	0	0	0	0	0	0	0	0	0	0	0	0	0	0	0	0	0	0	0	0	0.201013	0	0	0	0	0	0	0	0	0	0	0	0	0	0	0	0	0	0	0.0293145	0	0	0
1F107R06	Iron	0	13.6366	0	0	0	0	0	0	0	0	0	0	0	0	0	0	0	0	0	0	0	0	0	0	0	0	0	0	0	0	0	0	0	0	0	0	0	0	0	0.294601	0	0	0	0	0	0	0	0
1F107R07	Iron	0	3.96958	0	0	0	0	1.44259	0	0	0	0	0	0	0	0	0	0	0	0	0	0	0	0	0	0	0	0	0	0	0	0	0	0	0	0	0	0	0	0	0	0	0	0	0	0	0	0	0
1F107R08	Iron	0	0.622818	0.111076	0	0	0	0	0	0	0	0	0	0	0	0	0	0	0	0	0	0	0	0	0	0	0	0	0	0	0	0	0	0	0	0	0	0	0	0	0	0	0	0	0	0	0	0	0
1F107R09	MNPs	0	4.14693	0	0	0	0	0	0	0	0	0	0	0	0	0	0	0	0	0	0	0	0	0	0	0	0	0	0	0	0	0	0	0	0	0	0	0	0	0	0	0	0	0	0	0	0	0	0
1F107R13	MNPs	0	4.80121	0	0	0	0	0	0	0	0.0567072	0	0	0	0	0	0	0	0	0	0	0	0	0	0	0	0	0	0	0	0	0.0189024	0	0	0	0	0	0	0	0	0	0	0	0	0	0.0882112	0	0	0
1F107R14	MNPs	0	8.56805	0	0	0	0	0	0	2.39611	0	0	0	0	0	0	0	0	0	0	0	0	0	0	0	0	0	0	0	0	0	0	0	0	0	0	0	0	0	0	0	0	0	0	0	0	0	0	0
1F107R15	MNPs	0	19.3737	0	0	0	0	0	0	0	0	0	0	0	0	0.246799	0	0	0	0	0	0	0	0	0	0	0	0	0	0	0	0	0	0	0	0	0	0	0	0	0	0	0	0	0	0	0	0	0
1F107R16	Placebo	0	17.226	0	0	0	0	0	0	2.51813	0	0	0	0	0	0.162169	0	0	0	0	0	0	0	0	0	0	0	0	0	0	0	0	0	0	0	0	0	0	0	0	0	0	0	0	0	0	0	0	0
1F107R17	Iron	0	17.2336	0	0	0	0	0	0	0	0	0	0	0	0	0	0	0	0	0	0	0	0	0	0	0	0	0	0	0	0	0	0	0	0	0	0	0	0	0	0	0	0	0	0	0	0	0	0
1F107R18	Placebo	0	19.2494	0	0	0	0	0	0	0	0	0	0	0	0	0	0	0	0	0	0	0	0	0	0	0	0	0	0	0	0	0	0	0	0	0	0	0	0	0	0	0	0	0	0	0	0	0	0
1F107R19	Placebo	0	4.21937	0	0	0	0	0	0	0	0.0849537	0	0	0	0	0.0991127	0	0	0	0	0	0	0	0	0	0	0	0	0	0	0	0	0	0	0	0	0	0	0	0	0	0	0	0	0	0	0	0	0
1F107R20	Placebo	0	20.9207	0	0	0	0	0	0	0	0	0	0	0	0	0	0	0	0	0	0	0	0	0	0	0	0	0	0	0	0	0	0	0	0	0	0	0	0	0	0	0	0	0	0	0	0	0	0
1F107R21	Iron	0	18.2719	0	0	0	0	0	0	0	0	0	0	0	0	0	0	0	0	0	0	0	0	0	0	0	0	0	0	0	0	0	0	0	0	0	0	0	0	0	0	0	0	0	0	0	0	0	0
1F108R01	Iron	0	2.44313	0	0	0	0	0	0	0	0	0	0	0	0	0	0	0	0	0	0	0	0	0	0	0	0	0	0	0	0	0	0	0	0	0	0	0	0	0	0	0	0	0	0	0.112211	0	0	0
1F108R02	Iron	0	2.92954	0	0	0	0	0	0	0.0434363	0	0	0	0	0	0	0	0	0	0	0	0	0	0	0	0	0	0	0	0	0	0	0	0	0	0	0	7.389	0	0	0	0	0	0	0	0.03861	0	0	0
1F108R03	MNPs	0	2.70471	0	0	0	0	0	0	0	0	0	0	0	0	0	0	0	0	0	0	0	0	0	0	0	0	0	0	0	0	0	0	0	0	0	0	0	0	0	0	0	0	0	0	0	0	0	0
1F108R04	Placebo	0	0.389401	0	0	0	0	0	0	0	0	0	0	0.284927	0	0	0	0	0	0	0	0	0	0	0	0	0	0	0	0.379903	0	0	0	0	0	0	0	0	0	0	0	0	0	0	0	0.199449	0	0	0
1F108R05	Placebo	0	9.05582	0	0	0	0	0	0	0	0	0	0	0	0	0	0	0	0	0	0	0	0	0	0	0	0	0	0	0	0	0	0	0	0	0	0	0	0	0	0	0	0	0	0	0	0	0	0
1F108R06	MNPs	0	20.5124	0	0	0	0	0	0	0	0	0	0	0	0	0	0	0	0	0	0	0	0	0	0	0	0	0	0	0	0	0	0	0	0	0	0	0	0	0	0	0	0	0	0	0	0	0	0
1F108R07	Placebo	0	2.82199	0	0	0	0	0	0	0	0	0	0	0	0	0	0	0	0	0	0	0	0	0	0	0	0	0	0	0	0	0	0	0	0	0	0	0	0	0	0	0	0	0	0	0	0	0	0
1F108R08	MNPs	0	14.2326	0	0	0	0	0	0	0	0	0	0	0	0	0	0	0	0	0	0	0	0	0	0	0	0	0	0	0	0	0	0	0	0	0	0	0	0	0	0	0	0	0	0	0	0	0	0
1F108R09	Placebo	0	1.32091	0	0	0	0	0	0	4.94162	0	0	0	0	0	0	0	0	0	0	0	0	0	0	0	0	0	0	0	0	0	0	0	0	0	0	0	0	0	0	0.235877	0	0	0	0	0.123835	0	0	0
1F108R13	MNPs	0	8.60387	0	0	0	0	0	0	0	0	0	0.143306	0	0	0.0440941	0	0	0	0	0	0	0	0	0	0	0	0	0	0	0	0	0	0	0	0	0	0	0	0	0	0	0	0	0	0	0	0	0
1F108R14	Iron	0	0.115126	0	0	0	0	0	0	0	0	0	0	0	0	0	0	0	0	0	0	0	0	0	0	0	0	0	0	0	0	0	0	0	0	0	0	0	0	0	0	0	0	0	0	0	0	0	0
1F108R15	MNPs	0	9.41856	0	0	0	0	0	0	0	0	0	0	0	0	0.373243	0	0	0	0	0	0	0	0	0	0	0	0	0	0	0	0	0	0	0	0	0	0	0	0	0	0	0	0	0	0	0	0	0
1F108R16	MNPs	0	7.79051	0	0	0	0	0	0	0.104641	0	0	0	0	0	0	0	0	0	0	0	0	0	0	0	0	0	0	0	0	0	0	0	0	0	0	0	0	0	0	0	0	0	0	0	0	0	0	0
1F108R17	Placebo	0	3.80936	0	0	0	0	0	0	0	0	0	0	0	0	0	0	0	0	0	0	0	0	0	0	0	0	0	0	0	0	0	0	0	0	0	0	0	0	0	0	0	0	0	0	0	0	0	0
1F108R18	MNPs	0	10.7223	0	0	0	0	0	0	0	0	0	0	0	0	0	0	0	0	0	0	0	0	0	0	0	0	0	0	0	0	0	0	0	0	0	0	0	0	0	0	0	0	0	0	0	0	0	0
1F108R19	Placebo	0	3.80508	0	0	0	0	0	0	0	0.0675095	0	0	0	0	0	0	0	0	0	0	0	0	0	0	0	0	0	0	0	0	0	0	0	0	0	0	0	0	0	0	0	0	0	0	0.0613723	0	0	0
1F108R20	Iron	0	8.18386	0	0	1.89593	0	0	0	0	0	0	0	0	0	0.0818386	0	0	0	0	0	0	0	0	0	0	0	0	0	0	0	0	0	0	0	0	0	0	0	0	0	0	0	0	0	0.279615	0	0	0
1F108R21	Placebo	0	1.5357	0	0	0	0	0	0	0	0	0	0.0437382	0	0	0	0	0.223551	0	0	0	0	0	0	0	0	0	0	0	1.22467	0	0	0	0	0	0	0	0	0	0	0	0	0	0	0	0.024299	0	0	0
1F109R01	MNPs	0	8.98675	0	0	0	0	0	0	0.260856	0	0	0	0	0	0	0	0	0	0	0	0	0	0	0	0	0	0	0	0	0	0	0	0	0	0	0	0	0	0	0	0	0	0	0	0	0	0	0
1F109R02	MNPs	0	0.345023	0	0	0	0	0	0	0	0	0	0	0	0	0	0	0	0	0	0	0.014179	0	0	0.00945269	0	0	0	0	0	0	0	0	0	0	0	0	0	0	0	0	0	0	0	0	0	0	0	0
1F109R03	Iron	0	8.89899	0	0	0	0	0	0	0	0	0	0	0	0	0	0	0	0	0	0	0	0	0	0	0	0	0	0	0	0	0	0	0	0	0	0	0	0	0	0	0	0	0	0	0	0	0	0
1F109R04	Placebo	0	4.66256	0	0	0	0	0	0	0	0	0	0	0.13535	0	0	0	0	0	0	0	0	0	0	0	0	0	0	0	0.0980118	0	0	0.0886773	0	0	0	0	0	0	0	0	0	0	0	0	0	0	0	0
1F109R05	Iron	0	3.91633	0	0	0	0	0	0	0	0	0	0	0	0	0	0	0	0	0	0	0	0	0	0	0	0	0	0	0	0	0	0	0	0	0	0	0	0	0	0	0	0	0	0	0	0	0	0
1F109R06	MNPs	0	12.3485	0	0	0	0	0	0	0	0	0	0	0	0	0	0	0	0	0	0	0	0	0	0	0	0	0	0	0	0	0	0	0	0	0	0	0	0	0	0	0	0	0	0	0	0	0	0
1F109R07	Placebo	0	9.4983	0	0	0	0	0	0	0	0	0	0	0	0	0	0	0	0	0	0	0	0	0	0	0	0	0	0	0	0	0	0	0	0	0	0	0	0	0	0	0	0	0	0	0	0	0	0
1F109R08	Placebo	0	20.0627	0	0	0	0	0	0	0	0	0	0	0	0	0	0	0	0	0	0	0	0	0	0	0	0	0	0	0	0	0	0	0	0	0	0	0	0	0	0	0	0	0	0	0	0	0	0
1F109R09	Iron	0	2.38445	0	0	0	0	0	0	0.0321602	0	0	0	0	0	0	0	0	0	0	0	0	0	0	0	0	0	0	0	0.165396	0	0	0	0	0	0	0	0	0	0	0	0	0	0	0	0	0	0	0
1F109R10	Iron	0	46.6784	0	0	0	0	0	0	0	0	0	0	0	0	0	0	0	0	0	0	0	0	0	0	0	0	0	0	0	0	0	0	0	0	0	0	0	0	0	0	0	0	0	0	0	0	0	0
1F109R11	Placebo	0	12.4541	0	0	0	0	0	0	0	0	0	0	0	0	0	0	0	0	0	0	0	0	0	0	0	0	0	0	0	0	0	0	0	0	0	0	0	0	0	0	0	0	0	0	0	0	0	0
1F109R12	Placebo	0	8.38329	0	0	0	0	0	0	0	0	0	0	0	0	0	0	0	0	0	0	0	0	0	0	0	0	0	0	0	0	0	0	0	0	0	0	0	0	0	0	0	0	0	0	0	0	0	0
1F109R13	MNPs	0	3.75053	0	0	0	0	0	0	0	0	0	0	0	0	0	0	0	0	0	0	0	0	0	0	0	0	0	0	0	0	0	0	0	0	0	0	0	0	0	0	0	0	0	0	0	0	0	0
1F109R14	Iron	0	0.713715	0	0	0	0	0	0	0	0	0	0	0	0	0	0	0	0	0	0	0	0	0	0	0	0	0	0	0	0	0	0	0	0	0	0	0	0	0	0	0	0	0	0	0.78359	0	0	0
1F109R15	MNPs	0	11.0878	0	0	0	0	0	0	0	0	0	0	0	0	0	0	0	0	0	0	0	0	0	0	0	0	0	0	0	0	0	0	0	0	0	0	0	0	0	0	0	0	0	0	0	0	0	0
1F109R16	Iron	0	6.75726	0	0	0	0	0	0	0	0	0	0	0	0	0	0	0	0	0	0	0	0	0	0	0	0	0	0	0	0	0	0	0	0	0	0	0	0	0	0	0	0	0	0	0.105335	0	0	0
1F109R17	Iron	0	0.251093	0	0	0	0	0.202495	0	0	0	0	0	0	0	0.202495	0	5.37016	0	0	0	0	0	0	0	0.494087	0	0	0	0.121497	0	0	0	0	0	0	0	0	0	0	0	0	0	0	0	0	0	0	0
1F109R18	Placebo	0	7.12993	0	0	0	0	0	0	0	0	0	0	0	0	0	0	0	0	0	0	0	0	0	0	0	0	0	0	0	0	0	0	0	0	0	0	0	0	0	0	0	0	0	0	0	0	0	0
1F109R19	Placebo	0	27.888	0	0	0	0	0	0	0	0	0	0	0	0	0.0462487	0	0	0	0	0	0	0	0	0	0	0	0	0	0	0	0	0	0	0	0	0	0	0	0	0	0	0	0	0	0	0	0	0
1F109R20	Placebo	0	21.8247	0	0	0	0	0	0	0	0	0	0	0	0	0	0	0	0	0	0	0	0	0	0	0	0	0	0	0	0	0	0	0	0	0	0	0	0	0	0	0	0	0	0	0	0	0	0
1F109R21	MNPs	0	0.345179	0	0	0	0	0.152784	0	0	0	0	0	0	0	0	0	0	0	0	0	0	0	0	0	0	0	0	0	0	0	0	0	0	0	0	0	0	0	0	0	0	0	0	0	0.0452694	0	0	0
1F109R23	Placebo	0	9.21755	0	0	0	0	0	0	0	0	0	0	0	0	0	0	0	0	0	0	0	0	0	0	0	0	0	0	0.360974	0	0	0	0	0	0	0	0	0	0	0	0	0	0	0	0	0	0	0
1F109R24	Iron	0	6.73572	0	0	0	0	0	0	0	0.056131	0	0	0	0	0	0	0	0	0	0	0	0	0	0	0	0	0	0	0	0	0	0	0	0	0	0	0	0	0	0	0	0	0	0	0	0	0	0
1F110R01	Placebo	0	0.3938	0	0	0	0	0	0	0.209545	0	0	0	0	0	0	0	0	0	0	0	0	0	0	0	0	0	0	0	0	0	0	0	0	0	0	0	0	0	0	0.310705	0	0	0	0	0	0	0	0
1F110R02	Iron	0	20.6735	0	0	0	0	0	0	0	0	0	0	0	0	0	0	0	0	0	0	0	0	0	0	0	0	0	0	0	0	0	0	0	0	0	0	0	0	0	0	0	0	0	0	0	0	0	0
1F110R03	Iron	0	0	0	0	0	0	0	0	0	0	0	0	0	0	0	0	0	0	0	0	0	0	0	0	0	0	0	0	0	0	0	0	0	0	0	0	0	0	0	0	0	0	0	0	0	0	0	0
1F110R04	MNPs	0	15.5962	0	0	0	0	0	0	0.0475059	0	0	0	0	0	0	0	0	0	0	0	0	0	0	0	0	0	0	0	0	0	0	0	0	0	0	0	0	0	0	0	0	0	0	0	0	0	0	0
1F110R05		0	6.97073	0	0	0	0	0.630762	0	0	0	0	0	0	0	0	0	0.129387	0	0	0	0	0	0	0	0	0	0	0	0	0	0	0	0	0	0	0	0	0	0	0	0	0	0	0	0.393552	0	0	0
1F110R06	MNPs	0	12.1441	0	0	0	0	0	0	0	0	0	0	0	0	0	0	0	0	0	0	0	0	0	0	0	0	0	0	0	0	0	0	0	0	0	0	0	0	0	0.458777	0	0	0	0	0	0	0	0
1F110R07	Placebo	0	9.67289	0	0	0	0	0	0	0	0	0	0	0	0	0	0	0	0	0	0	0	0	0	0	0	0	0	0	0.390723	0	0	0	0	0	0	0	0	0	0	0	0	0	0	0	0	0	0	0
1F110R08	Placebo	0	0.857633	0	0	0	0	0	0	0	0	0	0	0	0	0	0	0	0	0	0	0	0	0	0	0	0	0	0	0	0	0	0	0	0	0	0	0	0	0	0	0	0	0	0	0.0831644	0	0	0
1F110R09	MNPs	0	3.76824	0	0	0	0	0	0	0	0	0	0	0	0	0	0	0	0	0	0	0	0	0	0	0	0	0	0	0	0	0	0	0	0	0	0	0	0	0	0	0	0	0	0	0	0	0	0
1F110R10	Placebo	0	17.7237	0	0	0	0	0	0	0	0	0	0	0	0	0	0	0	0	0	0	0	0	0	0	0	0	0	0	0.285867	0	0	0	0	0	0	0	0	0	0	0	0	0	0	0	0	0	0	0
1F110R11	MNPs	0	18.4248	0	0	0	0	0	0	0	0	0	0	0	0	0	0	0	0	0	0	0	0	0	0	0	0	0	0	0	0	0	0	0	0	0	0	0	0	0	0	0	0	0	0	0	0	0	0
1F110R12	MNPs	0	2.79018	0	0	0	0	0	0	0	0	0	0	0.393282	0	0	0	0	0	0	0	0	0	0	0	0	0	0	0	0.164753	0	0	0.993835	0	0	0	0	0	0	0	0	0	0	0	0	0.085034	0	0	0.334821
1F110R13	Placebo	0	13.2114	0	0	0	0	0	0	0	0	0	0	0	0	0	0	0	0	0	0	0	0	0	0	0	0	0	0	0.0291481	0	0	0	0	0	0	0	0	0	0	0	0	0	0	0	0	0	0	0
1F110R14	Iron	0	5.22327	0	0	0	0	0	0	0	0	0	0	0	0	0.11534	0	0	0	0	0	0	0	0	0	0	0	0	0	0	0	0	0	0	0	0	0	0	0	0	2.68029	0	0	0	0	0	0	0	0
1F110R15	Placebo	0	9.502	0	0	0	0	0	0	0	0	0	0	0	0	0	0	0	0	0	0	0	0	0	0	0	0	0	0	0	0	0	0	0	0	0	0	0	0	0	0	0	0	0	0	0	0	0	0
1F110R16	MNPs	0	6.01906	0	0	0	0	0	0	0	0	0	0	0	0	0	0	0	0	0	0	0	0	0	0	0	0	0	0	0	0	0	0	0	0	0	0	0	0	0	0	0	0	0	0	0	0	0	0
1F110R18	Iron	0	9.23151	0	0	0	0	0	0	0	0	0	0	0	0	0	0	0	0	0	0	0	0	0	0	0	0	0	0	0	0	0	0	0	0	0	0	0	0	0	0	0	0	0	0	0	0	0	0
1F110R19	MNPs	0	9.35639	0	0	0	0	0	0	0	0.148878	0	0	0	0	0	0	0	0	0	0	0	0	0	0	0	0	0	0	0	0	0	0	0	0	0	0	0	0	0	0	0	0	0	0	0	0	0	0
1F110R20	MNPs	0	5.14207	0	0	0	0	0	0	0	0	0	0	0	0	0	0	0	0	0	0	0	0	0	0	0	0	0	0	0	0	0	0	0	0	0	0	0	0	0	0	0	0	0	0	0	0	0	0
1F110R21	Iron	0	11.6853	0	0	0	0	0	0	0	0.023571	0	0	0	0	0	0	0	0	0	0	0	0	0	0	0	0	0	0	0	0	0	0	0	0	0	0	0	0	0	0	0	0	0	0	0	0	0	0
1F110R23	Placebo	0	2.65938	0	0	0	0	0	0	0	0	0	0	0	0	0.102823	0	0	0	0	0	0	0	0	0	0	0	0	0	0	0	0	0	0	0	0	0	0	0	0	0	0	0	0	0	0	0	0	0
1F110R24	Iron	0	8.7098	0	0	0	0	0	0	0	0	0	0	0	0	0.0412352	0	0	0	0	0	0	0	0	0	0	0	0	0	0	0	0	0	0	0	0	0	0	0	0	0	0	0	0	0	0	0	0	0
1F111R01	MNPs	0	0.3564	0	0	0	0	0.26235	0	0	0	0	0	0	0	0	0	0	0	0	0	0	0	0	0	0	0	0	0	0	0	0	0.0693001	0	0	0	0	0	0	0	0	0	0	0	0	0.0841501	0	0	0
1F111R02	Iron	0	0	0	0	0	0	1.38441	0	0	0	0	0	0.0616819	0	0	0	0.0548283	0	0	0	0	0	0	0	0	0	0	0	0.11651	0	0	0	0	0	0	0	0	0	0	0	0	0	0	0	0.0479748	0	0	0
1F111R03	Placebo	0	11.6865	0	0	0	0	0	0	0	0	0	0	0	0	0.054384	0	0	0	0	0	0	0	0	0	0	0	0	0	0	0	0	0	0	0	0	0	0	0	0	0	0	0	0	0	0	0	0	0
1F111R04	Placebo	0	5.38638	0	0	0	0	0	0	0	0	0	0	0	0	0	0	0	0	0	0	0	0	0	0	0	0	0	0	0	0	0	0	0	0	0	0	0	0	0	0	0	0	0	0	0	0	0	0
1F111R05	Iron	0	0.500626	0	0	0	0	1.88823	0	0.386353	0	0	0	0	0	0	0	0	0	0	0	0	0	0	0	0	0	0	0	0	0	0	0	0	0	0	0	0	0	0	0	0	0	0	0	0	0	0	0
1F111R06	Placebo	0	7.74139	0	0	0	0	0	0	0	0.131836	0	0	0	0	0.036914	0	0	0	0	0	0	0	0	0	0	0	0	0	0.833202	0	0	0	0	0	0	0	0	0	0	0	0	0	0	0	0	0	0	0
1F111R07	Iron	0	4.26452	0	0	0	0	0	0	0	0	0	0	0	0	0	0	0	0	0	0	0	0	0	0	0	0	0	0	0	0	0	0	0	0	0	0	0	0	0	0	0	0	0	0	0	0	0	0
1F111R08	MNPs	0	15.3077	0	0	0	0	0	0	0	0	0	0	0	0	0	0	0	0	0	0	0	0	0	0	0	0	0	0	0	0	0	0	0	0	0	0	0	0	0	0	0	0	0	0	0	0	0	0
1F111R09	MNPs	0	9.10818	0	0	0	0	0	0	0	0	0	0	0	0	0.0211082	0	0	0	0	0	0	0	0	0	0	0	0	0	0.131926	0	0	0	0	0	0	0	0	0	0	0	0	0	0	0	0	0	0	0
1F111R10	Placebo	0	0.941205	0	0	0	0	0	0	0	0	0	0.800636	0	0	0	0	0	0	0	0	0	0	0	0	0	0	0	0	0.702848	0	0	0	0	0	0	0	0	0	0	0	0	0	0	0	0.0733407	0	0	0
1F111R11	Iron	0	2.87178	0	0	0	0	0	0	0	0	0	0	0	0	0	0	0	0	0	0	0	0	0	0	0	0	0	0	0.0693925	0	0	0	0	0	0	0	0	0	0	0	0	0	0	0	0	0	0	0
1F111R12	Placebo	0	0.118165	0	0	0	0	0.741218	0	0.628424	0	0	0	0	0	0	0	0	0	0	0	0	0	0	0	0	0	0	0	0	0	0	0	0	0	0	0	0	0	0	0	0	0	0	0	0.037598	0	0	0
1F111R13	MNPs	0	1.60271	0	0	0	0	0	0	0	0	0	0	0	0	0	0	0.0637161	0	0	0	0	0	0	0	0	0	0	0	2.23497	0	0	0	0	0	0	0	0	0	0	0	0	0	0	0	0.186247	0	0	0
1F111R14	Placebo	0	1.89789	0	0	0	0	0	0	0.830327	0	0	0	0	0	9.18796	0	0	0	0	0	0	0	0	0	0	0	0	0	0	0	0	0	0	0	0	0	0	0	0	0	0	0	0	0	0	0	0	0
1F111R15	MNPs	0	7.82826	0	0	0	0	0	0	0	0	0	0	0	0	0.0775743	0	0	0	0	0	0	0	0	0	0	0	0	0	0	0	0	0	0	0	0	0	1.0658	0	0	0	0	0	0	0	0	0	0	0
1F111R16	Placebo	0	7.41217	0	0	0	0	0	0	17.0452	0	0	0	0	0	0	0	0	0	0	0	0	0	0	0	0	0	0	0	0	0	0	0	0	0	0	0	0	0	0	0	0	0	0	0	0	0	0	0
1F111R17	Placebo	0	9.58451	0	0	0	0	0	0	0	0	0	0	0	0	0	0	0	0	0	0	0	0	0	0	0	0	0	0	0	0	0	0	0	0	0	0	0	0	0	0	0	0	0	0	0	0	0	0
1F111R18	MNPs	0	0	0	0	0	0	0	0	0.0977613	0	0	0	0	0	0	0	0	0	0	0	0	0	0	0	0	0	0	0	0	0	0	0	0	0	0	0	0	0	0	0	0	0	0	0	0	0	0	0
1F111R19	Iron	0	11.4428	0	0	0	0	0	0	0	0.0717789	0	0	0	0	0	0	0	0	0	0	0	0	0	0	0	0	0	0	0	0	0	0	0	0	0	0	0	0	0	0	0	0	0	0	0.0717789	0	0	0
1F111R20	Iron	0	1.10665	0	0	0	0	0	0	0	0	0	0.24656	0	0	0	0	0	0	0	0	0	0	0	0	0	0	0	0	0	0	0	0	0	0	0	0	0	0	0	0	0	0	0	0	0	0	0	0
1F111R21	Iron	0	3.23839	0	0	0	0	0	0	0	0.228891	0	0	0	0	0	0	0	0	0	0	0	0	0	0	0	0	0	0	0	0	0	0	0.0974907	0	0	0	0	0	0	0.127162	0	0	0	0	1.20804	0	0	0
1F111R23	MNPs	0	4.69481	0	0	0	0	0	0	0	0.0501225	0	0	0	0	0	0	0	0	0	0	0	0	0	0	0	0	0	0	0	0.0723992	0	0	0	0	0	0	0	0	0	0	0	0	0	0	0	0	0	0
1F111R24	MNPs	0	0.730855	0	0	0.323059	0	0	0	0	0	0	0	0	0	0.0953289	0	0	0	0	0	0	0	0	0	0	0	0	0	0	0	0	0.0847368	0	0	0	0	0	0	0	0	0	0	0	0	0	0	0	0
1F112R01	Iron	0	18.38	0	0	0	0	0	0	0	0	0	0	0	0	0	0	0	0	0	0	0	0	0	0	0	0	0	0	0	0	0	0	0	0	0	0	0	0	0	0	0	0	0	0	0.142639	0	0	0
1F112R02	Placebo	0	7.2327	0	0	0	0	0	0	0	0	0	0.297915	0	0	0	0	0	0	0	0	0	0	0	0	0	0	0	0	0.237228	0	0	0	0	0	0	0	0	0	0	0	0	0	0	0	0	0	0	0
1F112R03	MNPs	0	31.8345	0	0	0	0	0	0	0	0	0	0.396337	0	0	0	0	0	0	0	0	0	0	0	0	0	0	0	0	0	0	0	0	0	0	0	0	0	0	0	0	0	0	0	0	0	0	0	0
1F112R04	Iron	0	1.50188	0	0	0	0	0.108832	0	0	0	0	0	0	0	0	0	0	0	0	0	0	0	0	0	0	0	0	0	0	0	0	0	0	0	0	0	0	0	0	0.729172	0	0	0	0	0	0	0	0
1F112R05	Iron	0	2.00714	0	0	0	0	0	0	0	0	0	0	0	0	0	0	0	0	0	0	0	0	0	0	0	0	0	0	0	0	0	0	0	0	0	0	0.462286	0	0	0	0	0	0	0	0	0	0	0
1F112R06	MNPs	0	0.189502	0	0	0	0	0.241615	0	0.0805382	0	0	0	0	0	0	0	0	0	0	0	0	0	0	0	0	0	0	0	0	0	0	0.0663256	0	0	0	0	0	0	0	0	0	0	0	0	0	0	0	0
1F112R07	MNPs	0	16.0074	0	0	0	0	0	0	0	0.478381	0	0	0	0	0	0	0	0	0	0	0	0	0	0	0	0	0	0	0	0	0	0	0	0	0	0	6.12235	0	0	0	0	0	0	0	0	0	0	0
1F112R08	Iron	0	16.8328	0	0	0	0	0	0	0	0	0	1.81148	0	0	0	0	0	0	0	0	0	0	0	0	0	0	0	0	0	0	0	0	0	0	0	0	0	0	0	0	0	0	0	0	0	0	0	0
1F112R09	Iron	0	0	0	0	0	0	0	0	0	0	0	0	0	0	0	0	0	0	0	0	0	0	0	0	0	0	0	0	0	0	0	0	0	0	0	0	0	0	0	0	0	0	0	0	0	0	0	0
1F112R10	Placebo	0	4.12689	0	0	0	0	0.171743	0	0	0	0	0	0	0	0	0	0	0	0	0	0	0	0	0	0	0	0	0	0.0353589	0	0	0	0	0	0	0	0	0	0	0	0	0	0	0	0	0	0	0
1F112R11	Placebo	0	0.241818	0	0	0	0	0	0	0	0	0	0.0591112	0	0	0	0	0	0	0	0	0	0	0	0	0	0	0	0	0.306303	0	0	0	0	0	0	0	0	0	0	0	0	0	0	0	0	0	0	0
1F112R12	Iron	0	9.97082	0	0	0	0	0	0	0	0	0	0	0	0	0	0	0	0	0	0	0	0	0	0	0	0	0	0	0	0	0	0	0	0	0	0	0	0	0	0	0	0.0216169	0	0	0	0	0	0
1F112R13	Iron	0	34.8046	0	0	0	0	0	0	0	0	0	0	0	0	0	0	0	0	0	0	0	0	0	0	0	0	0	0	0	0	0	0	0	0	0	0	0	0	0	0	0	0	0	0	0	0	0	0
1F112R14	MNPs	0	7.14318	0	0	0	0	0	0	2.8655	0	0	0	0	0	0	0	0	0	0	0	0	0	0	0	0	0	0	0	0	0	0	0	0	0	0	0	0	0	0	0	0	0	0	0	0	0	0	0
1F112R15	MNPs	0	9.5724	0	0	0	0	0	0	0	0	0	0	0	0	0.0540813	0	0	0	0	0	0	0	0	0	0	0	0	0	0.529997	0	0	0	0	0	0	0	0	0	0	0	0	0	0	0	0.962648	0	0	0
1F112R16	Placebo	0	7.54337	0	0	0	0	0	0	0	0	0	0	0	0	0	0	0	0	0	0	0	0	0	0	0	0	0	0	0.0431324	0	0	0	0	0	0	0	0.819515	0	0	0	0	0	0	0	0.0383399	0	0	0
1F112R17	MNPs	0	5.44386	0	0	0	0	0	0	0	0	0	0	0	0	0	0	0	0	0	0	0	0	0	0	0.0574433	0	0	0	0	0	0	0	0	0	0	0	0	0	0	0	0	0	0	0	0	0	0	0
1F112R18	Placebo	0	1.14694	0	0	0	0	0	0	0	0	0	0	0	0	0	0	0	0	0	0	0	0	0	0	0	0	0	0	0.0503043	0	0	0	0	0	0	0	0	0	0	2.23854	0	0	0	0	0.296796	0	0	0
1F112R19	Iron	0	0.8815	0	0	0	0	0	0	0	0	0	0	0	0	0.31243	0	0.0390538	0	0	0	0	0	0	0	0	0	0	0	0	0	0	0	0	0	0	0	0	0	0	0	0	0	0	0	0	0	0	0
1F112R20	MNPs	0	4.81096	0	0	0	0	0	0	0	0	0	0	0	0	0	0	0	0	0	0	0	0	0	0	0	0	0	0	0	0	0	0	0	0	0	0	0	0	0	0	0	0	0	0	0	0	0	0
1F112R21	Iron	0	2.33023	0	0	0	0	0	0	0	0	0	0	0	0	0	0	0	0	0	0	0	0	0	0	0	0	0	0	0	0	0	0	0	0	0	0	0	0	0	0	0	0	0	0	0	0	0	0
1F112R23	Placebo	0	10.2962	0	0	0	0	0	0	0	0	0	0	0	0	0	0	0	0	0	0	0	0	0	0	0	0	0	0	0.138489	0	0	0	0	0	0	0	0	0	0	0	0	0	0	0	0	0	0	0
1F112R24	MNPs	0	3.8919	0	0	0	0	0.0646992	0	0	0	0	0	0	0	0	0	0.144329	0	0	0	0	0	0	0	0	0	0	0	0.403125	0	0	0	0	0	0	0	0	0	0	0	0	0	0	0	0.104514	0	0	0
1F113R01	Iron	0	13.5522	0	0	0	0	0	0	0	0	0	0	0	0	0	0	0	0	0	0	0	0	0	0	0	0	0	0	0.854917	0	0	0	0	0	0	0	0	0	0	0	0	0	0	0	0	0	0	0
1F113R02	Placebo	0	0.29216	0	0	0	0	0.990099	0	0	0	0	0	0	0	0	0	0.14067	0	0	0	0	0	0	0	0	0	0	0	0.14067	0	0	0.0270519	0	0	0	0	0	0	0	0	0	0	0	0	0.113618	0	0	0
1F113R03	MNPs	0	6.89967	0	0	0	0	0	0	0	0.0954103	0	0	0	0	0	0	0	0	0	0	0	0	0	0	0	0	0	0	0.291252	0	0	0	0	0	0	0	0	0	0	0	0	0	0	0	0	0	0	0
1F113R04	Placebo	0	3.62468	0	0	0	0	0	0	0	0	0	0	0	0	0	0	0	0	0	0	0	0	0	0	0	0	0	0	0	0	0	0	0	0	0	0	0	0	0	0.117876	0	0	0	0	0	0	0	0
1F113R05	MNPs	0	5.72568	0	0	0	0	0	0	0	0	0	0	0	0	0	0	0	0	0	0	0	0	0	0	0	0	0	0	0.138435	0	0	0	0	0	0	0	0	0	0	0	0	0	0	0	0.227034	0	0	0
1F113R06	MNPs	0	12.8118	0	0	0	0	0	0	0	0	0	0	0	0	0	0	0	0	0	0	0	0	0	0	0	0	0	0	0	0	0	0	0	0	0	0	0	0	0	0	0	0	0	0	0	0	0	0
1F113R07	MNPs	0	3.93899	0	0	0	0	0	0	0	0	0	0	0	0	0	0	0	0	0	0	0	0	0	0	0	0	0	0	0	0	0	0	0	0	0	0	0	0	0	0	0	0	0	0	0	0	0	0
1F113R08	Placebo	0	6.58923	0	0	0	0	0	0	0	0	0	0	0	0	0	0	0	0	0	0	0	0	0	0	0	0	0	0	0.83203	0	0	0	0	0	0	0	0	0	0	0	0	0	0	0	0	0	0	0
1F113R09	MNPs	0	7.31609	0	0	0	0	0	0	0	0	0	0	0	0	0.0460856	0	0	0	0	0	0	0	0	0	0	0	0	0	0	0	0	0.0403249	0	0	0	0	0	0	0	0	0	0	0	0	0	0	0	0
1F113R10	MNPs	0	1.07088	0	0	0	0	0	0	0	0	0	0	0	0	0	0	0	0	0	0	0	0	0	0	0	0	0	0	0	0	0	0	0	0	0	0	0	0	0	0	0	0	0	0	0	0	0	0
1F113R11	Placebo	0	9.53641	0	0	0	0	0	0	0	0	0	0	0	0	0	0	0	0	0	0	0	0	0	0	0	0	0	0	0	0	0	0	0	0	0	0	0	0	0	0	0	0	0	0	0.566257	0	0	0
1F113R12	Iron	0	6.62862	0	0	0	0	0	0	0	0.124844	0	0	0	0	0	0	0	0	0	0	0	0	0	0	0	0	0	0	0	0	0	0	0	0	0	0	0	0	0	0	0	0	0	0	0	0	0	0
1F113R13	MNPs	0	0.756874	0	0	0.118422	0	0	0	0	0	0	0	0	0	0	0	0.236845	0	0	0	0	0	0	0	0	0	0	0	0	0	0	0	0	0	0	0	0	0	0	0	0	0	0	0	0.180208	0	0	0
1F113R14	Placebo	0	16.5593	0	0	0	0	0	0	2.9382	0	0	0	0	0	0	0	0	0	0	0	0	0	0	0	0	0	0	0	0	0	0	0	0	0	0	0	0	0	0	0	0	0	0	0	0	0	0	0
1F113R15	MNPs	0	4.22709	0	0	0	0	0	0	0	0	0	0	0	0	0	0	0	0	0	0	0	0	0	0	0	0	0	0	0	0	0	0	0	0	0	0	0	0	0	0	0	0	0	0	0	0	0	0
1F113R16	MNPs	0	10.2706	0	0	0	0	0	0	0	0.0291613	0	0	0	0	0.0699872	0	0	0	0	0	0	0	0	0	0	0	0	0	0	0	0	0	0	0	0	0	0	0	0	0	0	0	0	0	0	0	0	0
1F113R17	Placebo	0	6.67151	0	0	0	0	0	0	0	0	0	0	0	0	0	0	0	0	0	0	0	0	0	0	0	0	0	0	0	0	0	0	0	0	0	0	0	0	0	0	0	0	0	0	0	0	0	0
1F113R18	Placebo	0	2.01053	0	0	0	0	0	0	0	0	0	0	0	0	0	0	0	0	0	0	0	0	0	0	0	0	0	0	0	0	0	0	0	0	0	0	0	0	0	0	0	0	0	0	0	0	0	0
1F113R19	Iron	0	15.2199	0	0	0	0	0	0	0	0	0	0	0	0	0.100609	0	0	0	0	0	0	0	0	0	0	0	0	0	0	0	0	0	0	0	0	0	0	0	0	0	0	0	0	0	0	0	0	0
1F113R20	Iron	0	6.07896	0	0	0	0	0	0	0	0	0	0	0	0	0	0	0	0	0	0	0	0	0	0	0	0	0	0	0	0	0	0	0	0	0	0	0	0	0	0	0	0	0	0	0	0	0	0
1F113R21	Placebo	0	5.90242	0	0	0	0	0	0	0	0	0	0	0	0	0.0388601	0	0	0	0	0	0	0	0	0	0	0	0	0	0	0	0	0	0	0	0	0	0	0	0	0	0	0	0	0	0	0	0	0
1F113R23	Placebo	0	2.24297	0	0	0	0	0	0	0	0	0	0	0	0	0	0	0	0	0	0	0	0	0	0	0	0	0	0	0	0	0	0	0	0	0	0	0	0	0	0	0	0	0	0	0	0	0	0
1F113R24	Placebo	0	1.62437	0	0	0	0	0	0	0	0	0	0	0	0	0	0	0	0	0	0	0	0	0	0	0	0	0	0	0	0	0	0	0	0	0	0	0	0	0	0	0	0	0	0	0	0	0	0
1F114R01	Placebo	0	1.9651	0	0	0	0	0	0	2.55959	0	0	0	0	0	0	0	0	0	0	0	0	0	0	0	0	0	0	0	0	0	0	0	0	0	0	0	0	0	0	0	0	0	0	0	0	0	0	0
1F114R02	Placebo	0	0.140201	0	0	0	0	0	0	0	0	0	0	0	0	0.182871	0	0	0	0	0	0	0	0	0	0	0	0	0	0	0	0	0	0	0	0	0	0	0	0	0	0	0	0	0	0	0	0	0
1F114R03	MNPs	0	9.14615	0	0	0	0	0	0	0	0.115244	0	0	0	0	0	0	0	0	0	0	0	0	0	0	0	0	0	0	0	0	0	0	0	0	0	0	0	0	0	0	0	0	0	0	0	0	0	0
1F114R04	Placebo	0	23.3025	0	0	0	0	0	0	0	0	0	0	0	0	0	0	0	0	0	0	0	0	0	0	0	0	0	0	0	0	0	0	0	0	0	0	0	0	0	0	0	0	0	0	0	0	0	0
1F114R05	Iron	0	2.4264	0	0	0	0	0.124888	0	0	0	0	0	0	0	0	0	0	0	0	0	0	0	0	0	0	0	0	0	0	0	0	0	0	0	0	0	0	0	0	0	0	0	0	0	0	0	0	0
1F114R06	MNPs	0	7.8089	0	0	0	0	0	0	0	0	0	0	0	0	0	0	0	0	0	0	0	0	0	0	0	0	0	0	0	0	0	0	0	0	0	0	0	0	0	0	0	0	0	0	0	0	0	0
1F114R07	MNPs	0	0.091923	0	0	0	0	0	0	0	0	0	0	0	0	0.0428974	0	0	0	0	0	0	0	0	0	0	0	0	0	0	0	0	0	0	0	0	0	0	0	0	0.539282	0	0	0	0	0	0	0	0
1F114R08	Iron	0	0.883119	0	0	0	0	0	0	0	0	0	0	0	0	0	0	0	0	0	0	0	0	0	0	0	0	0	0	0	0	0	0	0	0	0	0	0	0	0	0	0	0	0	0	0	0	0	0
1F114R10	Placebo	0	9.12487	0	0	0	0	0	0	0	0	0	0	0	0	0.0612407	0	0	0	0	0	0	0	0	0	0	0	0	0	0	0	0	0	0	0	0	0	0	0	0	0	0	0	0	0	0	0	0	0
1F114R11	MNPs	0	29.2878	0	0	0	0	0	0	0	0	0	0	0	0	0.0305452	0	0	0	0	0	0	0	0	0	0	0	0	0	0	0	0	0	0	0	0	0	0	0	0	0	0	0	0	0	0.11709	0	0	0
1F114R12	Iron	0	7.73541	0	0	0	0	0	0	0	0	0	0	0	0	0	0	0	0	0	0	0	0	0	0	0	0	0	0	0	0	0	0	0	0	0	0	0	0	0	0	0	0	0	0	0	0	0	0
1F114R13	Iron	0	6.19829	0	0	0	0	0	0	0	0	0	0	0	0	0	0	0	0	0	0	0	0	0	0	0	0	0	0	0	0	0	0	0	0	0	0	0	0	0	0	0	0	0	0	0	0	0	0
1F114R14	Placebo	0	4.86383	0	0	0	0	0	0	0	0	0	0	0	0	0.0688778	0	0	0	0	0	0	0	0	0	0	0	0	0	0.243722	0	0	0	0	0	0	0	0	0	0	0	0	0	0	0	0.0476846	0	0	0
1F114R15	Iron	0	5.59737	0	0	0	0	0	0	0.830418	0	0	0	0	0	0	0	0	0	0	0	0	0	0	0	0	0	0	0	0	0	0	0	0	0	0	0	0	0	0	0	0	0	0	0	0	0	0	0
1F114R16	Iron	0	2.45525	0	0	0	0	0.108161	0	0	0	0	0	0	0	0	0	0	0	0	0	0	0	0	0	0	0	0	0	0	0	0	0	0	0	0	0	0	0	0	0	0	0	0	0	0.0216321	0	0	0
1F114R17	MNPs	0	2.78903	0	0	0	0	0	0	1.56331	0	0	0	0	0	0	0	0	0	0	0	0	0	0	0	0	0	0	0	0	0	0	0	0	0	0	0	0	0	0	0	0	0	0	0	0	0	0	0
1F114R18	MNPs	0	4.10636	0	0	0	0	0.0935287	0	0	0	0	0	0	0	0	0	0	0	0	0	0	0	0	0	0	0	0	0	0	0	0	0	0	0	0	0	0	0	0	0	0	0	0	0	0	0	0	0
1F114R19	Iron	0	12.6987	0	0	0	0	0	0	4.51683	0	0	0	0	0	0	0	0	0	0	0	0	0	0	0	0	0	0	0	0	0	0	0	0	0	0	0	0	0	0	0	0	0	0	0	0	0	0	0
1F114R20	MNPs	0	11.3356	0	0	0	0	0	0	0	0	0	0	0	0	0	0	0	0	0	0	0	0	0	0	0	0	0	0	0	0	0	0	0	0	0	0	0	0	0	0	0	0	0	0	0	0	0	0
1F114R21	MNPs	0	1.36256	0	0	0.217825	0	0	0	0	0	0	0	0	0	0	0	0.0973259	0	0	0	0	0	0	0	0	0	0	0	0.129768	0	0	0	0	0	0	0	0	0	0	0	0	0	0	0	0.773972	0	0	0
1F114R23	MNPs	0	31.7302	0	0	0	0	0	0	0	0	0	0	0	0	0	0	0	0	0	0	0	0	0	0	0	0	0	0	0	0	0	0	0	0	0	0	0	0	0	0	0	0	0	0	0	0	0	0
1F114R24	Iron	0	36.1902	0	0	0	0	0	0	0	0	0	0	0	0	0	0	0	0	0	0	0	0	0	0	0	0	0	0	0	0	0	0	0	0	0	0	0	0	0	0	0	0	0	0	0	0	0	0
1F115R01	Placebo	0	17.7222	0	0	0	0	0	0	0	0.0608529	0	0.248092	0	0	0.0327669	0	0	0	0	0	0	0	0	0	0	0	0	0	0.182559	0	0	0	0	0	0	0	0	0	0	0	0	0	0	0	0	0	0	0
1F115R02	MNPs	0	13.0425	0	0	0	0	0	0	0	0	0	0	0	0	0	0	0	0	0	0	0	0	0	0	0	0	0	0	0	0	0	0	0	0	0	0	0	0	0	0	0	0	0	0	0	0	0	0
1F115R03	Iron	0	9.1447	0	0	0	0	0	0	0	0.0555908	0	0.142948	0	0	0	0	0	0	0	0	0	0	0	0	0	0	0	0	0	0	0	0	0	0	0	0	0	0	0	0	0	0	0	0	0.150889	0	0	0
1F115R04	Placebo	0	11.4707	0	0	0	0	0	0	0	0	0	0	0	0	0	0	0	0	0	0	0	0	0	0	0	0	0	0	0	0	0	0	0	0	0	0	0	0	0	0	0	0	0	0	0	0	0	0
1F115R05	Placebo	0	23.8016	0	0	0	0	0	0	0	0	0	0	0	0	0	0	0	0	0	0	0	0	0	0	0	0	0	0	0	0	0	0	0	0	0	0	0	0	0	0	0	0	0	0	0	0	0	0
1F115R06	Placebo	0	2.51023	0	0	0	0	0	0	0	0	0	0	0	0	0	0	0	0	0	0	0	0	0	0	0	0	0	0	0.281186	0	0	0	0	0	0	0	0	0	0	0	0	0	0	0	0	0	0	0
1F115R07	MNPs	0	9.13167	0	0	0	0	0	0	0	0.0597818	0	0	0	0	0	0	0	0	0	0	0	0	0	0	0	0	0	0	0	0	0	0	0	0	0	0	0	0	0	0	0	0	0	0	0.433418	0	0	0
1F115R08	MNPs	0	5.61656	0	0	0	0	0	0	0	0	0	0	0	0	0	0	0	0	0	0	0	0	0	0	0	0	0	0	0.0705219	0	0	0	0	0	0	0	0	0	0	0	0	0	0	0	0	0	0	0
1F115R09	Iron	0	4.28111	0	0	0	0	0	0	0	0	0	0	0	0	0	0	0	0	0	0	0	0	0	0	0	0	0	0	0	0	0	0	0	0	0	0	6.14923	0	0	0	0	0	0	0	0	0	0	0
1F115R13	Placebo	0	13.6475	0	0	0	0	0	0	0	0	0	0.359013	0	0	0	0	0	0	0	0	0	0	0	0	0	0	0	0	2.94191	0	0	0	0	0	0	0	0	0	0	0	0	0	0	0	0	0	0	0
1F115R14	Iron	0	7.35899	0	0	0	0	0	0	0	0	0	0	0	0	0	0	0	0	0	0	0	0	0	0	0	0	0	0	0.0306078	0	0	0	0	0	0	0	0	0	0	0	0	0	0	0	0	0	0	0
1F115R15	Placebo	0	4.13721	0	0	0	0	0.0385019	0	0	0	0	0	0	0	0	0	0	0	0	0	0	0	0	0	0	0	0	0	0	0	0	0	0	0	0	0	0	0	0	0	0	0	0	0	0	0	0	0
1F115R16	Iron	0	3.71631	0	0	0	0	0	0	0	0	0	0	0	0	0	0	0	0	0	0	0	0	0	0	0	0	0	0	0	0	0	0	0	0	0	0	0	0	0	0	0	0	0	0	0	0	0	0
1F115R17	Placebo	0	12.7929	0	0	0	0	0	0	0	0	0	0	0	0	0	0	0	0	0	0	0	0	0	0	0	0	0	0	0	0	0	0	0	0	0	0	0	0	0	0	0	0	0	0	0	0	0	0
1F115R18	MNPs	0	9.30898	0	0	0	0	0	0	0	0	0	0	0	0	1.93275	0	0	0	0	0	0	0	0	0	0	0	0	0	0	0	0	0	0	0	0	0	0	0	0	0	0	0	0	0	0	0	0	0
1F115R19	Iron	0	31.3925	0	0	0	0	0	0	0	0	0	0	0	0	0	0	0	0	0	0	0	0	0	0	0	0	0	0	0	0	0	0	0	0	0	0	0	0	0	0	0	0	0	0	0	0	0	0
1F115R20	MNPs	0	7.75348	0	0	0	0	0	0	0	0	0	0	0	0	0	0	0	0	0	0	0	0	0	0	0	0	0	0	0.439914	0	0	0	0.418764	0	0	0	0	0	0	0	0	0	0	0	0	0	0	0
1F115R21	Iron	0	0.340324	0	0	0	0	0	0	0	0	0	0	0	0	0	0	0	0	0	0	0	0	0	0	0	0	0	0	0.134547	0	0	0	0	0	0	0	0	0	0	0	0	0	0	0	0	0	0	0
2F100R01	MNPs	0	16.8161	0	0	0	0	0	0	0	0	0	0	0	0	0.55467	0	0	0	0	0	0	0	0	0	0	0	0	0	0.106284	0	0	0	0	0	0	0	0	0	0	0	0	0	0	0	0	0	0	0
2F100R02	Placebo	0	18.9544	0	0	0	0	0	0	0	0	0	0	0	0	0	0	0	0	0	0	0	0	0	0	0	0	0	0	0	0	0	0	0	0	0	0	0	0	0	0	0	0	0	0	0	0	0	0
2F100R03	MNPs	0	2.6835	0	0	0	0	0	0	0	0	0	0	0	0	0	0	0	0	0	0	0	0	0	0	0	0	0	0	0.417357	0	0	0	0	0	0	0	0	0	0	0	0	0	0	0	0	0	0	0
2F100R04	Iron	0	16.3281	0	0	0	0	0	0	0	0	0	0	0	0	0	0	0	0	0	0	0	0	0	0	0	0	0	0	0.242311	0	0	0	0	0	0	0	0	0	0	0	0	0	0	0	0	0	0	0
2F100R05	Placebo	0	2.48146	0	0	0	0	0	0	0	0.320879	0	0	0	0	0	0	0	0	0	0	0	0	0	0	0	0	0	0	0.89846	0	0	0	0	0	0	0	0	0	0	0.178266	0	0	0	0	3.47618	0	0	0
2F100R06	Iron	0	3.15548	0	0	0	0	0	0	0	0	0	0	0	0	0	0	0	0	0	0	0	0	0	0	0	0	0	0	0	0	0	0	0	0	0	0	0	0	0	0	0	0	0	0	0	0	0	0
2F100R07	Placebo	0	15.9215	0	0	0	0	0	0	0	0	0	0	0	0	0.176866	0	0	0	0	0	0	0	0	0	0	0	0	0	0	0	0	0	0	0	0	0	0	0	0	0	0	0	0	0	0	0	0	0
2F100R08	Placebo	0	7.00915	0	0	0	0	0	0	0	0	0	0	0	0	0	0	0	0	0	0	0	0	0	0	0	0	0	0	0	0	0	0	0	0	0	0	0	0	0	0	0	0	0	0	0	0	0	0
2F100R09	MNPs	0	18.6153	0	0	0	0	0	0	0	0	0	0	0	0	0	0	0.228656	0	0	0	0	0	0	0	0	0	0	0	1.97384	0	0	0.235381	0	0	0	0	0	0	0	0	0	0	0	0	0.490938	0	0	0
2F100R14	MNPs	0	5.06843	0	0	0	0	0	0	0	0	0	0	0	0	0.271985	0	0	0	0	0	0	0	0	0	0	0	0	0	0	0	0	0	0	0	0	0	0	0	0	0	0	0	0	0	0	0	0	0
2F100R15	MNPs	0	18.0115	0	0	0	0	0	0	0	0	0	0	0	0	0	0	0	0	0	0	0	0	0	0	0	0	0	0	0	0	0	0	0	0	0	0	0	0	0	0	0	0	0	0	0	0	0	0
2F100R16	Iron	0	2.91114	0	0	0.309113	0	0	0	0	0	0	0	0	0	0	0	0	0	0	0	0	0	0	0	0	0	0	0	0	0	0	0	0	0	0	0	0	0	0	0	0	0	0	0	0	0	0	0
2F100R17	Iron	0	0.818586	0	0	0	0	0	0	0	0	0	0	0	0	0	0	0	0	0	0	0	0	0	0	0	0	0	0	0.0740625	0	0	0	0	0	0	0	0	0	0	0	0	0	0	0	0.0350822	0	0	0
2F100R18	Placebo	0	11.5275	0	0	0	0	0	0	0	0	0	0	0	0	0	0	0	0	0	0	0	0	0	0	0	0	0	0	0.286981	0	0	0	0	0	0	0	0	0	0	1.44911	0	0	0	0	0	0	0	0
2F100R19	MNPs	0	21.0767	0	0	0	0	0	0	3.07669	0	0	0	0	0	0	0	0	0	0	0	0	0	0	0	0	0	0	0	0	0	0	0	0	0	0	0	0	0	0	0	0	0	0	0	0	0	0	0
2F100R20	Iron	0	12.8659	0	0	0	0	0	0	0	0	0	0.546709	0	0	0.241112	0	0	0	0	0	0	0	0	0	0	0	0	0	0	0	0	0	0	0	0	0	0	0	0	0	0	0	0	0	0.0252327	0	0	0
2F100R21	Placebo	0	0.877032	0	0	0	0	0	0	0	0	0	0	0	0	0	0	0.113067	0	0	0	0	0	0	0	0	0	0	0	0	0	0	0	0	0	0	0	0	0	0	0	0	0	0	0	0	0	0	0
2F101R01	Iron	0	10.211	0	0	0	0	0	0	0	0	0	0	0	0	0.0394661	0	0	0	0	0	0	0	0	0	0	0	0	0	0	0	0	0	0	0	0	0	0	0	0	0	0	0	0	0	1.05841	0	0	0
2F101R02	Placebo	0	0.526493	0	0	0	0	0	0	0	0	0	0	0	0	0	0	0	0	0	0	0	0	0	0	0	0	0	0	0	0	0	0	0	0	0	0	0	0	0	0	0	0	0	0	0	0	0	0
2F101R03	MNPs	0	6.24003	0	0	0	0	0	0	0	0.801276	0	0	0	0	0.060273	0	0	0	0	0	0	0	0	0	0	0	0	0	0	0	0	0	0	0	0	0	0	0	0	0	0	0	0	0	0	0	0	0
2F101R04	Placebo	0	13.0321	0	0	0	0	0	0	0	0	0	0	0	0	0	0	0	0	0	0	0	0	0	0	0	0	0	0	0	0	0	0	0	0	0	0	0	0	0	0	0	0	0	0	0	0	0	0
2F101R05	Placebo	0	11.4878	0	0	0	0	0	0	0	0.143551	0.0331272	0.452739	0	0	0.073616	0	0	0	0	0	0	0	0.0404888	0	0	0	0	0	0	0	0	0	0	0	0.0846584	0	0	0	0	0	0	0	0	0.0404888	0	0	0	0
2F101R06	MNPs	0	6.6029	0	0	0	0	0	0	0	0.0539957	0	0	0	0	0	0	0	0	0	0	0	0	0	0	0	0	0	0	0	0	0	0	0.0385683	0	0	0	0	0	0	0	0	0	0	0	0	0	0	0
2F101R07	MNPs	0	3.59071	0	0	0	0	0	0	0	0	0	0	0	0	0.0362332	0	0.0326099	0	0	0	0	0	0	0	0	0	0	0	0	0	0	0	0	0	0	0	0	0	0	0	0	0	0	0	0.500018	0	0	0
2F101R08	MNPs	0	34.5265	0	0	0	0	0	0	0	0	0	0	0	0	0.0250063	0	0.185761	0	0	0	0	0	0	0	0	0	0	0	0.0392955	0	0	0	0	0	0	0	0	0	0	0	0	0	0	0	0.175044	0	0	0
2F101R09	MNPs	0	20.0427	0	0	0	0	0	0	0	0	0	0	0	0	0	0	0	0	0	0	0	0	0	0	0	0	0	0	0	0	0	0	0	0	0	0	0	0	0	0	0	0	0	0	0	0	0	0
2F101R10	Iron	0	14.0207	0	0	0	0	0	0	0	0	0	0	0	0	0	0	0	0	0	0	0	0	0	0	0	0	0	0	0	0	0	0	0	0	0	0	0	0	0	0	0	0	0	0	0	0	0	0
2F101R11	Placebo	0	14.1381	0	0	0	0	0	0	2.11305	0	0	0	0	0	0	0	0	0	0	0	0	0	0	0	0	0	0	0	0	0	0	0	0	0	0	0	0	0	0	0	0	0	0	0	0.606586	0	0	0
2F101R12	Iron	0	8.17077	0	0	0	0	0	0	0.455708	0	0	0	0	0	0	0	0	0	0	0	0	0	0	0	0	0	0	0	0	0	0	0	0	0	0	0	0	0	0	0	0	0	0	0	0	0	0	0
2F101R13	MNPs	0	12.3628	0	0	0	0	0.254205	0	0	0	0	0	0	0	0	0	0	0	0	0	0	0	0	0	0	0	0	0	0	0	0	0	0	0	0	0	0	0	0	0	0	0	0	0	0	0	0	0
2F101R15	Iron	0	24.1712	0	0	0	0	0	0	0	0	0	0	0	0	0.0434798	0	0	0	0	0	0	0	0	0	0	0	0	0	0	0	0	0	0	0	0	0	0	0	0	0	0	0	0	0	0	0	0	0
2F101R16	Iron	0	7.41394	0	0	0	0	0.0565442	0	0	0	0	0	0	0	0	0	0	0	0	0	0	0	0	0	0	0	0	0	0	0	0	0	0	0	0	0	0	0	0	0	0	0	0	0	0	0	0	0
2F101R17	MNPs	0	10.3842	0	0	0	0	0	0	0	0	0	0	0	0	0	0	0	0	0	0	0	0	0	0	0	0	0	0	0	0	0	0	0	0	0	0	0	0	0	0	0	0	0	0	0	0	0	0
2F101R18	Iron	0	13.8907	0	0	0	0	0.451467	0	0	0.560303	0	0	0	0	0	0	0	0	0	0	0	0	0	0	0	0	0	0	0	0	0	0	0	0	0	0	0	0	0	0.479684	0	0	0	0	0	0	0	0
2F101R19	MNPs	0	7.31157	0	0	0	0	0	0	0	0	0	0	0	0	0	0	0	0	0	0	0	0	0	0	0	0	0	0	0	0	0	0	0	0	0	0	0	0	0	0	0	0	0	0	0	0	0	0
2F101R20	Placebo	0	20.8676	0	0	0	0	0.0476232	0	0	0	0	0	0	0	0	0	0	0	0	0	0	0	0	0	0	0	0	0	0	0	0	0	0	0	0	0	0	0	0	0	0	0	0	0	0	0	0	0
2F101R21	Placebo	0	17.3995	0	0	0	0	0	0	0	0	0	0	0	0	0	0	0	0	0	0	0	0	0	0	0	0	0	0	0	0	0	0	0	0	0	0	0	0	0	0	0	0	0	0	0	0	0	0
2F101R22	MNPs	0	58.6258	0	0	0	0	0	0	0	0	0	0	0	0	0	0	0	0	0	0	0	0	0	0	0	0	0	0	0	0	0	0	0	0	0	0	0	0	0	0	0	0	0	0	0	0	0	0
2F101R23	Placebo	0	0.588259	0	0	0	0	0	0	2.69954	0	0	0	0	0	0	0	0	0	0	0	0	0	0	0	0	0	0	0	0	0	0	0	0	0	0	0	0	0	0	0	0	0	0	0	0	0	0	0
2F101R24	MNPs	0	8.44401	0	0	0	0	0	0	0	0	0	0	0	0	0	0	0	0	0	0	0	0	0	0	0	0	0	0	0	0	0	0	0	0	0	0	0	0	0	0	0	0	0	0	0	0	0	0
2F102R01	Placebo	0	10.3605	0	0	0	0	0	0	0	0	0	0	0	0	0	0	0	0	0	0	0	0	0	0	0	0	0	0	0	0	0	0	0	0	0	0	0	0	0	0	0	0	0	0	0	0	0	0
2F102R02	MNPs	0	34.2966	0	0	0	0	0	0	0	0	0	0	0	0	0.085306	0	0	0	0	0	0	0	0	0	0	0	0	0	0	0	0	0	0	0	0	0	0	0	0	0	0	0	0	0	0	0	0	0
2F102R03	Placebo	0	19.3022	0	0	0	0	0	0	0	0	0	0	0	0	0	0	0	0	0	0	0	0	0	0	0	0	0	0	0	0	0	0	0	0	0	0	0	0	0	0	0	0	0	0	0.0426803	0	0	0
2F102R04	MNPs	0	2.4943	0	0	0	0	0	0	0	0	0	0	0	0	0	0	0	0	0	0	0	0	0	0	0	0	0	0	0	0	0	0	0	0	0	0	0	0	0	0	0	0	0	0	0	0	0	0
2F102R05	MNPs	0	1.45368	0	0	0	0	0	0	0	0	0	0	0	0	0	0	0	0	0	0	0	0	0	0	0	0	0	0	0	0	0	0	0	0	0	0	0	0	0	0	0	0	0	0	0.15379	0	0	0
2F102R06	Placebo	0	6.30798	0	0	0	0	0	0	0	0	0	2.30964	0	0	0	0	0	0	0	0	0	0	0	0	0	0	0	0	0	0	0	0	0	0	0	0	0	0	0	0	0	0	0	0	0	0	0	0
2F102R07	Iron	0	0.763104	0.172673	0	0.167103	0	0	0	0	0	0	0	0	0	0	0	0.256225	0	0	0	0	0	0	0	0	0	0	0	0	0	0	0	0	0	0	0	0	0	0	0	0	0	0	0	0.200524	0	0	0
2F102R08	Iron	0	1.55756	0	0	0	0	0	0	0	0	0	0	0	0	0	0	0	0	0	0	0	0	0	0	0	0	0	0	0	0	0	0	0	0	0	0	0	0	0	0	0	0	0	0	0	0	0	0
2F102R09	Placebo	0	0.904417	0	0	0	0	0	0	0	0	0	0	0	0	0.0285605	0	0	0	0	0	0	0	0	0	0	0	0	0	0.185644	0	0	0.152323	0	0	0	0	0	0	0	0	0	0	0	0	1.92784	0	0	0
2F102R10	MNPs	0	4.90733	0	0	0	0	0	0	0	0	0	0	0	0	0.100042	0	0	0	0	0	0	0	0	0	0	0	0	0	0	0	0	0	0	0	0	0	0	0	0	0	0	0	0	0	0	0	0	0
2F102R11	Placebo	0	7.43792	0	0	0	0	0	0	0.102987	0.314681	0	0	0	0	0.108708	0	0	0	0	0	0	0	0	0	0	0	0	0	0	0	0	0	0	0	0	0	0	0	0	0	0	0	0	0	0	0	0	0
2F102R12	Iron	0	10.402	0	0	0	0	0	0	0	0	0	0	0	0	0	0	0	0	0	0	0	0	0	0	0	0	0	0	0	0	0	0	0	0	0	0	0	0	0	0	0	0	0	0	0	0	0	0
2F102R13	Iron	0	0.0992428	0	0	0	0	0	0	0	0	0	0	0	0	0	0	0	0	0	0	0	0	0	0	0	0	0	0	0.16908	0	0	0	0	0	0	0	0	0	0	0	0	0	0	0	0	0	0	0
2F102R14	MNPs	0	3.35356	0	0	0	0	0	0	0	0	0	0	0	0	0	0	0.0664894	0	0	0	0	0	0	0	0	0	0	0	0.21609	0	0	0	0	0	0	0	0	0	0	0	0	0	0	0	0.706449	0	0	0
2F102R15	Iron	0	6.6005	0	0	0	0	0.313231	0	1.8341	0.0905729	0	0	0	0	0	0	0.0377387	0	0	0	0	0	0	0	0	0	0	0	0.030191	0	0	0	0	0	0	0	0	0	0	0	0	0	0	0	0.0943467	0	0	0
2F102R16	Placebo	0	0.670742	0	0	0	0	0	0	0	0	0	0	0	0	0	0	0	0	0	0	0	0	0	0	0	0	0	0	0.0509424	0	0	0	0	0	0	0	0	0	0	0	0	0	0	0	0	0	0	0
2F102R17	Placebo	0	16.3765	0	0	0	0	0	0	0	0.12373	0	0.0751215	0	0	0	0	0	0	0	0	0	0	0	0	0	0	0	0	0	0	0	0	0	0	0	0	0	0	0	0	0	0	0	0	0	0	0	0
2F102R18	MNPs	0	2.07438	0	0	0	0	0	0	0	0	0	0	0	0	0	0	0	0	0	0	0	0	0	0	0	0	0	0	0	0	0	0	0	0	0	0	0	0	0	0	0	0	0	0	0	0	0	0
2F102R19	Iron	0	21.1219	0	0	0	0	0	0	0	0.25378	0	0	0	0	0	0	0	0	0	0	0	0	0	0	0	0	0	0	0	0	0	0	0	0	0	0	0	0	0	0	0	0	0	0	0	0	0	0
2F102R20	Iron	0	3.29457	0	0	0	0	0	0	0	0.109994	0	0	0	0	0	0	0	0	0	0	0	0	0	0	0	0	0	0	0.178085	0	0	0	0	0	0	0	0	0	0	0	0	0	0	0	0.0419024	0	0	0
2F102R21	Iron	0	3.22438	0	0	0	0	0	0	3.06733	0.112878	0	0	0	0	0	0	0	0	0	0	0	0	0	0	0	0	0	0	0	0	0	0	0	0	0	0	0	0	0	0	0	0	0	0	0	0	0	0
2F102R22	Iron	0	3.75036	0	0	0	0	0	0	0	0	0	0	0	0	0	0	0	0	0	0	0	0	0	0	0	0	0	0	0	0	0	0	0	0	0	0	0	0	0	0	0	0	0	0	0	0	0	0
2F102R23	Iron	0	1.35479	0	0	0	0	0.271808	0	0	0	0	0	0	0	0	0	0	0	0	0	0	0	0	0	0	0	0	0	0.029729	0	0	0	0	0	0	0	0	0	0	0	0	0	0	0	0.135904	0	0	0
2F102R24	Placebo	0	1.22722	0	0	0	0	0	0	0	0	0	0	0	0	0	0	0	0	0	0	0	0	0	0	0	0	0	0	0	0	0	0	0	0	0	0	0	0	0	0	0	0	0	0	0.0603549	0	0	0
2F103R01	Iron	0	9.17521	0	0	0	0	0	0	0	0.128666	0	0	0	0	0.0665513	0	0	0	0	0	0	0	0	0	0	0	0	0	0	0	0	0	0	0	0	0	0	0	0	0	0	0	0	0	0	0	0	0
2F103R02	Placebo	0	6.75837	0	0	0	0	0	0	0	1.44049	0	0.319506	0	0	0	0	0	0	0	0	0	0	0	0	0	0	0	0	0	0	0	0	0	0	0	0	0	0	0	0	0	0	0	0	0	0	0	0
2F103R03	MNPs	0	5.46951	0	0	0	0	0	0	0	0	0	0	0	0	0	0	0	0	0	0	0	0	0	0	0	0	0	0	0	0	0	0	0	0	0	0	0	0	0	0	0	0	0	0	0	0	0	0
2F103R04	MNPs	0	2.27188	0	0	0	0	0	0	0	0.182414	0	0	0	0	0	0	0.178268	0	0	0	0	0	0	0	0	0	0	0	0	0	0	0	0	0	0	0	0	0	0	1.02815	0	0	0	0	0.10779	0	0	0
2F103R05	Placebo	0	0.455304	0	0	0	0	0	0	0	0	0	0	0	0	0	0	0	0	0	0	0	0	0	0	0	0	0	0	0	0	0	0	0	0	0	0	0	0	0	0	0	0	0	0	0	0	0	0
2F103R06	Iron	0	3.52995	0	0	0	0	0	0	0	0	0	0	0	0	0	0	0	0	0	0	0	0	0	0	0	0	0	0	0	0	0	0	0	0	0	0	0	0	0	0	0	0	0	0	0	0	0	0
2F103R07	Placebo	0	18.8478	0	0	0	0	0	0	0	0.133121	0	0	0	0	0	0	0	0	0	0	0	0	0	0	0	12.1029	0	0	0	0	0	0	0	0	0	0	0	0	0	0	0	0	0	0	0	0	0	0
2F103R08	Iron	0	7.48544	0	0	0	0	0	0	0	0.245281	0	0	0	0	0	0	0	0	0	0	0	0	0	0	0	0	0	0	0	0	0	0	0	0	0	0	0	0	0	0	0	0	0	0	0	0	0	0
2F103R09	Iron	0	4.48757	0	0	0	0	0	0	0	0	0	0	0	0	0	0	0.121286	0	0	0	0	0	0	0	0	0	0	0	0.129371	0	0	0	0	0	0	0	0	0	0	0	0	0	0	0	0	0	0	0.0242571
2F103R10	MNPs	0	26.0227	0	0	0	0	0	0	0.552348	0	0	0	0	0	0	0	0	0	0	0	0	0	0	0	0	0	0	0	0	0	0	0	0	0	0	0	0	0	0	0	0	0	0	0	0	0	0	0
2F103R11	Iron	0	0.43501	0	0	0	0	0	0	0.0786164	0	0	0	0	0	0	0	0	0	0	0	0	0	0	0	0	0	0	0	0	0	0	0	0	0	0	0	0	0	0	0	0	0	0	0	0	0	0	0
2F103R12	MNPs	0	23.3718	0	0	0	0	0	0	0	0.121581	0	0	0	0	0	0	0	0	0	0	0	0	0	0	0	0	0	0	0	0	0	0	0	0	0	0	0	0	0	0	0	0	0	0	0.786221	0	0	0
2F103R13	Placebo	0	0.744526	0	0	0	0	0	0	0	0	0	0	0	0	0	0	0	0	0	0	0	0	0	0	0	0	0	0	0	0	0	0	0	0	0	0	0	0	0	0	0	0	0	0	0	0	0	0
2F103R15	MNPs	0	4.31972	0	0	0	0	0	0	0	0	0	0	0	0	0	0	0	0	0	0	0	0	0	0	0	0	0	0	0	0	0	0	0	0	0	0	0	0	0	0	0	0	0	0	0.0946877	0	0	0
2F103R16	Iron	0	1.2531	0	0	0	0	0	0	0	0	0	0	0	0	0	0	0	0	0	0	0.0137703	0	0	0	0	0	0	0	0	0	0	0	0	0	0	0	0	0	0	0	0	0	0	0	0	0	0	0
2F103R17	Placebo	0	3.64389	0	0	0	0	0	0	0	0	0	0	0	0	0	0	0	0	0	0	0	0	0	0	0	0	0	0	0	0	0	0	0	0	0	0	0	0	0	0	0	0	0	0	0	0	0	0
2F103R18	MNPs	0	3.03712	0	0	0	0	0	0	0	0	0	0	0	0	0	0	0.564692	0	0	0	0	0	0	0	0	0	0	0	0.579953	0	0	0	0	0	0	0	0	0	0	0	0	0	0	0	0	0	0	0
2F103R19	MNPs	0	10.843	0	0	0	0	0	0	0	0	0	0	0	0	0	0	0	0	0	0	0	0	0	0	0	0	0	0	0.0698838	0	0	0	0	0	0	0	0	0	0	0	0	0	0	0	0	0	0	0
2F103R20	Placebo	0	9.21505	0	0	0	0	0	0	0	0	0	0	0	0	0	0	0	0	0	0	0	0	0	0	0.0529031	0	0	0	0	0	0	0	0	0	0	0	0	0	0	0	0	0	0	0	0	0	0	0
2F103R21	Placebo	0	0.742005	0	0	0	0	0	0	0	0	0	0.0975406	0	0	0	0	0	0	0	0	0	0	0	0	0	0	0	0	0	0	0	0	0	0	0	0	0	0	0	0	0	0	0	0	0.0418031	0	0	0
2F103R22	MNPs	0	10.682	0	0	0	0	0	0	0.829471	0	0	0.0453072	0	0	0	0	0	0	0	0	0	0	0	0	0	0	0	0	0	0	0	0	0	0	0	0	0	0	0	0	0	0	0	0	0	0	0	0
2F103R23	Iron	0	14.712	0	0	0	0	0.121057	0	0	0	0	0	0	0	0	0	0	0	0	0	0	0	0	0	0	0	0	0	0	0	0	0	0	0	0	0	0	0	0	0	0	0	0	0	0	0	0	0
2F103R24	Iron	0	0.0864202	0	0	0.0353537	0	0.663865	0	0	0	0	0	0	0	0	0	0	0	0	0	0	0	0	0	0	0	0	0	0	0	0	0	0	0	0	0	0	0	0	0	0	0	0	0	0	0	0	0
2F105R01	Iron	0	0.180372	0	0	0	0	0	0	0	0	0	0	0	0	0	0	0	0	0	0	0	0	0	0	0	0	0	0	0	0	0	0	0	0	0	0	0	0	0	0	0	0	0	0	0	0	0	0
2F105R02	Placebo	0	0.521979	0	0	0	0	0	0	0	0	0	0	0	0	0	0	0	0	0	0	0	0	0	0	0	0	0	0	0	0	0	0	0	0	0	0	0	0	0	0	0	0	0	0	0	0	0	0
2F105R03	MNPs	0	1.36223	0	0	0	0	0	0	0.0565783	0	0	0	0	0	0	0	0.113157	0	0	0	0	0	0	0	0	0	0	0	0	0	0	0	0	0	0	0	0	0	0	0	0	0	0	0	0	0	0	0
2F105R04	Placebo	0	26.8578	0	0	0	0	0	0	0	0	0	0	0	0	0	0	0	0	0	0	0	0	0	0	0	0	0	0	0	0	0	0	0	0	0	0	0	0	0	0	0	0	0	0	0	0	0	0
2F105R05	MNPs	0	11.8213	0	0	0	0	0	0	0	0	0	0	0	0	0	0	0	0	0	0	0	0	0	0	0	0	0	0	0	0	0	0	0	0	0	0	0	0	0	0	0	0	0	0	0.415039	0	0	0
2F105R06	MNPs	0	1.14703	0	0	0.0725393	0	0	0	0	0	0	0	0	0	0	0	0.0997416	0	0	0	0	0	0	0	0	0	0	0	0.938478	0	0	0	0	0	0	0	0	0	0	0	0	0	0	0	0.757129	0	0	0.167747
2F105R07	Iron	0	7.24772	0	0	0	0	0	0	0	0	0	0	0	0	0	0	0	0	0	0	0	0	0	0	0	0	0	0	0	0	0	0	0	0	0	0	0	0	0	0	0	0	0	0	0	0	0	0
2F105R08	MNPs	0	0.565804	0	0	0	0	0	0	0	0	0	0.0380373	0	0	0.0855839	0	0	0	0	0	0	0	0	0	0	0	0	0	0	0	0	0	0	0	0	0	0	0	0	0.370863	0	0	0	0	0	0	0	0
2F105R09	Iron	0	2.87711	0	0	0	0	0	0	0	0	0	0	0	0	0	0	0	0	0	0	0	0	0	0	0	0	0	0	0	0	0	0	0	0	0	0	0	0	0	0	0	0	0	0	0	0	0	0
2F105R10	Iron	0	6.30369	0	0	0	0	0	0	0	0	0	0	0	0	0.0470106	0	0	0	0	0	0	0	0	0	0	0	0	0	0	0	0	0	0	0	0	0	0	0	0	0	0	0	0	0	0	0	0	0
2F105R11	Placebo	0	13.6878	0	0	0	0	0	0	0	0.0398625	0	0	0	0	0	0	0	0	0	0	0	0	0	0	0	0	0	0	0	0	0	0	0	0	0	0	0	0	0	0.219244	0	0	0	0	0	0	0	0
2F105R12	MNPs	0	17.2539	0	0	0	0	0	0	0	0.414232	0	0	0	0	0	0	0	0	0	0	0	0	0	0	0	0	0	0	0	0	0	0	0	0	0	0	0	0	0	0	0	0	0	0	0	0	0	0
2F105R13	Iron	0	0.6914	0	0	0	0	0	0	0	0	0	0	0	0	0	0	0	0	0	0	0	0	0	0	0	0	0	0	0	0	0	0	0	0	0	0	0	0	0	0	0	0	0	0	0.10118	0	0	0
2F105R14	MNPs	0	2.59003	0	0	0	0	0	0	0.197909	0	0	0	0	0	0	0	0	0	0	0	0	0	0	0	0	0	0	0	0.0989545	0	0	0	0	0	0	0	0	0	0	0	0	0	0	0	0	0	0	0
2F105R15	Placebo	0	0	0	0	0	0	0	0	0	0	0	0	0	0	0.0564058	0	0	0	0	0	0	0	0	0	0	0	0	0	0.0714474	0	0	0	0	0	0	0	0	0	0	0	0	0	0	0	0	0	0	0
2F105R16	MNPs	0	0.753372	0	0	0	0	0	0	0	0.052655	0	0	0	0	0	0	0	0	0	0	0	0	0	0	0	0	0	0	0	0	0	0	0	0	0	0	0	0	0	0	0	0	0	0	0	0	0	0
2F105R17	MNPs	0	0.614432	0	0	0	0	0	0	0	0	0	0	0	0	0	0	0	0	0	0	0	0	0	0	0	0	0	0	0	0	0	0	0	0	0	0	0	0	0	0	0	0	0	0	0	0	0	0
2F105R18	Placebo	0	21.1164	0	0	0	0	0	0	0	0	0	0	0	0	0	0	0	0	0	0	0	0	0	0	0	0	0	0	0	0	0	0	0	0	0	0	0	0	0	0	0	0	0	0	0	0	0	0
2F105R19	Placebo	0	9.41996	0	0	0	0	0.426317	0	0	0	0	0	0	0	0	0	0.450912	0	0	0	0	0	0	0	0	0	0	0	0	0	0	0	0	0	0	0	0	0	0	0	0	0	0	0	0	0	0	0
2F105R20	Placebo	0	1.00797	0	0	0	0	0	0	0	0	0	0	0	0	0	0	0	0	0	0	0	0	0	0	0	0	0	0	0	0	0	0	0	0	0	0	0	0	0	0	0	0	0	0	0	0	0	0
2F105R21	MNPs	0	2.76214	0	0	0	0	0	0	0	0	0	0	0	0	0	0	0	0	0	0	0	0	0	0	0	0	0	0	0	0	0	0	0	0	0	0	0	0	0	0	0	0	0	0	0	0	0	0
2F105R22	Placebo	0	1.22753	0	0	0	0	1.06202	0	1.14477	0	0	0	0	0	0	0	0	0	0	0	0	0	0	0	0	0	0	0	0	0	0	0	0	0	0	0	0	0	0	0	0	0	0	0	0.0597674	0	0	0
2F105R23	Placebo	0	0	0	0	0	0	0	0	0	0	0	0	0	0	0	0	0	0	0	0	0	0	0	0	0	0	0	0	0	0	0	0	0	0	0	0	0	0	0	0	0	0	0	0	0	0	0	0
2F105R24	MNPs	0	8.33177	0	0	0	0	0	0	0	0	0	0	0	0	0	0	0	0	0	0	0	0	0	0	0	0	0	0	0	0	0	0	0	0	0	0	0	0	0	0	0	0	0	0	0	0	0	0
2F106R01	MNPs	0	3.02206	0	0	0.0234632	0	0	0	1.5908	0	0	0	0	0	0	0	0	0	0	0	0	0	0	0	0	0	0	0	0	0	0	0	0	0	0	0	0	0	0	0	0	0	0	0	0	0	0	0
2F106R02	Placebo	0	0.804114	0	0	0	0	0	0	0	0	0	0	0	0	0	0	0.121552	0	0	0	0	0	0	0	0	0	0	0	0.201029	0	0	0	0	0	0	0	0	0	0	0	0	0	0	0	0.149603	0.0748013	0	0
2F106R03	Placebo	0	2.16405	0	0	0	0	0	0	0	0	0	0	0	0	0	0	0	0	0	0	0	0	0	0	0	0	0	0	0	0	0	0	0	0	0	0	0	0	0	0	0	0	0	0	0	0	0	0
2F106R04	Placebo	0	8.0524	0	0	0	0	0	0	0	0.211905	0	0	0	0	0	0	0	0	0	0	0	0	0	0	0	0	0	0	0	0	0	0	0	0	0	0	0	0	0	0.524947	0	0	0	0	0	0	0	0
2F106R05	Iron	0	0.0340566	0	0	0	0	0	0	0	0	0	0	0	0	0	0	0	0	0	0	0	0	0	0	0	0	0	0	0	0	0	0	0	0	0	0	0	0	0	0	0	0	0	0	0	0	0	0
2F106R06	Placebo	0	0.947965	0	0	0	0	0	0	0	0	0	0	0	0	0	0	0	0	0	0	0	0	0	0	0	0	0	0	0	0	0	0	0	0	0	0	0	0	0	0	0	0	0	0	0	0	0	0
2F106R07	MNPs	0	0.914913	0	0	0	0	0.1779	0	0	0	0	0	0	0	0	0	0	0	0	0	0	0	0	0	0	0	0	0	0.259225	0	0	0	0	0	0	0	0	0	0	0	0	0	0	0	0	0	0	0
2F106R08	MNPs	0	7.58097	0	0	0	0	0	0	0	0	0	0	0	0	0.129551	0	0	0	0	0	0	0	0	0	0	0	0	0	0	0	0	0	0	0	0	0	0	0	0	0	0	0	0	0	0	0	0	0
2F106R09	MNPs	0	17.3896	0	0	0	0	0	0	0	0	0	0	0	0	0	0	0	0	0	0	0	0	0	0	0	0	0	0	0	0	0	0	0	0	0	0	0	0	0	0.341746	0	0	0	0	0	0	0	0
2F106R10	MNPs	0	0.873148	0	0	0	0	0	0	0	0	0	0	0	0	0	0	0	0	0	0	0	0	0	0	0	0	0	0	0	0	0	0	0	0	0	0	0	0	0	0	0	0	0	0	0	0	0	0
2F106R11	Placebo	0	16.8045	0	0	0	0	0	0	0	0	0	0	0	0	0	0	0	0	0	0	0	0	0	0	0	0	0	0	0	0	0	0	0	0	0	0	0	0	0	0	0	0	0	0	0	0	0	0
2F106R12	Iron	0	15.7349	0	0	0	0	0	0	0	0	0	0	0	0	0	0	0	0	0	0	0	0	0	0	0	0	0	0	0	0	0	0	0	0	0	0	0	0	0	0	0	0	0	0	0	0	0	0
2F106R13	Placebo	0	0.505334	0	0	0	0	2.44245	0	0.336889	0	0	0	0	0	0	0	0	0	0	0	0	0	0	0	0	0	0	0	0	0	0	0	0	0	0	0	0	0	0	0	0	0	0	0	0	0	0	0
2F106R14	Iron	0	18.784	0	0	0	0	0	0	0	0	0	0	0	0	0	0	0	0	0	0	0	0	0	0	0	0	0	0	0	0	0	0	0	0	0	0	0	0	0	0	0	0	0	0	0	0	0	0
2F106R15	Iron	0	10.2907	0	0	0	0	0	0	0	0.218803	0	0	0	0	0	0	0	0	0	0	0	0	0	0	0	0	0	0	0	0	0	0	0.0868267	0	0	0	0	0	0	0	0	0	0	0	0	0	0	0
2F106R16	Iron	0	0.122469	0	0	0	0	0.530699	0	0	0	0	0	0	0	0	0	0.473547	0	0	0	0	0	0	0	0	0	0	0	0	0	0	0.220444	0	0	0	0	0	0	0.0244938	0	0	0	0	0	0	0	0	0.571522
2F106R17	MNPs	0	0.830526	0	0	0.0822691	0	0	0	0	0	0	0	0	0	0	0	0	0	0	0	0	0	0	0	0	0	0	0	0	0	0	0	0	0	0	0	0	0	0	0	0	0	0	0	0.446603	0	0	0
2F106R18	Placebo	0	6.65867	0	0	0	0	0.0411029	0	0	0.0719301	0	0	0	0	0	0	0	0	0	0	0	0	0	0	0	0	0	0	0.119884	0	0	0.0342524	0	0	0	0	0	0	0	0	0	0	0	0	0	0	0	0
2F106R19	Iron	0	5.17118	0	0	0	0	0	0	0	0	0	0	0	0	0	0	0	0	0	0	0	0	0	0	0	0	0	0	0.0543977	0	0	0	0	0	0	0	0	0	0	0	0	0	0	0	0.0747969	0	0	0
2F106R20	MNPs	0	1.79764	0	0	0	0	0	0	3.22548	0	0	0	0	0	0	0	0	0	0	0	0	0	0	0	0	0	0	0	0	0	0	0	0	0	0	0	0	0	0	0	0	0	0	0	0	0	0	0
2F106R21	MNPs	0	4.14085	0	0	0	0	0	0	0	0	0	0	0	0	0	0	0	0	0	0	0	0	0	0	0	0	0	0	0.285211	0	0	0	0	0	0	0	0	0	0	0	0	0	0	0	0.126761	0	0	0.0985916
2F106R22	Placebo	0	1.64456	0	0	0	0	2.21212	0	0	0	0	0	0	0	0	0	0.0547046	0	0	0	0	0	0	0	0	0	0	0	0.0683807	0	0	0	0	0	0	0	2.53351	0	0	0	0	0	0	0	0	0	0	0
2F106R23	MNPs	0	7.65423	0	0	0.156948	0	0.112681	0	0	0	0	0	0	0	0	0	0	0	0	0	0	0	0	0	0	0	0	0	0	0	0	0	0	0	0	0	0	0	0	2.56751	0	0	0	0	0	0	0	0
2F106R24	MNPs	0	31.8798	0	0	0	0	0	0	0	0	0	0	0	0	0	0	0	0	0	0	0	0	0	0	0	0	0	0	0	0	0	0	0	0	0	0	0	0	0	0	0	0	0	0	0	0	0	0
2F107R01	MNPs	0	3.9161	0	0	0	0	0	0	0	0	0	0	0	0	0	0	0	0	0	0	0	0	0	0	0	0	0	0	0.0845809	0	0	0.579379	0	0	0	0	0	0	0	0	0	0	0	0	0	0	0	0
2F107R02	MNPs	0	27.6706	0	0	0	0	0	0	4.35044	0.0451213	0	0	0	0	0	0	0	0	0	0	0	0	0	0	0	0	0	0	0	0	0	0	0	0	0	0	0	0	0	0	0	0	0	0	0	0	0	0
2F107R03	MNPs	0	15.9525	0	0	0	0	0	0	0	0	0	0.381913	0	0	0	0	0	0	0	0	0	0	0	0	0	0	0	0	0	0	0	0	0	0	0	0	0	0	0	0.633975	0	0	0	0	0	0	0	0.0190956
2F107R04	MNPs	0	11.2855	0	0	0	0	0	0	0	0	0	0	0	0	0.118352	0	0	0	0	0	0	0	0	0	0	0	0	0	0	0	0	0	0	0	0	0	0	0	0	0	0	0	0	0	0	0	0	0
2F107R05	Iron	0	5.72676	0	0	0	0	0	0	0	0	0	0	0	0	0.944916	0	0	0	0	0	0	0	0	0	0	0	0	0	0	0	0	0	0	0	0	0	0	0	0	0	0	0	0	0	0	0	0	0
2F107R06	Iron	0	1.80177	0	0	0	0	0	0	0	0	0	0	0	0	0	0	0	0	0	0	0	0	0	0	0	0	0	0	0	0	0	0	0	0	0	0	0.291083	0	0	0	0	0	0	0	0	0	0	0
2F107R07	Iron	0	0	0	0	0	0	0	0	0	0	0	0	0	0	0.073798	0	0	0	0	0	0	0	0	0	0	0	0	0	0	0	0	0	0	0	0	0	0	0	0	0	0	0	0	0	0	0	0	0
2F107R08	Iron	0	0	0	0	0	0	0	0	0	0.25909	0	0	0	0	0	0	0	0	0	0	0	0	0	0	0	0	0	0	0	0	0	0	0	0	0	0	0	0	0	20.1695	0	0	0	0	0	0	0	0
2F107R09	MNPs	0	14.4946	0	0	0	0	0	0	0	0	0	0	0	0	0	0	0	0	0	0	0	0	0	0	0	0	0	0	0	0	0	0	0	0	0	0	0	0	0	0	0	0	0	0	0	0	0	0
2F107R13	MNPs	0	16.0448	0	0	0	0	0	0	0	0	0	0	0	0	0	0	0	0	0	0	0	0	0	0	0	0	0	0	0	0	0	0	0	0	0	0	0	0	0	0	0	0	0	0	0	0	0	0
2F107R14	Placebo	0	15.187	0	0	0	0	0	0	0	0	0	0	0	0	0	0	0	0	0	0	0	0	0	0	0	0	0	0	0	0	0	0	0	0	0	0	0	0	0	0	0	0	0	0	0	0	0	0
2F107R15	MNPs	0	2.76357	0	0	0	0	0	0	0	0	0	0	0	0	0	0	0.112084	0	0	0	0	0	0	0	0	0	0	0	0	0	0	0.535902	0	0	0	0	0	0	0	0	0	0	0	0	0.0140105	0	0	0
2F107R16	Iron	0	8.57227	0	0	0.0258312	0	0	0	0	0	0	0	0	0	0	0	0.132846	0	0	0	0	0	0	0	0	0	0	0	0.0553526	0	0	0	0	0	0	0	0	0	0	0	0	0	0	0	0.0996347	0	0	0.0627329
2F107R17	MNPs	0	10.5672	0	0	0	0	0	0	0	0	0	0	0	0	0	0	0	0	0	0	0	0	0	0.144058	0	0	0	0	0	0	0	0	0	0	0	0	0.060024	0	0	0	0	0	0	0	0	0	0	0
2F107R18	Iron	0	2.48431	0	0	0	0	0	0	0	0	0	0.0581866	0	0	0	0	0.0607165	0	0	0	0	0	0	0	0	0	0	0	0.0202388	0	0	0	0	0	0	0	0	0	0	0	0	0	0	0	0	0	0	0
2F107R19	Placebo	0	29.4282	0	0	0	0	0	0	0	0	0	0	0	0	0	0	0	0	0	0	0	0	0	0	0	0	0	0	0	0	0	0	0	0	0	0	0	0	0	0	0	0	0	0	0	0	0	0
2F107R20	Placebo	0	5.12486	0	0	0	0	0	0	0	0	0	0	0	0	0	0	0	0	0	0	0	0	0	0	0	0	0	0	0.464576	0	0	1.74216	0	0	0	0	0	0	0	0	0	0	0	0	0	0	0	0.421022
2F107R21	Placebo	0	15.4987	0	0	0	0	0	0	0	0	0	0	0	0	0	0	0	0	0	0	0	0	0	0	0	0	0	0	0.43956	0	0	0	0	0	0	0	0	0	0	0	0	0	0	0	0	0	0	0
2F108R01	MNPs	0	2.40317	0	0	0	0	0	0	0	0	0	0	0	0	0	0	0	0	0	0	0	0	0	0	0	0	0	0	0	0	0	0	0	0	0	0	0	0	0	12.1609	0	0	0	0	0	0	0	0
2F108R02	Placebo	0	0	0.632153	0	0	0	0.997275	0	0	0	0	0	0	0	0	0	0.277929	0	0	0	0	0	0	0	0	0	0	0	0	0	0	0.0871935	0	0	0	0	0	0	0	0	0	0	0	0	0.0871935	0	0	0
2F108R03	Iron	0	10.9272	0	0	0	0	0	0	0	0.142839	0	0	0	0	0	0	0	0	0	0	0	0	0	0	0	0	0	0	0	0	0	0	0	0	0	0	0	0	0	0	0	0	0	0	0.382305	0	0	0
2F108R04	MNPs	0	3.39492	0	0	0	0	0	0	0	0	0	0.116602	0	0	0	0	0	0	0	0	0	0	0	0	0	0	0	0	0.327384	0	0	0	0	0	0	0	0	0	0	0	0	0	0	0	0.0717553	0	0	0.161449
2F108R05	Iron	0	7.23898	0	0	0	0	0	0	0	0	0	0	0	0	0	0	0	0	0	0	0	0	0	0	0	0	0	0	0	0	0	0	0	0	0	0	0	0	0	0	0	0	0	0	0	0	0	0
2F108R06	Iron	0	63.4227	0	0	0	0	0	0	0	0	0	0	0	0	0	0	0	0	0	0	0	0	0	0	0	0	0	0	0	0	0	0	0	0	0	0	0	0	0	0	0	0	0	0	0	0	0	0
2F108R07	Iron	0	22.2922	0	0	0	0	0	0	0	0	0	0	0	0	0	0	0	0	0	0	0	0	0	0	0	0	0	0	0	0	0	0	0	0	0	0	0	0	0	0	0	0	0	0	0	0	0	0
2F108R08	Placebo	0	6.45913	0	0	0	0	0	0	0	0	0	0.240983	0	0	0	0	0	0	0	0	0	0	0	0	0	0	0	0	0	0	0	0	0	0	0	0	0	0	0	0	0	0	0	0	0	0	0	0
2F108R09	MNPs	0	14.5793	0	0	0	0	0	0	0	0	0	0	0	0	0	0	0	0	0	0	0	0	0	0	0	0	0	0	0	0	0	0	0	0	0	0	0	0	0	0	0	0	0	0	0	0	0	0
2F108R13	Iron	0	6.18264	0	0	0	0	0	0	0	0	0	0	0	0	0	0	0	0	0	0	0	0	0	0	0	0	0	0	1.7053	0	0	0	0	0	0	0	0	0	0	0	0	0	0	0	1.56135	0	0	0
2F108R14	Placebo	0	6.22931	0	0	0	0	0.270252	0	0	0	0	0.0135126	0.0304034	0	0	0	0	0	0	0	0	0	0	0	0	0	0	0	0.067563	0	0	0.260118	0	0	0	0	0	0	0	0	0	0	0	0	0	0	0.0101344	0
2F108R15	MNPs	0	14.6887	0	0	0	0	0	0	0	0.145498	0	0	0	0	0	0	0	0	0	0	0	0	0	0	0	0	0	0	0	0	0	0	0	0	0	0	0	0	0	0	0	0	0	0	0	0	0	0
2F108R16	MNPs	0	18.6652	0	0	0	0	0	0	0	0	0	0	0	0	0	0	0	0	0	0	0	0	0	0	0	0	0	0	0	0	0	0	0	0	0	0	0	0	0	0	0	0	0	0	0	0	0	0
2F108R17	MNPs	0	1.27534	0.453994	0	0	0	0	0	0	0	0	0	0	0	0	0	0.0311904	0	0	0	0	0	0	0	0	0	0	0	0.0727777	0	0	0.162883	0	0	0	0	0	0	0	0	0	0	0	0	0.017328	0	0	0
2F108R18	Placebo	0	1.06599	0	0	0	0	0	0	0	0.105035	0	0	0	0	0	0	0	0	0	0	0	0	0	0	0	0	0	0	0	0	0	0	0	0	0	0	0	0	0	0	0	0	0	0	0.449192	0	0	0
2F108R19	Placebo	0	5.0144	0	0	0	0	0	0	0	0	0	0	0	0	0	0	0.255071	0	0	0	0	0	0	0	0	0	0	0	1.95955	0	0	0	0	0	0	0	0	0	0	0	0	0	0	0	0	0	0	0
2F108R20	MNPs	0	5.81507	0	0	0	0	0	0	0	0	0	0	0	0	0	0	0.106021	0	0	0	0	0	0	0	0	0	0	0	0.501189	0	0	0	0	0	0	0	0	0	0	0	0	0	0	0	0	0	0	0
2F108R21	Placebo	0	8.13248	0	0	0	0	0	0	0	2.54662	0	0	0	0	0	0	0	0	0	0	0	0	0	0	0	0	0	0	0.0640134	0	0	0	0	0	0	0	0	0	0	0.278319	0	0	0	0	0	0	0	0
2F109R01	Iron	0	0.938377	0	0	0	0	0	0	0	0	0	0	0	0	0	0	0.330945	0	0	0	0	0	0	0	0	0	0	0	0.423108	0	0	0	0	0	0	0	0.0418918	0	0	0	0	0	0	0	0.0335135	0	0	0
2F109R02	Placebo	0	9.53593	0	0	0	0	0	0	0	0	0	0	0	0	0.26373	0	0	0	0	0	0	0	0	0	0	0	0	0	0	0	0	0	0	0	0	0	0	0	0	0	0	0	0	0	0.16194	0	0	0
2F109R03	Placebo	0	21.3435	0	0	0	0	0	0	0	0	0	0	0	0	0.122446	0	0	0	0	0	0	0	0	0	0	0	0	0	0	0	0	0	0	0	0	0	0	0	0	0	0	0	0	0	0	0	0	0
2F109R04	Iron	0	0.478505	0	0	0	0	0	0	0.668388	0	0	0	0	0	0	0	0	0	0	0	0	0	0	0	0	0	0	0	0	0	0	0	0	0	0	0	0	0	0	0	0	0	0	0	0	0	0	0
2F109R05	Placebo	0	3.57576	0	0	0	0	0	0	3.31259	0	0	0	0	0	0	0	0	0	0	0	0	0	0	0	0	0	0	0	0	0	0	0	0	0	0	0	0	0	0	0	0	0	0	0	0	0	0	0
2F109R06	MNPs	0	10.2539	0	0	0	0	0	0	0	0	0	0	0	0	0	0	0	0	0	0	0	0	0	0	0	0	0	0	0.0402431	0	0	0	0	0	0	0	0	0	0	0	0	0	0	0	0	0	0	0
2F109R07	MNPs	0	8.86931	0	0	0	0	0.547297	0	0	0	0	0	0	0	0	0	0	0	0	0	0	0	0	0	0	0	0	0	0	0	0	0	0	0	0	0	0	0	0	0	0	0	0	0	0	0	0	0.0116446
2F109R08	Placebo	0	13.2126	0	0	0	0	0	0	0	0	0	0	0	0	0	0	0	0	0	0	0	0	0	0	0	0	0	0	0.0344976	0	0	0	0	0	0	0	0	0	0	0	0	0	0	0	0	0	0	0
2F109R09	Iron	0	21.8367	0	0	0	0	0	0	0	0	0	0	0	0	0	0	0	0	0	0	0	0	0	0	0	0	0	0	0	0	0	0	0	0	0	0	0	0	0	0	0	0	0	0	0	0	0	0
2F109R10	MNPs	0	1.26772	0	0	0	0	0	0	0.0870954	0	0	0	0.643538	0	0	0	0	0	0	0	0	0	0	0	0	0	0	0	0	0	0	0	0	0	0	0	0	0	0	0	0	0	0	0	0.0580636	0	0	0
2F109R11	Placebo	0	10.5426	0	0	0	0	0	0	0	0	0	0	0	0	0	0	0	0	0	0	0	0	0	0	0	0	0	0	0	0	0	0	0	0	0	0	0	0	0	0	0	0	0	0	0	0	0	0
2F109R12	Placebo	0	0.437616	0	0	0	0	0	0	0	0	0	0.139665	0	0	0	0	0	0	0	0	0	0	0	0	0	0	0	0	0.321229	0	0	0	0	0	0	0	0	0	0	0	0	0	0	0	0.0744879	0	0	0
2F109R13	MNPs	0	10.5462	0	0	0	0	0	0	0	0	0	0	0	0	0	0	0	0	0	0	0	0	0	0	0	0	0	0	0	0	0	0	0	0	0	0	0	0	0	0	0	0	0	0	0	0	0	0
2F109R14	Placebo	0	11.299	0	0	0	0	0	0	5.8196	0	0	0.0297255	0	0	0	0	0	0	0	0	0	0	0	0	0	0	0	0	0.0594511	0	0	0	0	0	0	0	0	0	0	0	0	0	0	0	0.0165142	0	0	0
2F109R15	MNPs	0	8.90975	0	0	0	0	0	0	10.972	0	0	0	0	0	0	0	0	0	0	0	0	0	0	0	0	0	0	0	0	0	0	0	0	0	0	0	0	0	0	0	0	0	0	0	0	0	0	0
2F109R16	Placebo	0	47.4624	0	0	0	0	0	0	0	0	0	0	0	0	0	0	0	0	0	0	0	0	0	0	0	0	0	0	0	0	0	0	0	0	0	0	0	0	0	0	0	0	0	0	0	0	0	0
2F109R17	MNPs	0	14.7603	0	0	0	0	0	0	0	0	0	0	0	0	0	0	0	0	0	0	0	0	0	0	0	0	0	0	0	0	0	0	0	0	0	0	0	0	0	0	0	0	0	0	0	0	0	0
2F109R18	Placebo	0	4.83101	0	0	0	0	0	0	0	0	0	0	0	0	0	0	0	0	0	0	0	0	0	0	0	0	0	0	0.0994036	0	0	0	0	0	0	0	0	0	0	0	0	0	0	0	0	0	0	0.0596421
2F109R19	Iron	0	7.05358	0	0	0	0	0	0	0	0	0	0	0	0	0	0	0.172389	0	0	0	0	0	0	0	0	0	0	0	0.405832	0	0	0	0	0	0	0	0	0	0	0	0	0	0	0	0.0251401	0	0	0.0251401
2F109R20	Placebo	0	12.2567	0	0	0	0	0	0	0	0	0	0	0	0	0	0	0	0	0	0	0	0	0	0	0	0	0	0	0	0	0	0	0	0	0	0	0	0	0	0	0	0	0	0	0.179922	0	0	0
2F109R21	Iron	0	5.08202	0	0	0	0	1.69948	0	0	0	0	0	0	0	0	0	0	0	0	0	0	0	0	0	0	0	0	0	0.466783	0	0	0	0	0	0	0	0	0	0	0.256402	0	0	0	0	0.0361592	0	0	0
2F109R22	MNPs	0	12.3457	0	0	0	0	0.0402576	0	0	0	0	0	0	0	0	0	0	0	0	0	0	0	0	0	0	0	0	0	0	0	0	0	0.00670961	0	0	0	0	0	0	0	0	0	0	0	0.0234836	0	0	0
2F109R23	MNPs	0	1.41838	0	0	0	0	0.581447	0	0	0.0220245	0	0	0	0	0	0	0	0	0	0	0	0	0	0	0	0	0	0	0.453705	0	0	0.101313	0	0	0	0	0	0	0	0	0	0	0	0	0	0	0	0
2F109R24	Placebo	0	7.62684	0	0	0	0	0	0	0	0	0	0	0	0	0	0	0	0	0	0	0	0	0	0	0	0	0	0	0	0	0	0	0	0	0	0	0	0	0	0	0	0	0	0	0	0	0	0
2F110R01	Iron	0	2.37131	0	0	0	0	0	0	0	0	0	0	0	0	0	0	0	0	0	0	0	0	0	0	0	0	0	0	0	0	0	0	0	0	0	0	0	0	0	0	0	0	0	0	0	0	0	0
2F110R02	MNPs	0	5.03633	0	0	0	0	0	0	0	0	0	0	0.666866	0	0	0	0	0	0	0	0	0	0	0	0	0	0	0	2.01055	0	0	0	0	0	0	0	0	0	0	0	0	0	0	0	0	0	0	0
2F110R03	MNPs	0	4.84563	0	0	0	0	0	0	0	0.148231	0	0	0	0	0	0	0	0	0	0	0	0	0	0	0	0	0	0	0	0	0	0	0	0	0	0	0	0	0	0	0	0	0	0	0	0	0	0
2F110R04	Iron	0	0.685522	0	0	0	0	0	0	0	0	0	0	0	0	0	0	0	0	0	0	0	0	0	0	0	0	0	0	0	0	0	0	0	0	0	0	0	0	0	0	0	0	0	0	0	0	0	0
2F110R05	Placebo	0	29.347	0	0	0	0	0	0	0	0	0	0	0	0	0	0	0	0	0	0	0	0	0	0	0	0	0	0	0	0	0	0	0	0	0	0	0	0	0	0	0	0	0	0	0	0	0	0
2F110R06	Iron	0	1.47992	0	0	0	0	1.41448	0	0	0	0	0	0	0	0	0	0.0855733	0	0	0	0	0	0	0	0	0	0	0	0.760093	0	0	0	0	0	0	0	0	0	0	0	0	0	0	0	0.055371	0	0	0
2F110R07	MNPs	0	1.23967	0	0	0	0	0	0	0	0	0	0	0	0	0	0	0	0	0	0	0	0	0	0	0	0	0	0	0	0	0	0	0	0	0	0	0	0	0	0	0	0	0	0	0	0	0	0
2F110R08	MNPs	0	8.1163	0	0	0	0	0	0	0	0	0	0	0	0	0	0	0	0	0	0	0	0	0	0	0	0	0	0	0	0	0	0	0	0	0	0	0.909231	0	0	0	0	0	0	0	0	0	0	0
2F110R09	Iron	0	2.65122	0	0	0	0	0	0	0	0	0	0	0	0	0	0	0	0	0	0	0	0	0	0	0	0	0	0	0.0484684	0	0	0	0	0	0	0	0	0	0	0	0	0	0	0	0.130865	0	0	0
2F110R10	Iron	0	36.0476	0	0	0	0	0	0	0	0	0	0	0	0	0	0	0	0	0	0	0	0	0	0	0	0	0	0	0	0	0	0	0	0	0	0	0	0	0	0	0	0	0	0	0	0	0	0
2F110R11	Iron	0	0	0	0	0	0	2.31193	0	0	0	0	0	0	0	0	0	0.0308846	0	0	0	0	0	0	0	0	0	0	0	0	0	0	0.0308846	0	0	0	0	0	0	0	0	0	0	0	0	0	0	0	0
2F110R12	MNPs	0	6.59065	0	0	0	0	0	0	0	0	0	0	0	0	0	0	0	0	0	0	0	0	0	0	0	0	0	0	0	0	0	0	0	0	0	0	0	0	0	0	0	0	0	0	0.649244	0	0	0
2F110R13	Iron	0	6.33058	0	0	0	0	0	0	0	0	0	0	0	0	0	0	0	0	0	0	0	0	0	0	0	0	0	0	0	0	0	0	0	0	0	0	0	0	0	0	0	0	0	0	0	0	0	0
2F110R14	MNPs	0	4.75129	0.472108	0	0.162405	0	0	0	0	0	0	0	0	0	0	0	0	0	0	0	0	0	0	0	0	0	0	0	0	0	0	0.498546	0	0	0	0	0	0	0	0	0	0	0	0	0	0	0	0
2F110R15	Iron	0	23.9423	0	0	0	0	0	0	0	0.0333923	0	0	0	0	0	0	0	0	0	0	0	0	0	0	0	0	0	0	0	0	0	0	0	0	0	0	0	0	0	0	0	0	0	0	0	0	0	0
2F110R16	Iron	0	6.62756	0	0	0	0	0.52834	0	0	0	0	0	0	0	0	0	0.0194243	0	0	0	0	0	0	0	0	0	0	0	0	0	0	0	0	0	0	0	0	0	0	0	0	0	0	0	0.0582728	0	0	0
2F110R17	Placebo	0	17.5643	0	0	0	0	0	0	0	0	0	0	0	0	0	0	0	0	0	0	0	0	0	0	0	0	0	0	0	0	0	0	0	0	0	0	0	0	0	0	0	0	0	0	0	0	0	0
2F110R18	Iron	0	7.86564	0	0	0	0	0.376734	0	1.01401	0	0	0	0	0	0	0	0	0	0	0	0	0	0	0	0	0	0	0	0	0	0	0	0	0	0	0	0	0	0	0	0	0	0	0	0.0739385	0	0	0
2F110R19	Iron	0	4.6957	0	0	0	0	0	0	0	0	0	0	0	0	0	0	0	0	0	0	0	0	0	0	0	0.0906653	0	0	0	0	0	0	0	0	0	0	0	0	0	0	0	0	0	0	0	0	0	0
2F110R20	Iron	0	0.227821	0	0	0	0	0	0	0	0	0	0	0	0	0	0	0	0	0	0	0	0	0	0	0	0	0	0	0	0	0	0	0	0	0	0	0	0	0	0	0	0	0	0	0	0	0	0
2F110R21	MNPs	0	4.98602	0	0	0	0	0	0	0	0	0	0	0	0	0	0	0.0174744	0	0	0	0	0	0	0	0	0	0	0	0	0	0	0	0	0	0	0	0	0	0	0	0	0	0	0	0	0	0	0
2F110R22	MNPs	0	0.671592	0	0	0	0	1.23714	0	0.576155	0	0	0	0	0	0	0	0	0	0	0	0	0	0	0	0	0	0	0	0	0	0	0	0	0	0	0	0	0	0	0	0	0	0	0	0.537273	0	0	0
2F110R23	Iron	0	5.9645	0	0	0	0	0	0	0	0	0	0	0	0	0	0	0.218942	0	0	0	0	0	0	0	0	0	0	0	0.0862498	0	0	0	0	0	0	0	0	0	0	0	0	0	0	0	0.066346	0	0	0
2F110R24	MNPs	0	0.733594	0	0	0	0	0	0	0	0	0	0	0	0.0398692	0	0	0	0	0	0	0	0	0	0	0	0	0	0	0	0	0	0.231242	0	0	0	0.0199346	0	0	0	0	0	0	0	0	0	0	0	0.135555
2F111R01	Placebo	0	0.090976	0	0	0	0	0	0	0	0	0	0	0	0	0	0	0	0	0	0	0	0	0	0	0	0	0	0	0	0	0	0	0	0	0	0	0	0	0	0	0	0	0	0	0	0	0	0
2F111R02	MNPs	0	9.49091	0	0	0	0	0	0	0	0	0	0	0	0	0	0	0	0	0	0	0	0	0	0	0	0	0	0	0	0	0	0	0	0	0	0	0	0	0	0	0	0	0	0	0	0	0	0
2F111R03	Iron	0	13.9908	0	0	0	0	0	0	0	0	0	0	0	0	0	0	0	0	0	0	0	0	0	0	0	0	0	0	0.0687199	0	0	0	0	0	0	0	0	0	0	0	0	0	0	0	0	0	0	0
2F111R04	Iron	0	26.1025	0	0	0	0	0	0	0	0	0	0	0	0	0	0	0	0	0	0	0	0	0	0	0	0	0	0	0	0	0	0	0	0	0	0	0	0	0	0	0	0	0	0	0	0	0	0
2F111R05	Iron	0	2.16797	0	0	0	0	0	0	0	0	0	0	0	0	0	0	0	0	0	0	0	0	0	0	0	0	0	0	0	0	0	0	0	0	0	0	0	0	0	1.49026	0	0	0	0	0	0	0	0
2F111R06	Iron	0	1.9014	0	0	0	0	0	0	0	0	0	0	0	0	0	0	0	0	0	0	0	0	0	0	0	0	0	0	0	0	0	0	0	0	0	0	0	0	0	0	0	0	0	0	0	0	0	0
2F111R07	Placebo	0	21.3195	0	0	1.27147	0	0	0	0	0	0	0	0	0	0	0	0	0	0	0	0	0	0	0	0	0	0	0	1.59473	0	0	0	0	0	0	0	0.0646512	0	0	0	0	0	0	0	0	0	0	0
2F111R08	Placebo	0	3.96983	0	0	0	0	0	0	0	0	0	0	0	0	0	0	0	0	0	0	0	0	0	0	0	0	0	0	0	0	0	0	0	0	0	0	0	0	0	0	0	0	0	0	0	0	0	0
2F111R09	Placebo	0	9.2205	0	0	0.0138394	0	0	0	0	0.069197	0	0	0	0	0.0968758	0	0	0	0	0	0	0	0	0	0	0	0	0	0	0	0	0	0	0	0	0	0	0	0	0	0	0	0	0	0	0	0	0
2F111R10	MNPs	0	1.2331	0	0	0	0	0	0	0	0	0	0	0	0	0	0	0	0	0	0	0	0	0	0	0	0	0	0	0.128448	0	0	0	0	0	0	0	0	0	0	0	0	0	0	0	0.102758	0	0	0
2F111R11	Iron	0	2.4321	0	0	0.0851708	0	0	0	0.0189268	0	0	0	0	0	0	0	0	0	0	0	0	0	0	0	0	0	0	0	0	0	0	0	0	0	0	0	0	0	0	0	0	0	0	0	0	0	0	0
2F111R12	Iron	0	0.0791929	0	0	0	0	0	0	0	0	0	0	0	0	0.0309885	0	0	0	0	0	0	0	0	0	0	0	0	0	0.0998519	0	0	0	0	0	0	0	0	0	0	0	0	0	0	0	0	0	0	4.62762
2F111R13	MNPs	0	0.716834	0	0	0	0	0	0	0	0	0	0	0	0	0	0	0	0	0	0	0	0	0	0	0	0	0	0	0	0	0	0	0	0	0	0	0	0	0	0	0	0	0	0	0	0	0	0
2F111R14	Iron	0	0.937044	0	0	0	0	0	0	0	0.121469	0	0	0	0	0	0	0	0	0	0	0	0	0	0	0	0	0	0	0.156174	0	0	0	0	0	0	0	0.270702	0	0	0	0	0	0	0	0.284584	0	0	0
2F111R15	Iron	0	0.758249	0	0	0	0	0.0307398	0	0	0	0	0	0	0	0	0	0	0	0	0	0	0	0	0	0	0	0	0	0	0	0	0	0	0	0	0	0	0	0	0	0	0	0	0	0	0	0	0.0204932
2F111R16	Iron	0	5.44351	0	0	0	0	0	0	0	0	0	0	0	0	0	0	0	0	0	0	0	0	0	0	0	0	0	0	0	0	0	0	0	0	0	0	0	0	0	3.11337	0	0	0	0	0	0	0	0
2F111R17	Iron	0	20.1014	0	0	0	0	0	0	0	0	0	0	0	0	0.0789758	0	0	0	0	0	0	0	0	0	0	0	0	0	0	0	0	0	0	0	0	0	0	0	0	0	0	0	0	0	0	0	0	0
2F111R18	Placebo	0	20.5741	0	0	0	0	0	0	0	0	0	0	0	0	0	0	0	0	0	0	0	0	0	0	0	0	0	0	0	0	0	0	0	0	0	0	0	0	0	0	0	0	0	0	0	0	0	0
2F111R19	MNPs	0	3.0193	0	0	0	0	0	0	4.5309	0.0351535	0	0	0	0	0	0	0	0	0	0	0	0	0	0	0	0	0	0	0	0	0	0	0	0	0	0	0	0	0	0	0	0	0	0	0	0	0	0
2F111R20	MNPs	0	3.56617	0	0	0	0	0	0	0	0	0	0	0	0	0	0	0	0	0	0	0	0	0	0	0	0	0	0	0	0	0	0	0	0	0	0	0	0	0	0	0	0	0	0	0	0	0	0
2F111R21	Iron	0	1.62282	0	0	0	0	0	0	0	0	0	0	0	0	0.0160675	0	0	0	0	0	0	0	0	0	0	0	0	0	0	0	0	0	0	0	0	0	0	0	0	0	0	0	0	0	0	0	0	0
2F111R22	MNPs	0	16.4579	0	0	0	0	0	0	0	0	0	0	0	0	0	0	0	0	0	0	0	0	0	0	0	0	0	0	0.0280168	0	0	0	0	0	0	0	0	0	0	0	0	0	0	0	0.0240144	0	0	0
2F111R23	Iron	0	1.17202	0	0	0	0	0	0	0	0	0	0	0	0	0	0	0	0	0	0	0	0	0	0	0	0	0	0	0	0	0	0	0	0	0	0	0	0	0	0	0	0	0	0	0	0	0	0
2F111R24	Placebo	0	9.22121	0	0	0	0	1.17233	0	0.0704225	0	0	0	0	0	0	0	0	0	0	0	0	0	0	0	0	0	0	0	0.0124275	0	0	0	0	0	0	0	0	0	0	0	0	0	0	0	0.074565	0	0	0
2F112R01	Placebo	0	16.946	0	0	0	0	0	0	3.49801	0	0	0	0	0	0	0	0	0	0	0	0	0	0	0	0	0	0	0	0.702132	0	0	0	0	0	0	0	0	0	0	0	0	0	0	0	0	0	0	0
2F112R02	Iron	0	9.0558	0.0531444	0	0	0	0	0	0	0	0	0	0	0	0	0	0	0	0	0	0	0	0	0	0	0	0	0	0	0	0	0	0	0	0	0	0	0	0	0	0	0	0	0	0.0921169	0	0	0
2F112R03	MNPs	0	0.727654	0	0	0	0	0	0	0	0	0	0	0	0	0	0.0465698	0	0	0	0	0	0	0	0	0	0	0	0	1.50188	0	0	0	0	0	0	0	0	0	0	0	0	0	0	0	0.200832	0	0	0
2F112R04	Placebo	0	17.4607	0	0	0	0	0	0	0	0	0	0	0	0	0.033957	0	0	0	0	0	0	0	0	0	0	0	0	0	0	0	0	0	0	0	0	0	0	0	0	0	0	0	0	0	0	0	0	0
2F112R05	MNPs	0	8.23616	0	0	0	0	0	0	0	0.0737567	0	0	0	0	0	0	0	0	0	0	0	0	0	0	0	0	0	0	0	0	0	0	0	0	0	0	0	0	0	0	0	0	0	0	0	0	0	0
2F112R06	Placebo	0	4.76509	0	0	0	0	2.88115	0	0	0	0	0	0	0	0	0	0	0	0	0	0	0	0	0	0	0	0	0	0	0	0	0	0	0	0	0	0	0	0	0	0	0	0	0	0.101756	0	0	0
2F112R07	MNPs	0	2.26244	0	0	0	0	0.0873771	0	0	0	0	0	0	0	0	0	0	0	0	0	0	0	0	0	0	0	0	0	0	0	0	0	0	0	0	0	0	0	0	0	0	0	0	0	0	0.184116	0	0
2F112R08	MNPs	0	2.68926	0	0	0	0	0	0	0	0	0	0	0	0	0	0	0	0	0	0	0	0	0	0	0	0	0	0	0	0	0	0	0	0	0	0	0	0	0	0	0	0	0	0	0	0	0	0
2F112R09	Iron	0	0.931119	0	0	0	0	0	0	0	0	0	0	0	0	0	0	0	0	0	0	0	0	0	0	0	0	0	0	0	0	0	0	0	0	0	0	0	0	0	0.492522	0	0	0	0	0	0	0	0
2F112R10	Placebo	0	6.73781	0	0	0	0	0	0	0	0	0	0	0	0	0	0	0	0	0	0	0	0	0	0	0	0	0	0	0.0713488	0	0	0	0	0	0	0	0.0620424	0	0	0	0	0	0	0	0.0806552	0	0	0
2F112R11	Iron	0	4.02427	0	0	0	0	0	0	0	0	0	0	0.0858185	0	0	0	0.0766237	0	0	0	0	0	0	0	0	0	0	0	0.153247	0	0	0.229871	0	0	0	0	0	0	0	0	0	0	0	0	0.539431	0	0	0.0919484
2F112R12	Placebo	0	15.763	0	0	0	0	0	0	0	0	0	0	0	0	0.0220153	0	0	0	0	0	0	0	0	0	0	0	0	0	0	0	0	0	0	0	0	0	0	0	0	0	0	0	0	0	0	0	0	0
2F112R13	Placebo	0	2.40871	0	0	0	0	0	0	0	0	0	0	0	0	0	0	0	0	0	0	0	0	0	0	0	0	0	0	0.118386	0	0	0	0	0	0	0	0	0	0	0	0	0	0	0	0	0	0	0
2F112R14	Placebo	0	3.93933	0	0	0	0	0	0	0	0	0	0	0	0	0	0	0	0	0	0	0	0	0	0	0	0	0	0	0.131662	0	0	0	0	0	0	0	0	0	0	0	0	0	0	0	0.0947967	0	0	0
2F112R15	Iron	0	14.8292	0	0	0	0	0	0	0	0	0	0	0	0	0	0	0	0	0	0	0	0	0	0	0	0	0	0	0	0	0	0	0	0	0	0	0	0	0	0	0	0	0	0	0.025	0	0	0
2F112R16	MNPs	0	5.29533	0	0	0	0	0	0	0	0	0	0	0	0	0	0	0	0	0	0	0	0	0	0	0	0	0	0	0.0389363	0	0	0	0	0	0	0	0	0	0	0	0	0	0	0	0	0	0	0
2F112R17	MNPs	0	8.79717	0	0	0	0	0.329409	0	0	0	0	0	0	0	0	0	0	0	0	0	0	0	0	0	0	0	0	0	0	0	0	0	0	0	0	0	0	0	0	0	0	0	0	0	0	0	0	0
2F112R18	MNPs	0	2.21888	0	0	0	0	0	0	0.0459655	0	0	0	0	0	0	0	0	0	0	0	0	0	0	0	0	0	0	0	0	0	0	0	0	0	0	0	0	0	0	0	0	0	0	0	0	0	0	0
2F112R19	Placebo	0	3.69771	0	0	0	0	0	0	0	0	0	0	0	0	0	0	0	0	0	0	0	0	0	0	0	0	0	0	0	0	0	0	0	0	0	0	0	0	0	0	0	0	0	0	0	0	0	0
2F112R20	MNPs	0	47.4388	0	0	0	0	0	0	0	0	0	0	0	0	0	0	0	0	0	0	0	0	0	0	0	0	0	0	0	0	0	0	0	0	0	0	0	0	0	0	0	0	0	0	0	0	0	0
2F112R21	Iron	0	2.59194	0	0	0	0	0	0	0	0	0	0	0	0	0	0	0	0	0	0	0	0	0	0	0	0	0	0	0	0	0	0	0	0	0	0	0	0	0	0	0	0	0	0	0	0	0	0
2F112R22	MNPs	0	5.80114	0	0	0	0	0	0	0	0	0	0	0	0	0	0	0	0	0	0	0	0	0	0	0	0	0	0	0	0	0	0	0	0	0	0	0	0	0	0	0	0	0	0	0	0	0	0
2F112R23	Placebo	0	0.721541	0	0	0	0	0	0	0	0	0	0	0	0	0	0	0	0	0	0	0	0	0	0	0	0	0	0	0	0	0	0	0	0	0	0	0	0	0	0	0	0	0	0	0.0161238	0	0	0
2F112R24	Iron	0	4.03883	0	0	0	0	0	0	0	0	0	0	0.0133589	0	0	0	0	0	0	0	0	0	0	0	0	0	0	0	0.0801532	0	0	0	0	0	0	0	0	0	0	0	0	0	0	0	0.097965	0	0	0
2F113R01	Iron	0	2.06337	0	0	0	0	0	0	0	0.0319407	0	0	0	0	0	0	0	0	0	0	0	0	0	0	0	0	0	0	0.0542992	0	0	0	0	0	0	0	0	0	0	0	0	0	0	0	0	0	0	0
2F113R02	Placebo	0	6.61528	0	0	0	0	0	0	0	0	0	0.212646	0	0	0	0	0.119613	0	0	0	0	0	0	0	0	0	0	0	0.112968	0	0	0.0531614	0	0	0	0	0	0	0	0	0	0	0	0	0	0	0	0.0332259
2F113R03	MNPs	0	1.75433	0	0	0	0	0.46268	0	0	0	0	0	0	0	0	0	0.0385567	0	0	0	0	0	0	0	0	0	0	0	0.395206	0	0	0.118883	0	0	0	0	0	0	0	0.366289	0	0	0	0	0.0514089	0	0	0.568711
2F113R04	Placebo	0	3.23717	0	0	0	0	0	0	0	0	0	0.761865	0	0	0	0	0	0	0	0	0	0	0	0	0	0	0	0	0	0	0	0	0	0	0	0	0	0	0	0	0	0	0	0	0	0	0	0
2F113R05	Placebo	0	11.9781	0	0	0	0	0	0	0	0.0423504	0	0	0	0	1.30581	0	0	0	0	0	0	0	0	0	0	0	0	0	0	0	0	0	0	0	0	0	0	0	0	0	0	0	0	0	0	0	0	0
2F113R06	MNPs	0	1.14758	0	0	0	0	0	0	0	0	0	0	0	0	0	0	0.173776	0	0	0	0	0	0	0	0	0	0	0	0.24591	0	0	0	0	0	0	0	0	0	0	0	0	0	0	0	0.0229516	0	0	0.229516
2F113R07	Iron	0	4.43334	0	0	0	0	0.0826731	0	0	0	0	0	0	0	0	0	0	0	0	0	0	0	0	0	0	0	0	0	0	0	0	0	0	0	0	0	0	0	0	0	0	0	0	0	0	0	0	0
2F113R08	MNPs	0	16.3105	0	0	0	0	0	0	0	0.0670052	0	0	0	0	0.077585	0	0	0	0	0	0	0	0	0	0	0	0	0	0.359712	0	0	0	0	0	0	0	0.0705318	0	0	0	0	0	0	0	0.0987445	0	0	0
2F113R09	Iron	0	0.227314	0	0	0	0	1.11853	0	0	0	0	0.0396897	0	0	0	0	0	0	0	0	0	0	0	0	0	0	0	0	0	0	0	0	0	0	0	0	0	0	0	0	0	0	0	0	0	0	0	0
2F113R10	MNPs	0	9.52471	0	0	0	0	0	0	0	0.0646388	0	0.026616	0	0	0	0	0	0	0	0	0	0	0	0	0	0	0	0	0	0	0	0	0	0	0	0	0	0	0	0	0	0	0	0	0	0	0	0
2F113R11	Placebo	0	13.6425	0	0	0	0	0	0	0	0	0	1.64771	0	0	0	0	0	0	0	0	0	0	0	0	0	0	0	0	0	0	0	0	0	0	0	0	0	0	0	0.706163	0	0	0	0	0	0	0	0
2F113R12	MNPs	0	13.7992	0	0	0	0	0	0	0	0	0	0	0	0	0.120312	0	0	0	0	0	0	0	0	0	0	0	0	0	0	0	0	0	0	0	0	0	0	0	0	0.117696	0	0	0	0	0	0	0	0
2F113R13	Placebo	0	10.8042	0	0	0	0	0	0	0	0	0	0	0	0	0	0	0	0	0	0	0	0	0	0	0	0	0	0	0	0	0	0	0	0	0	0	0	0	0	0	0	0	0	0	0	0	0	0
2F113R14	Placebo	0	4.379	0	0	0.916773	0	0	0	0	0	0	0	0	0	0	0	0.90653	0	0	0	0	0	0	0	0	0	0	0	1.00384	0	0	0.163892	0	0	0	0	0	0	0	0	0	0	0	0	0	0	0	0
2F113R15	Iron	0	0.59676	0	0	0	0	0.440466	0	0	0	0	0	0	0	0	0	0.213129	0	0	0	0	0	0	0	0	0	0	0	0.222601	0	0	0	0	0	0	0	0	0	0	0	0	0	0	0	0.241546	0	0	0.23681
2F113R16	Placebo	0	0.380228	0	0	0	0	0	0	0	0	0	0	0	0	0	0	0	0	0	0	0	0	0	0	0	0	0	0	0	0	0	0	0	0	0	0	0	0	0	0	0	0	0	0	0	0	0	0
2F113R17	Iron	0	11.694	0	0	0	0	0	0	0	0	0	0	0	0	0	0	0	0	0	0	0	0	0	0	0	0	0	0	0	0	0	0	0	0	0	0	0	0	0	0	0	0	0	0	0.0508435	0	0	0
2F113R18	Placebo	0	0	0	0	0	0	0	0	0	0	0	0.521791	0	0	0	0	0	0	0	0	0	0	0	0	0	0	0	0	0	0	0	0	0	0	0	0	0	0	0	0	0	0	0	0	0	0	0	0
2F113R19	Placebo	0	5.75851	0	0	0	0	0.0190522	0	0.314361	0	0	1.30507	0	0	0	0	0	0	0	0	0	0	0	0	0	0	0	0	0	0	0	0	0	0	0	0	0	0	0	1.08597	0	0	0	0	0	0	0	0
2F113R20	Placebo	0	10.5235	0	0	0	0	0	0	0	0	0	0	0	0	0	0	0	0	0	0	0	0	0	0	0	0	0	0	0	0	0	0	0	0	0	0	0	0	0	0	0	0	0	0	0	0	0	0
2F113R21	Placebo	0	1.07991	0	0	0	0	0.0321676	0	0	0	0	0	0	0	0	0	0	0	0	0	0	0	0	0	0	0	0	0	0	0	0	0	0	0	0	0	0	0	0	0	0	0	0	0	0	0	0	0
2F113R22	MNPs	0	4.9944	0	0	0	0	0	0	0	0	0	0	0	0	0	0	0.0492721	0	0	0	0	0	0	0	0	0	0	0	0	0	0	0.215006	0	0	0	0	0	0	0	0	0	0	0	0	0	0	0	0.103024
2F113R23	Iron	0	82.3595	0	0	0	0	0	0	0	0	0	0	0	0	0	0	0	0	0	0	0	0	0	0	0	0	0	0	0	0	0	0	0	0	0	0	0	0	0	0	0	0	0	0	0	0	0	0
2F113R24	Placebo	0	4.72178	0	0	0	0	0	0	0	0.190779	0	0	0	0	0	0	0	0	0	0	0	0	0	0	0	0	0	0	0.36566	0	0	0	0	0	0	0	0	0	0	0	0	0	0	0	0.0688924	0	0	0
2F114R01	MNPs	0	0.524934	0	0	0	0	0	0	0	0	0	0	0	0	0	0	0	0	0	0	0	0	0	0	0	0	0	0	0	0	0	0	0	0	0	0	0	0	0	0	0	0	0	0	0	0	0	0
2F114R02	Iron	0	14.8109	0	0	0	0	0	0	0.81241	0	0	0	0	0	0.334522	0	0	0	0	0	0	0	0	0	0	0	0	0	0	0	0	0	0	0	0	0	0	0	0	0	0	0	0	0	0	0	0	0
2F114R03	Placebo	0	0.864553	0	0	0	0	0	0	0	0	0	0	0.0699477	0	0	0	0	0	0	0	0	0	0	0	0	0	0	0	0	0	0	0	0	0	0	0	0	0	0	0	0	0	0	0	0.0223833	0	0	0
2F114R04	Iron	0	14.5657	0	0	0	0	0	0	0	0	0	0	0	0	0.0293465	0	0	0	0	0	0	0	0	0	0	0	0	0	0	0	0	0	0	0	0	0	0	0	0	0	0	0	0	0	0	0	0	0
2F114R05	Iron	0	23.2025	0	0	0	0	0	0	0	0	0	0	0	0	0	0	0	0	0	0	0	0	0	0	0	0	0	0	0	0	0	0	0	0	0	0	0	0	0	0	0	0	0	0	0	0	0	0
2F114R06	Placebo	0	3.93738	0	0	0	0	0	0	0	0.871557	0	0	0	0	0.119625	0	0	0	0	0	0.0273429	0	0	0	0	0	0	0	0	0	0	0	0	0	0	0	0	0	0	1.58247	0	0	0	0	0	0	0	0
2F114R07	Placebo	0	1.86782	0	0	0	0	0	0	0	0	0	0	0	0	0	0	0	0	0	0	0	0	0	0	0	0	0	0	0	0	0	0	0	0	0	0	0	0	0	0	0	0	0	0	0	0	0	0
2F114R08	Iron	0	2.94631	0	0	0	0	0	0	0	0	0	0	0	0	0	0	0	0	0	0	0	0	0	0	0	0	0	0	0	0	0	0	0	0	0	0	0	0	0	0	0	0	0	0	0.0692187	0	0	0
2F114R09	Iron	0	4.99616	0	0	0	0	0	0	0	0.171162	0	0	0	0	0	0	0	0	0	0	0	0	0	0	0	0	0	0	0	0	0	0	0	0	0	0	0	0	0	0	0	0	0	0	0	0	0	0
2F114R10	Placebo	0	13.6177	0	0	0	0	0	0	0	0	0	0	0	0	0.0610476	0	0	0	0	0	0	0	0	0	0	0	0	0	0	0	0	0.451752	0	0	0	0	0	0	0	0	0	0	0	0	0	0	0	0
2F114R11	Iron	0	16.4466	0	0	0	0	0	0	0	0.227227	0	0	0	0	0	0	0	0	0	0	0	0	0	0	0	0	0	0	0	0	0	0	0	0	0	0	0	0	0	0	0	0	0	0	0	0	0	0
2F114R12	Placebo	0	4.16307	0	0	0	0	0	0	0	0	0	0	0	0	0.0973331	0	0	0	0	0	0	0	0	0	0	0	0	0	0	0	0	0	0	0	0	0	0	0	0	0.222476	0	0	0	0	0	0	0	0
2F114R13	Iron	0	11.9792	0	0	0	0	0	0	0	0	0	0.0390625	0	0	0	0	0	0	0	0	0	0	0	0	0	0	0	0	0	0	0	0	0	0	0	0	0	0	0	0	0	0	0	0	0	0	0	0
2F114R14	Iron	0	0	0	0	0	0	0	0	0	0	0	0	0	0	0	0	0	0	0	0	0	0	0	0	0	0	0	0	0	0	0	0	0	0	0	0	0	0	0	6.84473	0	0	0	0	0	0	0	0
2F114R15	Placebo	0	6.5135	0	0	0	0	0	0	0	0	0	0	0	0	0	0	0	0	0	0	0	0	0	0	0	0	0	0	0	0	0	0	0	0	0	0	0	0	0	0	0	0	0	0	0.0159547	0	0	0
2F114R16	Iron	0	16.9734	0	0	0	0	0	0	0	0	0	0	0	0	0	0	0	0	0	0	0	0	0	0	0	0	0	0	0	0	0	0	0	0	0	0	0	0	0	0	0	0	0	0	0	0	0	0
2F114R17	MNPs	0	6.20318	0	0	0	0	0.699107	0	0	0	0	0.0277423	0	0	0	0	0	0	0	0	0	0	0	0	0	0	0	0	0	0	0	0	0	0	0	0	0	0	0	0	0	0	0	0	0	0	0	0
2F114R18	MNPs	0	2.01989	0	0	0	0	0.971874	0	0.120924	0	0	0	0	0	0	0	0	0	0	0	0	0	0	0	0	0	0	0	0	0	0	0	0	0	0	0	0	0	0	0	0	0	0	0	0	0	0	0
2F114R19	MNPs	0	7.77118	0	0	0	0	0	0	0	0	0	0	0	0	0	0	0	0	0	0	0	0	0	0	0	0	0	0	0	0	0	0	0	0	0	0	0	0	0	0	0	0	0	0	0	0	0	0
2F114R20	Iron	0	16.1637	0	0	0	0	0	0	0	0	0	0	0	0	0	0	0	0	0	0	0	0	0	0	0	0	0	0	0	0	0	0	0	0	0	0	0	0	0	0	0	0	0	0	0	0	0	0
2F114R21	MNPs	0	1.39007	0	0	0	0	0	0	0	0	0	0	0	0	0	0	0	0	0	0	0	0	0	0	0	0	0	0	0	0	0	0	0	0	0	0	0	0	0	0	0	0	0	0	0.638298	0	0	0
2F114R22	Placebo	0	7.14881	0	0	0	0	0.852483	0	0	0.537435	0	0	0	0	0	0	0	0	0	0	0	0	0	0	0	0	0	0	0.356746	0	0	0	0	0	0	0	0	0	0	0.16679	0	0	0	0	0	0	0	0
2F114R23	Placebo	0	4.06405	0	0	0.542582	0	0	0	0	0	0	0	0	0	0	0	0	0	0	0	0	0	0	0	0	0	0	0	0	0	0	0	0	0	0	0	0	0	0	0	0	0	0	0	0	0	0	0
2F114R24	Placebo	0	5.30498	0	0	0	0	0	0	0	0	0	0	0	0	0	0	0.0505236	0	0	0	0	0	0	0	0	0	0	0	0	0	0	0	0	0	0	0	0	0	0	0	0	0	0	0	0.133199	0	0	0
2F115R01	Placebo	0	5.23874	0	0	0	0	0	0	0	0	0	1.48224	0	0	0	0	1.35023	0	0	0	0	0	0	0	0	0	0	0	0	0	0	0	0	0	0	0	0	0	0	2.27804	0	0	0	0	0	0	0	0
2F115R02	MNPs	0	1.03793	0	0	0	0	0	0	0	0	0	0	0	0	0	0	0	0	0	0	0	0	0	0	0	0	0	0	0	0	0	0	0	0	0	0	0	0	0	0	0	0	0	0	0	0	0	0
2F115R03	MNPs	0	15.5045	0	0	0	0	0	0	0	0	0	0	0	0	0	0	0	0	0	0	0	0	0	0	0	0	0	0	0	0	0	0	0	0	0	0	0	0	0	0.333356	0	0	0	0	0	0	0	0
2F115R04	MNPs	0	14.5558	0	0	0	0	0	0	0	0	0	0	0	0	0	0	0	0	0	0	0	0	0	0	0	0	0	0	0	0	0	0	0	0	0	0	0	0	0	0	0	0	0	0	0	0	0	0
2F115R05	MNPs	0	13.1345	0	0	0	0	0	0	0	0	0	0	0	0	0.538684	0	0	0	0	0	0	0	0	0	0	0	0	0	0	0	0	0	0	0	0	0	0	0	0	0	0	0	0	0	0	0	0	0
2F115R06	Placebo	0	1.50426	0	0	0	0	0	0	0	0	0	0	0	0	0	0	0	0	0	0	0	0	0	0	0	0	0	0	0.0774842	0	0	0	0	0	0	0	0	0	0	0	0	0	0	0	0	0	0	0
2F115R07	MNPs	0	15.0108	0	0	0	0	0	0	0	0	0	0	0	0	0	0	0	0	0	0	0	0	0	0	0	0	0	0	0	0	0	0	0	0	0	0	0	0	0	2.70864	0	0	0	0	0	0	0	0
2F115R08	Placebo	0	12.8294	0	0	0	0	0	0	0	0	0	0	0	0	0	0	0	0	0	0	0	0	0	0	0	0	0	0	0	0	0	0	0	0	0	0	0	0	0	0	0	0	0	0	0	0	0	0
2F115R09	Placebo	0	2.38619	0	0	0	0	0	0	0	0.0866493	0	0.029994	0	0	0	0	0	0	0	0	0	0	0	0	0	0	0	0	0.183297	0	0	0	0	0	0	0	0	0	0	0	0	0	0	0	0	0	0	0
2F115R13	MNPs	0	0.611066	0	0	0	0	0	0	0	0.0429656	0	0	0	0	0	0	0.152767	0	0	0	0	0	0	0	0	0	0	0	0.100253	0	0	0.195732	0	0	0	0	0	0	0	0	0	0	0	0	0.100253	0	0	0
2F115R14	Placebo	0	8.19181	0	0	0	0	0	0	0	0	0	0	0	0	0	0	0	0	0	0	0	0	0	0	0	0	0	0	0	0	0	0	0	0	0	0	0	0	0	0	0	0	0	0	0	0	0	0
2F115R15	Iron	0	13.4228	0	0	0	0	0	0	0	0	0	0	0	0	0	0	0.0903342	0	0	0	0	0	0	0	0	0	0	0	0	0	0	0	0	0	0	0	0	0	0	0	0	0	0	0	0	0	0	0
2F115R16	Iron	0	10.7053	0	0	0	0	0	0	0	0	0	0	0	0	0	0	0	0	0	0	0	0	0	0	0	0	0	0	0	0	0	0.0470736	0	0	0	0	0	0	0	0	0	0	0	0	0	0	0	0.0274596
2F115R17	Placebo	0	7.3474	0	0	0	0	0	0	0	0	0	0	0	0	0	0	0	0	0	0.00810077	0	0	0	0	0	0	0	0	0	0	0	0	0	0	0	0	0.0850581	0	0	0	0	0	0	0	0	0	0	0
2F115R18	Placebo	0	3.2231	0	0	0	0	0	0	0	0	0	0	0	0	0	0	0	0	0	0	0	0	0	0	0	0	0	0	0	0	0	0	0	0	0	0	0	0	0	0	0	0	0	0	0	0	0	0
2F115R19	Placebo	0	13.4365	0.077099	0	0	0	0	0	0	0	0	0.0611474	0	0	0	0	0	0	0	0	0	0.135588	0	0	0	0	0	0	0.031903	0	0	0.0850747	0	0	0	0	0	0	0	0	0	0	0	0	0.031903	0	0	0.0824161
2F115R20	Placebo	0	1.48803	0	0	0	0	0	0	0	0	0	0	0	0	0	0	0	0	0	0	0	0	0	0	0	0	0	0	0	0	0	0	0	0	0	0	0	0	0	0	0	0	0	0	0.703175	0	0	0
2F115R21	MNPs	0	3.81953	0	0	0	0	0	0	0	0	0	0	0	0	0	0	0	0	0	0	0	0	0	0	0	0	0	0	0	0	0	0	0	0	0	0	0	0	0	0	0	0	0	0	0	0	0	0
3F100R01	Iron	0	5.1468	0	0	0	0	0	0	0	0	0	0.690846	0	0	0	0	0	0	0	0	0	0	0	0	0	0	0	0	0	0	0	0	0	0	0	0	0	0	0	0	0	0	0	0	0	0	0	0
3F100R02	Iron	0	2.75176	0	0	0	0	1.71118	0	0	0	0	0	0	0	0	0	0	0	0	0	0	0	0	0	0	0	0	0	0	0	0	0	0	0	0	0	0	0	0	0	0	0	0	0	0	0	0	0
3F100R03	MNPs	0	6.4181	0	0	0	0	0	0	0	0	0	0	0	0	0	0	0	0	0	0	0	0	0	0	0	0	0	0	0	0	0	0	0	0	0	0	0	0	0	0	0	0	0	0	0	0	0	0
3F100R04	Iron	0	21.767	0	0	0	0	0	0	0	0	0	0	0	0	0	0	4.819	0	0	0	0	0	0	0	0	0	0	0	0	0	0	0	0.186241	0	0	0	0	0	0	2.82854	0	0	0	0	0	0	0	0
3F100R05	Placebo	0	18.3511	0	0	0	0	0	0	0	0	0	0	0	0	0	0	0	0	0	0	0	0	0	0	0	0	0	0	0	0	0	0	0	0	0	0	0	0	0	0	0	0	0	0	0	0	0	0
3F100R06	Iron	0	0.772561	0	0	0	0	0	0	0	0	0	0	0	0	0	0	0	0	0	0	0	0	0	0	0	0	0	0	0	0	0	0	0	0	0	0	0	0	0	0	0	0	0	0	0	0	0	0
3F100R07	MNPs	0	15.9	0	0	0	0	0.0825666	0	0.153338	0	0	0	0	0	0	0	0	0	0	0	0	0	0	0	0	0	0	0	0.106157	0	0	0	0	0	0	0	0	0	0	0	0	0	0	0	0	0	0	0
3F100R08	Iron	0	7.11415	0	0	0	0	0	0	0	0	0	0	0	0	0	0	0	0	0	0	0	0	0	0	0	0	0	0	0	0	0	0	0	0	0	0	0	0	0	0	0	0	0	0	0	0	0	0
3F100R09	MNPs	0	6.82935	0	0	0	0	0	0	0.0526685	0	0	0	0	0	0	0	0.140449	0	0	0	0	0	0	0	0.0614466	0	0	0	0	0	0	0.59691	0	0	0	0	0	0	0	0	0	0	0	0	0	0	0	0.316011
3F100R13	MNPs	0	37.121	0	0	0	0	0	0	0	0	0	0	0	0	0	0	0	0	0	0	0	0	0	0	0	0	0	0	0	0	0	0	0	0	0	0	0	0	0	0	0	0	0	0	0	0	0	0
3F100R14	Placebo	0	2.82887	0	0	0	0	0	0	0	0	0	0	0.0311721	0	0	0	0	0	0	0	0	0	0	0	0	0	0	0	0	0	0	0.109102	0	0	0	0	0	0	0	0	0	0	0	0	0.0389651	0	0	0
3F100R15	Placebo	0	9.71157	0	0	0	0	0	0	0	0.711939	0	0.0730193	0	0	0	0	0	0	0	0	0	0	0	0	0	0	0	0	0	0	0	0	0	0	0	0	0	0	0	5.85068	0	0	0	0	0	0	0	0
3F100R16	Iron	0	12.4872	0	0	0	0	0	0	0	0	0	0	0	0	1.63265	0	0	0	0	0	0	0	0	0	0	0	0	0	0	0	0	0	0	0	0	0	0	0	0	0	0	0	0	0	0	0	0	0
3F100R17	Iron	0	6.61941	0	0	0	0	0	0	0	0	0	0	0	0	0	0	0	0	0	0	0	0	0	0	0	0	0	0	0	0	0	0	0	0	0	0	0	0	0	0	0	0	0	0	0	0	0	0
3F100R18	Iron	0	7.26541	0	0	0	0	0	0	0	0	0	0	0	0	0	0	0	0	0	0	0	0	0	0	0	0	0	0	0	0	0	0	0	0	0	0	0	0	0	0	0	0	0	0	0	0	0	0
3F100R19	MNPs	0	2.14839	0	0	0	0	0	0	0	0	0	0	0	0	0	0	0	0	0	0	0	0	0	0	0	0	0	0	0	0	0	0	0	0	0	0	0	0	0	0	0	0	0	0	0	0	0	0
3F100R20	Placebo	0	8.97677	0	0	0	0	0	0	0	0.219711	0	0	0	0	0	0	0	0	0	0	0	0	0	0	0	0	0	0	0	0	0	0	0	0	0	0	0	0	0	0	0	0	0	0	0	0	0	0
3F100R21	Placebo	0	0.2106	0	0	0	0	0	0	0	0	0	0	0	0	0	0	0	0	0	0	0	0	0	0	0	0	0	0	0	0	0	0	0	0	0	0	0	0	0	0	0	0	0	0	0	0	0	0
3F101R01	Iron	0	23.4571	0	0	0	0	0	0	0	0.440823	0	0	0	0	0.146941	0	0	0	0	0	0	0	0	0	0	0	0	0	0	0	0	0	0	0	0	0	0	0	0	0	0	0	0	0	0	0	0	0
3F101R02	Placebo	0	13.0775	0	0	0	0	0	0	0	0	0	0	0	0	0	0	0	0	0	0	0	0	0	0	0	0	0	0	0.738007	0	0	0	0	0	0	0	0	0	0	0	0	0	0	0	0	0	0	0
3F101R03	Placebo	0	10.1355	0	0	0	0	0	0	0	1.11962	0	0	0	0	0	0	0	0	0	0	0	0	0	0	0	0	0	0	0	0	0	0	0	0	0	0	0	0	0	0	0	0	0	0	0	0	0	0
3F101R05	Iron	0	1.71949	0	0	0	0	0	0	0	0	0	0	0	0	0	0	0.404585	0	0	0	0	0	0	0	0	0	0	0	0	0	0	0.758597	0	0	0	0	0	0	0	0	0	0	0	0	0.269724	0	0	2.10722
3F101R06	Iron	0	6.45328	0	0	0	0	0	0	0	0	0	0	0	0	0	0	0	0	0	0	0	0	0	0	0	0	0	0	0.336919	0	0	0	0	0	0	0	0	0	0	0	0	0	0	0	0.673837	0	0	0
3F101R07	MNPs	0	25.1917	0	0	0	0	0	0	0	0	0	0	0	0	0	0	0	0	0	0	0	0	0	0	0	0	0	0	0	0	0	0	0	0	0	0	0	0	0	1.22318	0	0	0	0	0	0	0	0
3F101R08	Placebo	0	53.2115	0	0	0	0	0	0	0	0	0	0	0	0	0.182768	0	0	0	0	0	0	0	0	0	0	0	0	0	0	0	0	0	0	0	0	0	0	0	0	0	0	0	0	0	0	0	0	0
3F101R09	MNPs	0	5.60598	0	0	0	0	0	0	0	0	0	0	0	0	0	0	0	0	0	0	0	0	0	0	0	0	0	0	0	0	0	0	0	0	0	0	0	0	0	0	0	0	0	0	0	0	0	0
3F101R10	Iron	0	6.57875	0	0	0	0	0	0	0	0	0	0	0	0	0	0	0	0	0	0	0	0	0	0	0	0	0	0	0	0	0	0	0	0	0	0	0	0	0	0	0	0	0	0	0	0	0	0
3F101R11	Placebo	0	13.8786	0	0	0	0	0	0	0	0	0	0	0	0	0	0	0	0	0	0	0	0	0	0	0.221468	0	0	0	0	0	0	0	0	0	0	0	0	0	0	0	0	0	0	0	0	0	0	0
3F101R12	Placebo	0	5.52924	0	0	0	0	0	0	0	0	0	0	0	0	0	0	0	0	0	0	0	0	0	0	0	0	0	0	0	0	0	0	0	0	0	0	0	0	0	0	0	0	0	0	0	0	0	0
3F101R13	Iron	0	7.69231	0	0	0	0	0.2331	0	0	0	0	0	0	0	0	0	0	0	0	0	0	0	0	0	0	0	0	0	0	0	0	0	0	0	0	0	0	0	0	0	0	0	0	0	0.0717231	0	0	0
3F101R14	Placebo	0	8.80559	0	0	0	0	0	0	2.51747	0	0	0	0	0	0	0	0	0	0	0	0	0	0	0	0	0	0	0	0	0	0	0	0	0	0	0	22.6461	0	0	0	0	0	0	0	0	0	0	0
3F101R15	Placebo	0	32.9021	0	0	0	0	0	0	0	0	0	0	0	0	0	0	0	0	0	0	0	0	0	0	0	0	0	0	0	0	0	0	0	0	0	0	0	0	0	0	0	0	0	0	0	0	0	0
3F101R16	Placebo	0	26.9181	0	0	0	0	0	0	0	0	0	0	0	0	0.0933358	0	0	0	0	0	0	0	0	0	0	0	0	0	0	0	0	0	0	0	0	0	0	0	0	0	0	0	0	0	0	0	0	0
3F101R17	Iron	0	8.84975	0	0	0	0	0	0	0	0	0	0	0	0	0	0	0	0	0	0	0	0	0	0	0	0	0	0	0	0	0	0	0	0	0	0	0	0	0	12.0461	0	0	0	0	0	0	0	0
3F101R18	MNPs	0	8.2724	0	0	0	0	0	0	0	0	0	0	0	0	0	0	0	0	0	0	0	0	0	0	0	0	0	0	0	0	0	0	0	0	0	0	0	0	0	0	0	0	0	0	0	0	0	0
3F101R19	Placebo	0	3.32122	0	0	0	0	0	0	0	0	0	0	0	0	0	0	0	0	0	0	0	0	0	0	0	0	0	0	0	0	0	0	0	0	0	0	0	0	0	0.990099	0	0	0	0	0	0	0	0
3F101R20	Iron	0	0	0	0	0	0	0	0	0	0	0	2.68653	0	0	0	0	0	0	0	0	0	0	0	0	0	0	0	0	0	0	0	0	0	0	0	0	0	0	0	0	0	0	0	0	0	0	0	0
3F101R21	MNPs	0	22.2	0	0	0	0	0	0	0	0	0	0	0	0	0	0	0	0	0	0	0	0	0	0	0	0	0	0	0	0	0	0	0	0	0	0	0	0	0	0	0	0	0	0	0	0	0	0
3F101R22	Placebo	0	12.2162	0	0	0.664743	0	0	0	0	0.0877963	0	0	0	0	0	0	0	0	0	0	0	0	0	0	0	0	0	0	0	0	0	0	0	0	0	0	0	0	0	0	0	0	0	0	0	0	0	0
3F101R23	Placebo	0	12.0478	0	0	0	0	0	0	0	0	0	0	0	0	0	0	0	0	0	0	0	0	0	0	0	0	0	0	0	0	0	0	0	0	0	0	0	0	0	0	0	0	0	0	0.0766401	0	0	0
3F101R24	MNPs	0	0.718778	0	0	0	0	0	0	0.0770119	0	0	0	0	0	0	0	0	0	0	0	0	0	0	0	0	0	0	0	0	0	0	0	0	0	0	0	0	0	0	0	0	0	0	0	0.0770119	0	0	0
3F102R01	Placebo	0	0	0	0	0	0	0	0	0	0	0	0	0	0	0	0	0	0	0	0	0	0	0	0	0	0	0	0	0	0	0	0	0	0	0	0	0	0	0	0	0	0	0	0	0	0	0	0
3F102R02	MNPs	0	7.50134	0	0	0	0	0	0	0	0	0	0	0	0	0	0	0	0	0	0	0	0	0	0	0	0	0	0	0	0	0	0	0	0	0	0	0	0	0	0	0	0	0	0	0	0	0	0
3F102R03	Placebo	0	1.22536	0	0	0	0	0	0	0	0	0	0	0	0	0	0	0	0	0	0	0	0	0	0	0	0	0	0	0	0	0	0	0	0	0	0	0	0	0	0	0	0	0	0	0	0	0	0
3F102R04	MNPs	0	15.0218	0	0	0	0	0	0	0	0	0	0	0	0	0	0	0	0	0	0	0	0	0	0	0	0	0	0	0	0	0	0	0	0	0	0	0	0	0	0	0	0	0	0	0.118906	0	0	0
3F102R05	Placebo	0	0	0	0	0	0	0	0	0	0	0	0	0	0	0	0	0	0	0	0	0	0	0	0	0	0	0	0	0.155376	0	0	0	0	0	0	0	0	0	0	6.42221	0	0	0	0	0	0	0	0
3F102R06	Placebo	0	8.51195	1.45541	0	0	0	0	0	0	0	0	2.1346	0	0	0	0	0.52042	0	0	0	0	0	0	0	0	0	0	0	1.24372	0	0	0.229338	0	0	0	0	0	0	0	0	0	0	0	0	0	0	0	0
3F102R07	Iron	0	3.77484	0	0	0	0	1.67955	0	0	0	0	0	0	0	0	0	0	0	0	0	0	0	0	0	0	0	0	0	0	0	0	0	0	0	0	0	0	0	0	0	0	0	0	0	0	0	0	0
3F102R08	MNPs	0	0.1788	1.21754	0	0	0	0.527884	0	0	0	0	0.374628	0	0	0	0	1.04725	0	0	0	0	0	0	0	0	0	0	0	0.0766283	0	0	1.26862	0	0	0	0	0	0	0	0	0	0	0	0	0	0	0	0.306513
3F102R09	MNPs	0	5.22706	0	0	0.0415671	0	0	0	0	0	0	0	0	0	0	0	0	0	0	0	0	0	0	0	0	0	0	0	0	0	0	0	0	0	0	0	0	0	0	0	0	0	0	0	0.197444	0	0	0
3F102R10	Iron	0	4.4494	0	0	0	0	0.315002	0	0	0	0	0	0.288752	0	0	0	0	0	0	0	0	0	0	0	0	0	0	0	0	0	0	0	0	0	0	0	0	0	0	0	0	0	0	0	0	0	0	0.157501
3F102R11	Placebo	0	5.05538	0	0	0	0	0	0	0	0	0	0	0	0	0	0	0	0	0	0	0	0	0	0	0	0	0	0	0	0	0	0	0	0	0	0	0	0	0	0	0	0	0	0	0	0	0	0
3F102R12	Iron	0	0.205459	0	0	0	0	0	0	0	0	0	0	0	0	0	0	0.249486	0	0	0	0	0	0	0	0	0	0	0	0	0	0	0	0	0	0	0	0	0	0	0	0	0	0	0	0.161432	0	0	0
3F102R13	MNPs	0	7.01861	0	0	0	0	0	0	0	0.158132	0	0	0	0	0	0	0	0	0	0	0	0	0	0	0	0	0	0	0	0	0	0	0	0	0	0	0	0	0	0	0	0	0	0	1.56915	0	0	0
3F102R14	Iron	0	32.944	0	0	0	0	0	0	0	0	0	0	0	0	0	0	0	0	0	0	0	0	0	0	0	0	0	0	0	0	0	0	0	0	0	0	0	0	0	0	0	0	0	0	0	0	0	0
3F102R15	MNPs	0	3.89089	0	0	0	0	0	0	0	0	0	0	0	0	0	0	0	0	0	0	0	0	0	0	0	0	0	0	0	0	0	0	0	0	0	0	0	0	0	0	0	0	0	0	0	0	0	0
3F102R16	MNPs	0	13.2409	0	0	0	0	0	0	0	0	0	0	0	0	0.360295	0	0	0	0	0	0	0	0	0	0	0	0	0	0	0	0	0	0	0	0	0	0	0	0	2.57611	0	0	0	0	0	0	0	0
3F102R17	Iron	0	4.28941	0	0	0	0	0	0	0	0	0	0	0	0	0	0	0	0	0	0	0	0	0	0	0	0	0	0	0	0	0	0	0	0	0	0	0.878553	0	0	0	0	0	0	0	0	0	0	0
3F102R18	Iron	0	12.6437	0	0	0	0	0	0	0	0	0	0	0	0	0.434227	0	0	0	0	0	0	0	0	0	0	0	0	0	0	0	0	0	0	0	0	0	0	0	0	0	0	0	0	0	0	0	0	0
3F102R19	Placebo	0	6.67298	0	0	0	0	0	0	0	0	0	0	0	0	0.567913	0	0	0	0	0	0	0	0	0	0	0	0	0	0	0	0	0	0	0	0	0	0	0	0	0	0	0	0	0	0	0	0	0
3F102R20	Placebo	0	0.764453	0	0	0	0	0	0	0	0	0	0	0	0	0	0	0	0	0	0	0	0	0	0	0	0	0	0	1.60057	0	0	0	0	0	0	0	0	0	0	0	0	0	0	0	0	0	0	0
3F102R21	MNPs	0	4.80106	0	0	0	0	0	0	0	0	0	0	0	0	0	0	0	0	0	0	0	0	0	0	0	0	0	0	0	0	0	0	0	0	0	0	0	0	0	0	0	0	0	0	0	0	0	0
3F102R22	Iron	0	6.20732	0	0	0	0	0	0	0	0	0	0	0	0	0	0	0	0	0	0	0	0	0	0	0	0	0	0	0	0	0	0	0	0	0	0	0	0	0	0	0	0	0	0	0	0	0	0
3F102R23	Iron	0	15.2814	0	0	0	0	0	0	1.11257	0	0	0	0	0	0	0	0	0	0	0	0	0	0	0	0	0	0	0	0	0	0	0	0	0	0	0	0	0	0	0	0	0	0	0	0	0	0	0
3F102R24	Placebo	0	4.87056	0	0	0	0	0	0	0	0	0	0	0	0	0	0	0	0	0	0	0	0	0	0	0	0	0	0	0	0	0	0	0	0	0	0	0	0	0	0	0	0	0	0	0	0	0	0
3F103R01	Iron	0	9.28597	0	0	0	0	0	0	0	0	0	0	0	0	0	0	0	0	0	0	0	0	0	0.145472	0	0	0	0	0.133349	0	0	0	0	0	0	0	0	0	0	0	0	0	0	0	0	0	0	0
3F103R02	Iron	0	3.01205	0	0	0	0	0	0	0	0	0	0	0	0	0	0	0	0	0	0	0	0	0	0	0	0	0	0	0	0	0	0	0	0	0	0	0	0	0	0	0	0	0	0	0.164294	0	0	0.164294
3F103R03	MNPs	0	6.28647	0	0	0	0	0	0	0	0	0	0	0	0	0	0	0	0	0	0	0	0	0	0	0	0	0	0	0	0	0	0	0	0	0	0	0	0	0	0	0	0	0	0	0.154134	0	0	0
3F103R04	Placebo	0	3.61071	0	0	0	0	0	0	0	0	0	0	0	0	0	0	0	0	0	0	0	0	0	0	0	0	0	0	0	0	0	0	0	0	0	0	0	0	0	0	0	0	0	0	0	0	0	0
3F103R05	MNPs	0	16.5512	0	0	0	0	0	0	0	0	0	0	0	0	0	0	0	0	0	0	0	0	0	0	0	0	0	0	0	0	0	0	0	0	0	0	0	0	0	0	0	0	0	0	0	0	0	0
3F103R06	Iron	0	0.268853	0	0	0	0	0	0	0	0	0	0	0	0	0	0	0	0	0	0	0	0	0	0	0	0	0	0	0.618363	0	0	0	0	0	0	0	0	0	0	0	0	0	0	0	0.107541	0	0	1.38459
3F103R07	MNPs	0	9.37132	0	0	0	0	0	0	0	0	0	0	0	0	0	0	0	0	0	0	0	0	0	0	0	0	0	0	0.0856806	0	0	0	0	0	0	0	0	0	0	0	0	0	0	0	0	0	0	0
3F103R08	Placebo	0	23.4359	0	0	0	0	0	0	0	0	0	0	0	0	0	0	0	0	0	0	0	0	0	0	0	0	0	0	1.00908	0	0	0.264884	0	0	0	0	0	0	0	0	0	0	0	0	0	0	0	0
3F103R09	MNPs	0	5.05644	0	0	0.0309262	0	4.2369	0	0	0.432967	0	0	0	0	0	0	0	0	0	0	0	0	0	0	0	0	0	0	0	0	0	0	0	0	0	0	0	0	0	0	0	0	0	0	0	0	0	0
3F103R10	Placebo	0	6.80729	0	0	0	0	0	0	0	0	0	0	0	0	0	0	0	0	0	0	0	0	0	0	0	0	0	0	0	0	0	0	0	0	0	0	0	0	0	0	0	0	0	0	0	0	0	0
3F103R11	Iron	0	1.10916	0	0	0	0	0	0	0	0	0	0	0	0	0	0	0	0	0	0	0	0	0	0	0	0	0	0	0.121737	0	0	0.270526	0	0	0	0	0	0	0	0	0	0	0	0	0	0	0	0
3F103R12	Placebo	0	6.81651	0	0	0	0	0	0	0	0	0	0	0	0	0	0	0	0	0	0	0	0	0	0	0	0	0	0	0.619683	0	0	0	0	0	0	0	0	0	0	0	0	0	0	0	0.241571	0	0	0
3F103R13	Iron	0	20.6919	0	0	0	0	0	0	0	0	0	0	0	0	0	0	0	0	0	0	0	0	0	0	0	0	0	0	0	0	0	0	0	0	0	0	0	0	0	0	0	0	0	0	0	0	0	0
3F103R14	Iron	0	12.0993	0	0	0	0	0	0	0	0	0	0	0	0	0	0	0	0	0	0	0	0	0	0	0	0	0	0	0	0	0	0	0	0	0	0	0	0	0	0	0	0	0	0	0	0	0	0
3F103R15	Iron	0	1.40148	0	0	0	0	0	0	0	0	0	0	0	0	0	0	0	0	0	0	0	0	0	0	0	0	0	0	0	0	0	0	0	0	0	0	0	0	0	0	0	0	0	0	0	0	0	0
3F103R16	Placebo	0	0	0	0	0	0	0	0	0	0	0	3.4428	0	0	0	0	0	0	0	0	0	0	0	0	0	0	0	0	0.264831	0	0	0	0	0	0	0	0	0	0	0	0	0	0	0	0	0	0	0
3F103R17	Placebo	0	8.62423	0	0	0	0	0	0	0	0	0	0	0	0	0	0	0	0	0	0	0	0	0	0	0	0	0	0	0	0	0	0	0	0	0	0	0	0	0	0	0	0	0	0	0	0	0	0
3F103R18	MNPs	0	8.38323	0	0	0	0	0	0	0	0	0	0	0	0	0	0	0	0	0	0	0	0	0	0	0	0	0	0	0	0	0	0	0	0	0	0	0	0	0	0	0	0	0	0	0	0	0	0
3F103R19	MNPs	0	1.85118	0	0	0	0	0	0	0	0	0	0	0	0	0	0	0	0	0	0	0	0	0	0	0	0	0	0	1.5608	0	0	0.0725953	0	0	0	0	0	0	0	0	0	0	0	0	0	0	0	0
3F103R20	Placebo	0	0	0	0	0	0	0	0	0.209424	0	0	0	0	0	0	0	0	0	0	0	0	0	0	0	0	0	0	0	0	0	0	0	0	0	0	0	0	0	0	0	0	0	0	0	0	0	0	0
3F103R21	Iron	0	3.02604	0	0	0	0	0	0	0	0	0	0.809289	0	0	0	0	0	0	0	0	0	0	0	0	0	0	0	0	0	0	0	0	0	0	0	0	0	0	0	0	0	0	0	0	0	0	0	0
3F103R22	Iron	0	2.34711	0	0	0	0	0	0	0	0	0	0	0	0	0	0	0	0	0	0	0	0	0	0	0	0	0	0	0	0	0	0	0	0	0	0	0	0	0	0	0	0	0	0	0	0	0	0
3F103R23	Iron	0	9.28249	0	0	0	0	0	0	0.100351	0	0	0	0	0	0	0	0	0	0	0	0	0	0	0	0	0	0	0	0	0	0	0	0	0	0	0	0	0	0	0	0	0	0	0	0	0	0	0
3F103R24	MNPs	0	3.79747	0	0	0	0	0	0	0	0	0	0	0	0	0	0	0	0	0	0	0	0	0	0	0	0	0	0	0	0	0	0	0	0	0	0	0	0	0	0	0	0	0	0	0	0	0	0
3F105R01	Placebo	0	0	0	0	0	0	0	0	0	0	0	0	0	0	0	0	0	0	0	0	0	0	0	0	0	0	0	0	0	0	0	0	0	0	0	0	0	0	0	0	0	0	0	0	0	0	0	0
3F105R02	MNPs	0	31.1536	0	0	0	0	0	0	0	0	0	0	0	0	0.261564	0	0	0	0	0	0	0	0	0	0	0	0	0	0	0	0	0	0	0	0	0	0	0	0	0	0	0	0	0	0	0	0	0
3F105R03	MNPs	0	43.3836	0	0	0	0	0	0	0	0	0	0	0	0	0.957632	0	0	0	0	0	0	0	0	0	0	0	0	0	0	0	0	0	0	0	0	0	0	0	0	0	0	0	0	0	0	0	0	0
3F105R04	Iron	0	4.36681	0	0	0	0	0	0	2.97489	0.327511	0	0	0	0	0.463974	0	0	0	0	0	0	0	0	0	0	0	0	0	0	0	0	0	0	0	0	0	0	0	0	0	0	0	0	0	0.518559	0	0	0
3F105R05	Placebo	0	13.7669	0	0	0	0	0	0	0	0.816441	0	0	0	0	0.49268	0	0	0	0	0	0	0	0	0	0	0	0	0	0	0	0	0	0	0	0	0	0	0	0	0	0	0	0	0	3.57545	0	0	0
3F105R06	Placebo	0	9.3929	0	0	0	0	0	0	0	0.0833073	0	0	0	0	0	0	0	0	0	0	0	0	0	0	0	0	0	0	1.78069	0	0	0	0	0	0	0	0	0	0	0	0	0	0	0	0.0937207	0	0	0
3F105R07	Placebo	0	18.4671	0	0	0	0	0	0	0	0	0	0.307117	0	0	0.200294	0	0	0	0	0	0	0	0	0	0	0	0	0	0	0	0	0	0	0	0	0	0	0	0	0	0	0	0	0	0	0	0	0
3F105R08	MNPs	0	2.56552	0	0	0	0	4.02521	0	0	0	0	0	0	0	0	0	0	0	0	0	0	0	0	0	0	0	0	0	0	0	0	0	0	0	0	0	0	0	0	0	0	0	0	0	1.26064	0	0	0
3F105R09	MNPs	0	19.0023	0	0	0	0	0	0	0	0	0	0	0	0	0	0	0	0	0	0	0	0	0	0	0	0	0	0	0	0	0	0	0	0	0	0	0	0	0	0	0	0	0	0	0	0	0	0
3F105R10	MNPs	0	3.4021	0	0	0	0	0	0	0	0	0	0	0	0	0	0	0	0	0	0	0	0	0	0	0	0	0	0	0.572416	0	0	0.118803	0	0	0	0	0	0	0	0	0	0	0	0	0	0	0	0.486014
3F105R11	Iron	0	7.13909	0	0	0	0	0	0	0	0	0	0	0	0	0	0	0	0	0	0	0	0	0	0	0	0	0	0	0	0	0	0	0	0	0	0	0	0	0	0	0	0	0	0	0	0	0	0
3F105R12	Iron	0	57.8573	0	0	0	0	0	0	0	0	0	0	0	0	0	0	0	0	0	0	0	0	0	0	0	0	0	0	0	0	0	0	0	0	0	0	0	0	0	0	0	0	0	0	0	0	0	0
3F105R13	Placebo	0	0.459532	0.20753	0	0	0	0	0	0	0	0	0	0	0	0	0	0.133412	0	0	0	0	0	0	0	0	0	0	0	0	0	0	0	0	0	0	0	0	0	0	0	0	0	0	0	0.311296	0	0	0
3F105R14	Placebo	0	3.77283	0	0	0	0	0	0	0	0	0	0	0	0	0	0	0	0	0	0	0	0	0	0	0	0	0	0	0	0	0	0	0	0	0	0	0	0	0	0	0	0	0	0	0	0	0	0
3F105R15	MNPs	0	7.93651	0	0	0	0	0	0	0	0.177527	0	0.093985	0	0	0	0	0	0	0	0	0	0	0	0	0	0	0	0	1.7335	0	0	0	0	0	0	0	0	0	0	0	0	0	0	0	0	0	0	0
3F105R17	Iron	0	3.74891	0	0	0	0	0	0	0	0	0	0	0	0	0	0	0	0	0	0	0	0	0	0	0	0	0	0	0	0	0	0	0	0	0	0	0	0	0	0	0	0	0	0	0	0	0	0
3F105R18	MNPs	0	0.445996	0	0	0	0	0	0	0	0	0	0	0	0	0	0	0	0	0	0	0	0	0	0	0	0	0	0	0	0	0	0	0	0	0	0	0	0	0	0	0	0	0	0	0.310258	0	0	0
3F105R19	Iron	0	3.52458	0	0	0	0	0	0	0	0	0	0	0	0	0	0	0.397509	0	0	0	0	0	0	0	0	0	0	0	0	0	0	0	0	0	0	0	0	0	0	0	0	0	0	0	0	0	0	0
3F105R20	Placebo	0	14.5038	0	0	0	0	0	0	0	0	0	0	0	0	0	0	0.24926	0	0	0	0	0	0	0	0	0	0	0	0	0	0	0	0	0	0	0	0	0	0	0	0	0	0	0	0	0	0	0
3F105R21	Placebo	0	15.6914	0	0	0	0	0	0	0	0	0	0	0	0	0	0	0	0	0	0	0	0	0	0	0	0	0	0	0	0	0	0	0	0	0	0	0	0	0	0	0	0	0	0	0	0	0	0
3F105R22	MNPs	0	0.305911	0	0	0	0	3.49612	0	0.0655523	0	0	0	0	0	0	0	0.152955	0	0	0	0	0	0	0	0	0	0	0	0	0	0	0	0	0	0	0	0	0	0	0	0	0	0	0	0	0	0	0
3F105R23	Iron	0	23.8628	0	0	0	0	0	0	0	0	0	0	0	0	0	0	0	0	0	0	0	0	0	0	0	0	0	0	0	0	0	0	0	0	0	0	0	0	0	0	0	0	0	0	0	0	0	0
3F105R24	Placebo	0	0.92522	0	0	0	0	0	0	0	0	0	0	0	0	0	0	0	0	0	0	0	0	0	0	0	0	0	0	0	0	0	0	0	0	0	0	0	0	0	0	0	0	0	0	0	0	0	0
3F106R01	Placebo	0	4.28507	0	0	0	0	0	0	0	0	0	0	0	0	0	0	0	0	0	0	0	0	0	0	0	0	0	0	0	0	0	0	0	0	0	0	1.21786	0	0	0	0	0	0	0	0	0	0	0
3F106R02	MNPs	0	24.853	0	0	0	0	0	0	0	0	0	0	0	0	0	0	0	0	0	0	0	0	0	0	0	0	0	0	0	0	0	0	0	0	0	0	0	0	0	0	0	0	0	0	0	0	0	0
3F106R03	MNPs	0	11.2146	0	0	0	0	0	0	0	1.39653	0	0	0	0	0	0	0	0	0	0	0	0	0	0	0	0	0	0	0	0	0	0	0	0	0	0	0	0	0	0	0	0	0	0	0	0	0	0
3F106R04	Iron	0	7.63479	0	0	0	0	0	0	0	0.327955	0	0	0	0	0	0	0	0	0	0	0	0	0	0	0	0	0	0	0	0	0	0	0	0	0	0	0	0	0	0	0	0	0	0	0	0	0	0
3F106R05	Iron	0	0.72232	0	0	0	0	0	0	0	0	0	0	0	0	0	0	0	0	0	0	0	0	0	0	0	0	0	0	0	0	0	0	0	0	0	0	0	0	0	0	0	0	0	0	0	0	0	0
3F106R06	MNPs	0	5.33705	0	0	0	0	0	0	0	0	0	0	0	0	0	0	0	0	0	0	0	0	0	0	0	0	0	0	0	0	0	0	0	0	0	0	0	0	0	0	0	0	0	0	0	0	0	0
3F106R07	MNPs	0	16.4396	0	0	0	0	0	0	0	0	0	0	0	0	0	0	0	0	0	0	0	0	0	0	0	0	0	0	0	0	0	0	0	0	0	0	0	0	0	0	0	0	0	0	0	0	0	0
3F106R08	MNPs	0	22.5458	0	0	0	0	0	0	0	0	0	0	0	0	0	0	0	0	0	0	0	0	0	0	0	0	0	0	0	0	0	0	0	0	0	0	0	0	0	0	0	0	0	0	0	0	0	0
3F106R09	MNPs	0	13.1715	0	0	0	0	0	0	0	0	0	0	0	0	0	0	0	0	0	0	0	0	0	0	0	0	0	0	0	0	0	0	0	0	0	0	0	0	0	0	0	0	0	0	0	0	0	0
3F106R10	Placebo	0	0.211758	0	0	0	0	0	0	0	0	0	0	0	0	0	0	0.231925	0	0	0	0	0	0	0	0	0	0.0403348	0	0.211758	0	0	0	0	0	0	0	0	0	0	0	0	0	0	0	0.0504185	0	0	0
3F106R11	MNPs	0	25.0647	0	0	0	0	0.0608735	0	0	0	0	0	0	0	0.106529	0	0	0	0	0	0	0	0	0	0	0	0	0	0	0	0	0	0	0	0	0	0	0	0	0	0	0	0	0	0	0	0	0
3F106R12	Iron	0	13.6416	0	0	0	0	0	0	0	0	0	0	0	0	0.50738	0	0	0	0	0	0	0	0	0	0	0	0	0	0	0	0	0	0	0	0	0	0	0	0	0.115314	0	0	0	0	0	0	0	0
3F106R13	Placebo	0	15.6687	0	0	0	0	0	0	0	0	0	0	0	0	0	0	0	0	0	0	0	0	0	0	0	0	0	0	0	0	0	0	0	0	0	0	0	0	0	0	0	0	0	0	0	0	0	0
3F106R14	Iron	0	8.54121	0	0	0	0	0	0	0	0	0	0	0	0	0	0	0	0	0	0	0	0	0	0	0	0	0	0	0	0	0	0	0	0	0	0	0	0	0	0	0	0	0	0	0	0	0	0
3F106R15	MNPs	0	10.9174	0	0	0	0	0	0	0	0	0	0	0	0	0	0	0	0	0	0	0	0	0	0	0	0	0	0	0	0	0	0	0	0	0	0	0	0	0	0	0	0	0	0	0	0	0	0
3F106R16	MNPs	0	14.0376	0	0	0	0	0	0	0	0	0	0	0	0	0	0	0	0	0	0	0	0	0	0	0	0	0	0	0.392113	0	0	0	0	0	0	0	0	0	0	0	0	0	0	0	0.0896258	0	0	0
3F106R17	Placebo	0	7.27548	0	0	0	0	0	0	3.09449	0	0	0	0	0	0	0	0	0	0	0	0	0	0	0	0	0	0	0	0	0	0	0	0	0	0	0	0	0	0	0	0	0	0	0	0.123779	0	0	0
3F106R18	MNPs	0	4.072	0	0	0	0	0	0	0	0	0	0	0	0	0	0	0	0	0	0	0	0	0	0	0	0	0	0	0	0	0	0	0	0	0	0	0	0	0	0	0	0	0	0	0	0	0	0
3F106R19	Iron	0	0.655644	0	0	0	0	1.13075	0	0	0	0	0	0.142531	0	0	0	0.114025	0	0	0	0	0	0	0	0	0	0	0	0.152033	0	0	0	0	0	0	0	0	0	0	0	0	0	0	0	0.361079	0	0	0
3F106R20	Iron	0	6.24418	0	0	0	0	0	0	0	0	0	0	0	0	0	0	0	0	0	0	0	0	0	0	0	0	0	0	0	0	0	0	0	0	0	0	0	0	0	0	0	0	0	0	0	0	0	0
3F106R21	MNPs	0	3.52624	0	0	0	0	0	0	0	0	0	0	0	0	0	0	0	0	0	0	0	0	0	0	0	0	0	0	0	0	0	0	0	0	0	0	0	0	0	0	0	0	0	0	0	0	0	0
3F106R22	Iron	0	20.8239	0	0	0	0	0	0	0	0	0	0	0	0	0	0	0	0	0	0	0	0	0	0	0	0	0	0	0.227169	0	0	0	0	0	0	0	0	0	0	0	0	0	0	0	0.227169	0	0	0
3F106R23	Placebo	0	2.15364	0	0	0	0	0	0	0	0	0	0.210924	0	0	0	0	0	0	0	0	0	0	0	0	0	0	0	0	0.144316	0	0	0	0	0	0	0	0	0	0	0	0	0	0	0	0	0	0	0
3F106R24	MNPs	0	3.85439	0	0	0	0	0	0	0	0	0	0	0	0	0	0	0	0	0	0	0	0	0	0	0	0	0	0	0	0	0	0	0	0	0	0	0	0	0	0	0	0	0	0	1.07066	0	0	1.2848
3F107R01	MNPs	0	7.29685	0	0	0	0	0	0	0	1.09453	0	0	0	0	0	0	0	0	0	0	0	0	0	0	0	0	0	0	0.364842	0	0	0	0	0	0	0	0	0	0	0	0	0	0	0	0	0	0	0
3F107R02	Placebo	0	5.20544	0	0	0	0	0	0	0	0	0	0	0	0	0	0	0	0	0	0	0	0	0	0	0	0	0	0	0	0	0	0	0	0	0	0	0	0	0	0	0	0	0	0	0	0	0	0
3F107R03	Placebo	0	29.6219	0	0	0	0	0	0	0	0	0	0	0	0	0.133346	0	0	0	0	0	0	0	0	0	0	0	0	0	0	0	0	0	0	0	0	0	0	0	0	0	0	0	0	0	0	0	0	0
3F107R04	MNPs	0	6.90057	0	0	0	0	0	0	0	0	0	0	0	0	2.35459	0	0	0	0	0	0	0	0	0	0	0	0	0	0	0	0	0	0	0	0	0	0	0	0	2.44784	0	0	0	0	0	0	0	0
3F107R05	Placebo	0	1.33304	0	0	0	0	0	0	0	0	0	0	0	0	0	0	0.260106	0	0	0	0	0	0	0	0	0	0	0	0.780319	0	0	1.32221	0	0	0	0	0	0	0	0	0	0	0	0	0.346808	0	0	0
3F107R06	Placebo	0	6.52799	0	0	0	0	0	0	0.365125	0	0	0	0	0	0	0	0	0	0	0	0	0	0	0	0	0	0	0	0	0	0	0	0	0	0	0	0	0	0	0	0	0	0	0	0	0	0	0
3F107R07	Iron	0	1.45432	0	0	0	0	0	0	0	0	0	0.505849	0	0	0	0	0	0	0	0	0	0	0	0	0	0	0	0	0	0	0	0	0	0	0	0	0	0	0	0	0	0	0	0	0	0	0	0
3F107R08	MNPs	0	6.17847	0	0	0	0	0	0	0	0	0	0	0	0	0	0	0.102354	0	0	0	0	0	0	0	0	0	0	0	0.558295	0	0	0	0	0	0	0	0	0	0	0	0	0	0	0	0.0651345	0	0	0
3F107R09	Iron	0	16.4007	0	0	0	0	0	0	0	0.279557	0	0	0	0	0	0	0	0	0	0	0	0	0	0	0	0	0	0	0	0	0	0	0	0	0	0	0	0	0	0	0	0	0	0	0	0	0	0
3F107R13	MNPs	0	1.3089	0	0	0	0	0.65445	0	0	0	0	0	0	0	0	0	0	0	0	0	0	0	0	0	0	0	0	0	0	0	0	0	0	0	0	0	0	0	0	0	0	0	0	0	0	0	0	0
3F107R14	MNPs	0	3.3637	0	0	0	0	0	0	0	0	0	0	0	0	0	0	0	0	0	0	0	0	0	0	0	0	0	0	0	0	0	0	0	0	0	0	0	0	0	0	0	0	0	0	1.05116	0	0	0
3F107R15	Placebo	0	1.16641	0	0	0	0	0	0	0	0	0	0	0	0	0.233281	0	0	0	0	0	0	0	0	0	0	0	0	0	0	0	0	0	0	0	0	0	4.00467	0	0	0	0	0	0	0	0	0	0	0
3F107R17	Iron	0	0.556439	0	0	0	0	1.51033	0	0	0	0	0	0	0	0	0	0	0	0	0	0	0	0	0	0	0	0	0	0	0	0	0	0	0	0	0	0	0	0	0	0	0	0	0	0	0	0	0
3F107R18	MNPs	0	15.4919	0	0	0	0	0	0	0	0	0	0	0	0	0	0	0	0	0	0	0	0	0	0	0	0	0	0	0	0	0	0	0	0	0	0	0	0	0	0	0	0	0	0	0	0	0	0
3F107R19	MNPs	0	2.62371	0	0	0	0	0	0	0	0	0	0	0	0	0	0	0	0	0	0	0	0	0	0	0	0	0	0	0	0	0	0	0	0	0	0	0	0	0	0	0	0	0	0	0.332116	0	0	0
3F107R20	MNPs	0	22.2403	0	0	0	0	0	0	0	0	0	0	0	0	0	0	0	0	0	0	0	0	0	0	0	0	0	0	0	0	0	0	0	0	0	0	0	0	0	0	0	0	0	0	0	0	0	0
3F107R21	Placebo	0	14.4483	0	0	0	0	0	0	0	0	0	0	0	0	0	0	0	0	0	0	0	0	0	0	0	0	0	0	0	0	0	0	0	0	0	0	0	0	0	0	0	0	0	0	0.537464	0	0	0
3F108R01	MNPs	0	11.864	0	0	0	0	0	0	0	0	0	0	0	0	0	0	0	0	0	0	0	0	0	0	0	0	0	0	0	0	0	0	0	0	0	0	0	0	0	0	0	0	0	0	0	0	0	0
3F108R02	Placebo	0	2.66836	0	0	0	0	0	0	0	0	0	0	0	0	0	0	0	0	0	0	0	0	0	0	0	0	0	0	0	0	0	0	0	0	0	0	0	0	0	0.211775	0	0	0	0	0	0	0	0
3F108R03	Iron	0	1.7074	0	0	0	0	0	0	0	0	0	0	0	0	0	0	0	0	0	0	0	0	0	0	0	0	0	0	0.215672	0	0	0	0	0	0	0	0	0	0	0	0	0	0	0	0	0	0	0
3F108R04	MNPs	0	4.52222	0	0	0	0	0	0	0	0.0786473	0	0	0	0	0	0	0	0	0	0	0	0	0	0	0	0	0	0	0	0	0	0	0	0	0	0	0	0	0	0	0	0	0	0	0	0	0	0
3F108R05	Placebo	0	43.0315	0	0	0	0	0	0	0	0	0	0	0	0	0	0	0	0	0	0	0	0	0	0	0	0	0	0	0	0	0	0	0	0	0	0	0	0	0	0	0	0	0	0	0	0	0	0
3F108R08	Placebo	0	4.39587	0	0	0.240211	0	0	0	0	0	0	0	0	0	0	0	0	0	0	0	0	0	0	0	0	0	0	0	0	0	0	0	0	0	0	0	0	0	0	0	0	0	0	0	0	0	0	0.0960846
3F108R09	Iron	0	2.54305	0	0	0	0	0.768212	0	0	0	0	0	0	0	0	0	0	0	0	0	0	0	0	0	0	0	0	0	0.15894	0	0	0	0	0	0	0	0	0	0	0	0	0	0	0	0.15894	0	0	0
3F108R13	Placebo	0	20.3027	0	0	0	0	0	0	0	0	0	0	0	0	0	0	0	0	0	0	0	0	0	0	0	0	0	0	0	0	0	0	0	0	0	0	0	0	0	0	0	0	0	0	0	0	0	0
3F108R14	Placebo	0	15.014	0	0	0	0	0	0	0	0	0	0	0	0	0	0	0	0	0	0	0	0	0	0	0	0	0	0	1.05912	0	0	0	0	0	0	0	0	0	0	0	0	0	0	0	0	0	0	0
3F108R15	Iron	0	8.41865	0	0	0	0	0	0	0	0	0	0	0	0	0	0	0	0	0	0	0	0	0	0	0	0	0	0	0.251565	0	0	0	0	0	0	0	0	0	0	0	0	0	0	0	0.157959	0	0	0.0760545
3F108R16	MNPs	0	9.32998	0	0	0	0	0	0	0	0	0	0	0	0	0	0	0	0	0	0	0	0	0	0	0	0	0	0	0	0	0	0	0	0	0	0	0	0	0	0	0	0	0	0	0	0	0	0
3F108R17	Iron	0	9.64105	0	0	0	0	1.73723	0	0	0	0	0	0	0	0	0	0	0	0	0	0	0	0	0	0	0	0	0	0	0	0	0	0	0	0	0	0	0	0	0	0	0	0	0	0	0	0	0
3F108R19	Iron	0	37.8476	0	0	0	0	0	0	0	0	0	0	0	0	0	0	0	0	0	0	0	0	0	0	0	0	0	0	0	0	0	0	0	0	0	0	0	0	0	1.85829	0	0	0	0	0	0	0	0
3F108R20	MNPs	0	18.0693	0	0	0	0	0	0	0	0	0	0	0	0	0.323686	0	0	0	0	0	0	0	0	0	0	0	0	0	0	0	0	0	0	0	0	0	0	0	0	0	0	0	0	0	0	0	0	0
3F108R21	MNPs	0	12.8928	0	0	0	0	0	0	0	0	0	0	0	0	0	0	0	0	0	0	0	0	0	0	0	0	0	0	0.129143	0	0	0	0	0	0	0	0	0	0	0	0	0	0	0	0	0	0	0
3F109R01	Iron	0	5.01859	0	0	0	0	0	0	0	0	0	0	0	0	0	0	0	0	0	0	0	0	0	0	0	0	0	0	0	0	0	0	0	0	0	0	0	0	0	0	0	0	0	0	1.48699	0	0	0
3F109R03	Iron	0	1.70524	0	0	0	0	0	0	0	0	0	0	0	0	0	0	0	0	0	0	0	0	0	0	0	0	0	0	0	0	0	0	0	0	0	0	0	0	0	0	0	0	0	0	0	0	0	0
3F109R04	Iron	0	12.8086	0	0	0	0	0	0	0	0	0	0	0	0	0	0	0	0	0	0	0	0	0	0	0	0	0	0	0	0	0	0	0	0	0	0	0	0	0	0	0	0	0	0	0.231481	0	0	0
3F109R06	Iron	0	6.1246	0	0	0	0	0	0	0	0	0	0	0	0	0	0	1.37276	0	0	0	0	0	0	0	0	0	0	0	0.475185	0	0	1.37276	0	0	0	0	0	0	0	0	0	0	0	0	0	0	0	3.1679
3F109R07	MNPs	0	8.47573	0	0	0	0	2.39234	0	0	0	0	0	0	0	0	0	0	0	0	0	0	0	0	0	0	0	0	0	0	0	0	0	0	0	0	0	0	0	0	0	0	0	0	0	0	0	0	0
3F109R08	Placebo	0	4.33735	0	0	0	0	0	0	3.61446	0.361446	0	0	0	0	0	0	0	0	0	0	0	0	0	0	0	0	0	0	0	0	0	0	0	0	0	0	0	0	0	0	0	0	0	0	1.68675	0	0	0
3F109R09	MNPs	0	0.302725	0	0	0	0	0	0	0	0	0	0	0	0	0	0	0	0	0	0	0	0	0	0	0	0	0	0	0	0	0	0	0	0	0	0	0	0	0	0	0	0	0	0	0	0	0	0
3F109R10	MNPs	0	28.4341	0	0	0	0	0	0	0	0	0	0	0	0	0	0	0	0	0	0	0	0	0	0	0	0	0	0	0	0	0	0	0	0	0	0	0	0	0	0	0	0	0	0	0	0	0	0
3F109R11	MNPs	0	4.27461	0	0	0	0	0	0	0	0	0	0	0	0	0	0	0	0	0	0	0	0	0	0	0	0	0	0	0	0	0	0	0	0	0	0	0	0	0	0	0	0	0	0	0	0	0	0
3F109R12	Iron	0	12.3656	0	0	0	0	0	0	0	0	0	0	0	0	0	0	0	0	0	0	0	0	0	0	0	0	0	0	0	0	0	0	0.322581	0	0	0	0	0	0	0	0	0	0	0	0	0	0	0
3F109R13	Iron	0	14.5301	0	0	0	0	0	0	0	0	0	0	0	0	0	0	0	0	0	0	0	0	0	0	0	0	0	0	0	0	0	0	0	0	0	0	0	0	0	0	0	0	0	0	0	0	0	0
3F109R14	Placebo	0	0.142349	0	0	0	0	0	0	0	0	0	0	0	0	0	0	0	0	0	0	0	0	0	0	0	0	0	0	0	0	0	0	0	0	0	0	0	0	0	0	0	0	0	0	0	0	0	0
3F109R15	Placebo	0	15.8474	0	0	0	0	0	0	0	0	0	0	0	0	0	0	0	0	0	0	0	0	0	0	0	0	0	0	0	0	0	0	0	0	0	0	0	0	0	6.31237	0	0	0	0	0	0	0	0
3F109R16	MNPs	0	1.14876	0	0	0	0	0	0	0	0	0	0.973945	0	0	0	0	0.432864	0	0	0	0	0	0	0	0	0	0	0	0.124865	0	0	0	0	0	0	0	0	0	0	0	0	0	0	0	0	0	0	0
3F109R17	Iron	0	7.2525	0	0	0.492888	0	0	0	0	0	0	0	0	0	0	0	0	0	0	0	0	0	0	0	0	0	0	0	0	0	0	0	0	0	0	0	0	0	0	0	0	0	0	0	0	0	0	0
3F109R18	Iron	0	14.476	0	0	0	0	0	0	0	0	0	0	0	0	0	0	0	0	0	0	0	0	0	0	0	0	0	0	0	0	0	0	0	0	0	0	0	0	0	0	0	0	0	0	0	0	0	0
3F109R20	Placebo	0	1.81688	0	0	0	0	0	0	0	1.21722	0	0	0	0	0	0	0.537009	0	0	0	0	0	0	0.0179003	0	0	0	0	1.27092	0	0	0	0	0	0	0	0	0	0	0	0	0	0	0	0	0	0	0
3F109R21	Placebo	0	27.5814	0	0	0	0	0	0	0	0	0	1.14923	0	0	0	0	0	0	0	0	0	0	0	0	0	0	0	0	0	0	0	0	0	0	0	0	0	0	0	0	0	0	0	0	0	0	0	0
3F109R22	Placebo	0	6.35452	0	0	0	0	0	0	1.25418	0	0	0	0	0	0	0	0	0	0	0	0	0	0	0	0	0	0	0	0	0	0	0	0	0	0	0	0	0	0	0	0	0	0	0	0	0	0	0
3F109R23	Placebo	0	11.425	0	0	0	0	0	0	0	0	0	0	0	0	0	0	0	0	0	0	0	0	0	0	0	0	0	0	1.15505	0	0	0	0	0	0	0	0	0	0	0	0	0	0	0	0	0	0	0
3F109R24	MNPs	0	19.0383	0	0	0	0	0	0	0	0	0	0	0	0	2.29436	0	0	0	0	0	0	0	0	0	0	0	0	0	0	0	0	0	0	0	0	0	0	0	0	0	0	0	0	0	0	0	0	0
3F110R01	MNPs	0	17.8947	0	0	0	0	0	0	0	0	0	0	0	0	0	0	0	0	0	0	0	0	0	0	0	0	0	0	0	0	0	0	0	0	0	0	0	0	0	0	0	0	0	0	0	0	0	0
3F110R03	MNPs	0	4.85175	0	0	0	0	0	0	0	0	0	0	0	0	0	0	0	0	0	0	0	0	0	0	0	0	0	0	0	0	0	0	0	0	0	0	0	0	0	0	0	0	0	0	0	0	0	0
3F110R04	Iron	0	0.774336	0	0	0	0	0	0	0	0	0	0	0	0	0	0	0	0	0	0	0	0	0	0	0	0	0	0	0	0	0	0	0	0	0	0	0	0	0	0	0	0	0	0	0	0	0	0
3F110R06	Placebo	0	6.22837	0	0	0	0	0	0	0	0	0	0	0	0	0	0	0	0	0	0	0	0	0	0	0	0	0	0	0	0	0	0	0	0	0	0	0	0	0	0	0	0	0	0	0	0	0	0
3F110R07	Placebo	0	35.5072	0	0	0	0	0	0	0	0	0	0	0	0	0	0	0	0	0	0	0	0	0	0	0	0	0	0	0	0	0	0	0	0	0	0	0	0	0	0	0	0	0	0	0	0	0	0
3F110R09	Iron	0	22.2094	0	0	0	0	0	0	0	0	0	0	0	0	0	0	0	0	0	0	0	0	0	0	0	0	0	0	0	0	0	0	0	0	0	0	0	0	0	0	0	0	0	0	0	0	0	0
3F110R10	Iron	0	23.9193	0	0	0	0	0	0	0	0	0	0	0	0	0	0	0	0	0	0	0	0	0	0	0	0	0	0	0	0	0	0	0	0	0	0	0	0	0	0	0	0	0	0	0	0	0	0
3F110R11	MNPs	0	1.39697	0	0	0	0	0	0	0	0	0	0	0	0	0	0	0	0	0	0	0	0	0	0	0	0	0	0	0	0	0	0	0	0	0	0	55.5297	0	0	0	0	0	0	0	0	0	0	0
3F110R12	Placebo	0	10.181	0	0	0	0	0	0	0	0	0	0	0	0	0	0	0	0	0	0	0	0	0	0	0	0	0	0	0	0	0	0	0	0	0	0	0	0	0	0	0	0	0	0	0	0	0	0
3F110R13	Iron	0	2.09386	0	0	0	0	0	0	0	0	0	0	0	0	0	0	0	0	0	0	0	0	0	0	0	0	0	0	0	0	0	0	0	0	0	0	0	0	0	0	0	0	0	0	0	0	0	0
3F110R14	Iron	0	0.638421	0	0	0	0	0	0	0	0	0	0	0	0	0	0	0	0	0	0	0	0	0	0	0	0	0	0	0	0	0	0	0	0	0	0	0	0	0	0	0	0	0	0	0.0773844	0	0	0.0580383
3F110R15	Placebo	0	2.87834	0	0	0	0	0	0	0	0	0	0	0	0	0	0	0	0	0	0	0	0	0	0	0	0	0	0	0.134922	0	0	0	0	0	0	0	0.449741	0	0	0	0	0	0	0	0.292332	0	0	0
3F110R16	MNPs	0	6.81703	0	0	0	0	0	0	0	0	0	0	0	0	0	0	0	0	0	0	0	0	0	0	0	0	0	0	0.525691	0	0	0	0	0	0	0	0	0	0	0	0	0	0	0	0	0	0	0
3F110R17	Iron	0	0.9383	0	0	0	0	1.05203	0	0	0	0	0	0	0	0	0	0	0	0	0	0	0	0	0	0	0	0	0	0	0	0	0	0	0	0	0	0	0	0	0	0	0	0	0	0	0	0	0
3F110R18	Placebo	0	6.35118	0	0	0	0	0	0	0	0	0	0	0	0	0	0	0	0	0	0	0	0	0	0	0	0	0	0	0	0	0	0	0	0	0	0	0	0	0	0	0	0	0	0	0	0	0	0
3F110R19	Iron	0	15.9834	0	0	0	0	0	0	0	0	0	0	0	0	0	0	0	0	0	0	0	0	0	0	0	0	0	0	0	0	0	0	0	0	0	0	0	0	0	0	0	0	0	0	0	0	0	0
3F110R21	MNPs	0	0.602034	0	0	0	0	0	0	0	0	0	0	0	0	0	0	0	0	0	0	0	0	0	0	0	0	0	0	0	0	0	0	0	0	0	0	0	0	0	0	0	0	0	0	0	0	0	0
3F110R22	Placebo	0	9.42479	0	0	0	0	0	0	0	0	0	0	0	0	0	0	0	0	0	0	0	0	0	0	0	0	0	0	0	0	0	0	0	0	0	0	0.297056	0	0	0	0	0	0	0	0	0	0	0
3F110R23	MNPs	0	19.7373	0	0	0	0	0	0	0	0.133023	0	0	0	0	0	0	0	0	0	0	0	0	0	0	0	0	0	0	0	0	0	0	0	0	0	0	0	0	0	0	0	0	0	0	0	0	0	0
3F110R24	MNPs	0	24.5949	0	0	0	0	0	0	0	0	0	0	0	0	0	0	0	0	0	0	0	0	0	0	0	0	0	0	0	0	0	0	0	0	0	0	0	0	0	0	0	0	0	0	0	0	0	0
3F111R02	Iron	0	0.937709	0	0	0	0	0	0	0	0	0	0	0	0	0	0	0	0	0	0	0	0	0	0	0	0	0	0	0	0	0	0	0	0	0	0	0	0	0	0	0	0	0	0	0	0	0	0
3F111R03	MNPs	0	12.786	0	0	0	0	0	0	0	0	0	0	0	0	0	0	0	0	0	0	0	0	0	0	0	0	0	0	0	0	0	0	0	0	0	0	0	0	0	0	0	0	0	0	0	0	0	0
3F111R04	Placebo	0	0.378358	0	0	0	0	0	0	0	0	0	0	0	0	0	0	0	0	0	0	0	0	0	0	0	0	0	0	0	0	0	0	0	0	0	0	0	0	0	0	0	0	0	0	0	0	0	0
3F111R05	Iron	0	10.7661	0	0	0	0	0	0	0	0	0	0	0	0	0	0	0	0	0	0	0	0	0	0	0	0	0	0	0	0	0	0	0	0	0	0	0	0	0	0	0	0	0	0	0	0	0	0
3F111R06	MNPs	0	7.95637	0	0	0	0	0	0	0.680544	0	0	0.040032	0	0	0	0	0	0	0	0	0	0	0	0	0	0	0	0	0	0	0	0	0	0	0	0	0	0	0	0	0	0	0	0	0	0	0	0
3F111R07	MNPs	0	0	0	0	0	0	0	0	0	0	0	0	0	0	0	0	0	0	0	0	0	0	0	0	0	0	0	0	0	0	0	0	0	0	0	0	0	0	0	0	0	0	0	0	0	0	0	0
3F111R08	Iron	0	7.47726	0	0	0	0	0	0	0	0	0	0	0	0	0	0	0	0	0	0	0.0401284	0	0	0	0	2.03317	0	0	0	0	0	0	0	0	0	0	0	0	0	1.458	0	0	0	0	0	0	0	0
3F111R09	MNPs	0	17.6105	0	0	0	0	0	0	0	0	0	0	0	0	2.90055	0	0	0	0	0	0	0	0	0	0	0	0	0	0	0	0	0	0	0	0	0	0	0	0	0	0	0	0	0	0	0	0	0
3F111R11	Iron	0	56.3812	0	0	0	0	0	0	0	0	0	0	0	0	0	0	0	0	0	0	0	0	0	0	0	0	0	0	0	0	0	0	0	0	0	0	0	0	0	3.97766	0	0	0	0	0	0	0	0
3F111R12	MNPs	0	35.0586	0	0	0	0	0	0	0	0	0	0	0	0	0	0	0	0	0	0	0	0	0	0	0	0	0	0	0	0	0	0	0	0	0	0	0	0	0	0	0	0	0	0	0	0	0	0
3F111R13	Placebo	0	6.79348	0	0	0	0	0	0	0	0	0	0	0	0	0	0	0	0	0	0	0	0	0	0	0	0	0	0	0	0	0	0	0	0	0	0	0	0	0	0	0	0	0	0	0	0	0	0
3F111R14	Placebo	0	1.78416	0	0	0	0	0	0	0	0	0	0	0	0	0	0	0	0	0	0	0	0	0	0	0	0	0	0	0.304613	0	0	0.348129	0	0	0	0	0	0	0	0	0	0	0	0	0.369887	0	0	0
3F111R15	Placebo	0	45.0743	0	0	0	0	0	0	0	0	0	0	0	0	0	0	0	0	0	0	0	0	0	0	0	0	0	0	0	0	0	0	0	0	0	0	0	0	0	0	0	0	0	0	0	0	0	0
3F111R16	Iron	0	1.0005	0	0	0	0	0	0	0	0	0	0	0	0	0	0	0	0	0	0	0	0	0	0	0	0	0	0	0	0	0	0	0	0	0	0	0	0	0	0	0	0	0	0	0	0	0	0
3F111R17	Placebo	0	4.111	0	0	0	0	0	0	0	0	0	0	0	0	0	0	0	0	0	0	0	0	0	0	0	0	0	0	0	0	0	0	0	0	0	0	0	0	0	0	0	0	0	0	0	0	0	0
3F111R18	Iron	0	7.08184	0	0	0	0	0	0	0	0	0	0	0	0	0	0	0	0	0	0	0	0	0	0	0	0	0	0	1.12979	0	0	0	0	0	0	0	0	0	0	0	0	0	0	0	0	0	0	0
3F111R19	MNPs	0	7.5716	0	0	0	0	0	0	0	0	0	0.235386	0	0	0	0	0	0	0	0	0	0	0	0	0	0	0	0	0	0	0	0	0	0	0	0	0	0	0	0	0	0	0	0	0.255002	0	0	0
3F111R20	MNPs	0	12.2948	0	0	0	0	0	0	0	0	0	0	0	0	0	0	0	0	0	0	0	0	0	0	0	0	0	0	0	0	0	0	0	0	0	0	0	0	0	1.04785	0	0	0	0	0	0	0	0
3F111R22	MNPs	0	0.634166	0	0	0	0	0	0	0	0	0	0	0	0	0	0	0	0	0	0	0	0	0	0	0	0	0	0	0	0	0	0	0	0	0	0	0	0	0	0	0	0	0	0	0	0	0	0
3F111R23	Iron	0	0.434972	0	0	0	0	0	0	0	0	0	0	0	0	0.739452	0	0	0	0	0	0	0	0	0	0	0	0	0	0	0	0	0	0	0	0	0	0	0	0	0	0	0	0	0	0	0	0	0
3F111R24	MNPs	0	2.14938	0	0	0	0	0	0	0	0	0	0	0	0	0	0	0	0	0	0	0	0	0	0	0	0	0	0	0	0	0	0	0	0	0	0	0	0	0	0	0	0	0	0	0.403009	0	0	0
3F112R01	Placebo	0	26.6487	0	0	0	0	0	0	0	0	0	0.113459	0	0	0.241101	0	0	0	0	0	0	0	0	0	0	0	0	0	0	0	0	0	0	0	0	0	0	0	0	0	0	0	0	0	0	0	0	0
3F112R02	MNPs	0	22.7119	0	0	0	0	0	0	0	0	0	0	0	0	0	0	0	0	0	0	0	0	0	0	0	0	0	0	0	0	0	0	0	0	0	0	0	0	0	1.17615	0	0	0	0	0	0	0	0
3F112R03	Placebo	0	24.9556	0	0	0	0	0	0	0	0	0	0	0	0	0.177563	0	0	0	0	0	0	0	0	0	0	0	0	0	0	0	0	0	0	0	0	0	0	0	0	0	0	0	0	0	0	0	0	0
3F112R04	MNPs	0	0.936213	0	0	0	0	0	0	0	0	0	0	0	0	0	0	0	0	0	0	0	0	0	0	0	0	0	0	0	0	0	0	0	0	0	0	0	0	0	0	0	0	0	0	0	0	0	0
3F112R05	Iron	0	17.8812	0	0	0	0	0	0	0	0	0	0	0	0	0	0	0	0	0	0	0	0	0	0	0	0	0	0	0	0	0	0	0	0	0	0	0	0	0	0	0	0	0	0	0	0	0	0
3F112R06	Iron	0	1.72475	0	0	0	0	0	0	0	0	0	0	0	0	0	0	0	0	0	0	0	0	0	0	0	0	0	0	1.47496	0	0	0	0	0	0	0	0	0	0	0.0951588	0	0	0	0	0	0	0	0
3F112R07	Iron	0	12.0196	0	0	0	0	0	0	0	0.584865	0	0.155168	0	0	0	0	0	0	0	0	0	0	0	0	0	0	0	0	0	0	0	0	0	0	0	0	0	0	0	2.07687	0	0	0	0	0	0	0	0
3F112R08	MNPs	0	5.58078	0	0	0	0	0	0	0	0	0	0	0	0	0	0	0	0	0	0	0	0	0	0	0	0	0	0	0	0	0	0	0	0	0	0	0	0	0	0	0	0	0	0	0	0	0	0
3F112R09	Iron	0	0	0	0	0	0	0	0	0	0	0	0	0	0	0	0	0	0	0	0	0	0	0	0	0	0	0	0	0	0	0	0	0	0	0	0	0	0	0	0	0	0	0	0	0	0	0	0
3F112R10	MNPs	0	12.5138	0	0	0	0	0	0	0	0	0	0	0	0	0	0	0	0	0	0	0	0	0	0	0	0	0	0	0	0	0	0	0	0	0	0	0	0	0	0	0	0	0	0	0	0	0	0
3F112R11	MNPs	0	15.1919	0	0	0	0	0	0	0	0	0	0	0	0	1.40955	0	0	0	0	0	0	0	0	0	0	0	0	0	0	0	0	0	0	0	0	0	0	0	0	0	0	0	0	0	0	0	0	0
3F112R12	MNPs	0	16.9911	0	0	0	0	0	0	0	0	0	2.02076	0	0	0	0	0	0	0	0	0	0	0	0	0	0	0	0	0	0	0	0	0	0	0	0	0	0	0	0	0	0	0	0	0	0	0	0
3F112R13	Iron	0	12.4785	0	0	0	0	0	0	0	0	0	0	0	0	0	0	0	0	0	0	0	0	0	0	0	0	0	0	0	0	0	0	0	0	0	0	0	0	0	0	0	0	0	0	0	0	0	0
3F112R14	MNPs	0	1.18662	0	0	0	0	0	0	0	0	0	0	0	0	0	0	0	0	0	0	0	0	0	0	0	0	0	0	0	0	0	0	0	0	0	0	0	0	0	0	0	0	0	0	0	0	0	0
3F112R15	Iron	0	19.9386	0	0	0	0	0	0	0	0	0	0	0	0	0	0	0	0	0	0	0	0	0	0	0	0	0	0	0	0	0	0	0	0	0	0	0	0	0	0	0	0	0	0	0	0	0	0
3F112R16	Iron	0	8.65751	0	0	0	0	0	0	0	0	0	0	0	0	0.839054	0	0	0	0	0	0	0	0	0	0	0	0	0	0	0	0	0	0	0	0	0	0	0	0	0	0	0	0	0	0	0	0	0
3F112R17	Placebo	0	3.67996	0	0	0	0	0	0	0	0	0	0	0	0	0	0	0	0	0	0	0	0	0	0	0	0	0	0	0	0	0	0	0	0	0	0	0	0	0	1.80437	0	0	0	0	0	0	0	0
3F112R18	MNPs	0	2.8968	0	0	0	0	0	0	0	0	0	0	0	0	0	0	0	0	0	0	0	0	0	0	0	0	0	0	0	0	0	0	0	0	0	0	0	0	0	0	0	0	0	0	0	0	0	0
3F112R19	MNPs	0	2.60104	0	0	0	0	1.56062	0	0	0	0	0	0	0	0	0	0	0	0	0	0	0	0	0	0	0	0	0	0	0	0	0	0	0	0	0	0	0	0	0	0	0	0	0	0.20008	0	0	0
3F112R20	Placebo	0	3.42146	0	0	0	0	0	0	0	0	0	0	0	0	0	0	0	0	0	0	0	0	0	0	0	0	0	0	0	0	0	0	0	0	0	0	0	0	0	0	0	0	0	0	0	0	0	0
3F112R21	Placebo	0	15.2918	0	0	0	0	0	0	0	0	0	0	0	0	0	0	0	0	0	0	0	0	0	0	0	0	0	0	2.09256	0	0	0	0	0	0	0	0	0	0	0	0	0	0	0	0.523139	0	0	0
3F112R22	Placebo	0	5.48909	0	0	0	0	0	0	0	0	0	0	0	0	0	0	0	0	0	0	0	0	0	0	0	0	0	0	0.633357	0	0	0	0	0	0	0	0	0	0	0	0	0	0	0	0	0	0	0
3F112R23	Iron	0	1.69065	0	0	0	0	0	0	0	0	0	0	0	0	0	0	0	0	0	0	0	0	0	0	0	0	0	0	0	0	0	0.57554	0	0	0	0	0	0	0	0	0	0	0	0	1.54676	0	0	0
3F112R24	Placebo	0	0.125471	0	0	0	0	0.250941	0	0	0	0	0	0	0	0	0	0	0	0	0	0	0	0	0	0	0	0	0	0	0	0	0	0	0	0	0	0	0	0	0	0	0	0	0	0	0	0	0
3F113R01	Placebo	0	13.4306	0	0	0	0	0	0	0	0	0	0.865998	0	0	0	0	0	0	0	0	0	0	0	0	0	0	0	0	0	0	0	0	0	0	0	0	0	0	0	0	0	0	0	0	0	0	0	0
3F113R02	Placebo	0	8.17412	0	0	0	0	0	0	0	0	0	0	0	0	0	0	0	0	0	0	0	0	0	0	0	0	0	0	0	0	0	0	0	0	0	0	0	0	0	0	0	0	0	0	0.265825	0	0	0
3F113R03	Placebo	0	47.1301	0	0	0	0	0	0	0	0	0	0	0	0	0	0	0	0	0	0	0	0	0	0	0	0	0	0	0	0	0	0	0	0	0	0	0	0	0	0	0	0	0	0	0	0	0	0
3F113R04	Iron	0	8.01706	0	0	0	0	2.26403	0	0	0	0	0	0	0	0	0	0	0	0	0	0	0	0	0	0	0	0	0	0.229684	0	0	0	0	0	0	0	0	0	0	0	0	0	0	0	0	0	0	0
3F113R05	Iron	0	4.52771	0	0	0	0	6.74473	0	0	0	0	0	0	0	0	0	0	0	0	0	0	0	0	0	0	0	0	0	0.171741	0	0	0	0	0	0	0	0	0	0	0	0	0	0	0	0	0	0	0
3F113R06	Placebo	0	3.66573	0	0	0	0	0	0	0	0	0	0	0	0	0	0	0	0	0	0	0	0	0	0	0	0	0	0	0	0	0	0	0	0	0	0	0	0	0	0	0	0	0	0	0	0	0	0
3F113R07	MNPs	0	15.1585	0	0	0	0	0	0	0	0	0	0	0	0	0	0	0	0	0	0	0	0	0	0	0	0	0	0	0	0	0	0	0	0	0	0	0	0	0	0	0	0	0	0	0	0	0	0
3F113R08	Placebo	0	15.6006	0	0	0	0	0	0	5.64223	0	0	0	0	0	0	0	0	0	0	0	0	0	0	0	0	0	0	0	0	0	0	0	0	0	0	0	0	0	0	0	0	0	0	0	0	0	0	0
3F113R09	Iron	0	6.40856	0	0	0	0	0	0	0	0	0	0	0	0	0	0	0	0	0	0	0	0	0	0	0	0	0.0441209	0	0.121332	0	0	0	0	0	0	0	0	0	0	0	0	0	0	0	0	0	0	0
3F113R10	Placebo	0	20.702	0	0	0	0	0	0	0	0	0	0	0	0	0	0	0	0	0	0	0	0	0	0	0	0	0	0	0	0	0	0	0	0	0	0	0	0	0	0	0	0	0	0	0	0	0	0
3F113R11	Iron	0	5.93243	0	0	0	0	0	0	0	0	0	0	0	0	0	0	0	0	0	0	0	0	0	0	0	0	0	0	0	0	0	0	0	0	0	0	0	0	0	0	0	0	0	0	0	0	0	0
3F113R12	MNPs	0	1.87727	0	0	0	0	0	0	0	0	0	0	0	0	0	0	0	0	0	0	0	0	0	0	0	0	0	0	0	0	0	0	0	0	0	0	0	0	0	0	0	0	0	0	0	0	0	0
3F113R13	Iron	0	1.98598	0	0	0	0	0	0	0	0	0	0	0	0	0	0	0	0	0	0	0	0	0	0	0	0	0	0	0	0	0	0	0	0	0	0	0	0	0	0	0	0	0	0	0	0	0	0
3F113R14	Iron	0	1.22066	0	0	0	0	0	0	0	0	0	0	0	0	0	0	0	0	0	0	0	0	0	0	0	0	0	0	0	0	0	0	0	0	0	0	0	0	0	0	0	0	0	0	0	0	0	0
3F113R15	Iron	0	17.1748	0	0	0	0	0	0	0.27909	0	0	0	0	0	0	0	0	0	0	0	0	0	0	0	0	0	0	0	0	0	0	0	0	0	0	0	0	0	0	0	0	0	0	0	0	0	0	0
3F113R16	Iron	0	3.07553	0	0	0	0	0	0	0	0	0	0	0	0	0	0	0	0	0	0	0	0	0	0	0	0	0	0	0	0	0	0	0	0	0	0	0	0	0	0	0	0	0	0	0	0	0	0
3F113R17	Placebo	0	3.40219	0	0	0	0	0	0	0.72904	0	0	0	0	0	0	0	0	0	0	0	0	0	0	0	0	0	0	0	0	0	0	0	0	0	0	0	0	0	0	0	0	0	0	0	0	0	0	0
3F113R18	MNPs	0	0.143885	0	0	0	0	0	0	0	0	0	0	0	0	0	0	0	0	0	0	0	0	0	0	0.311751	0	0	0	0	0	0	0	0	0	0	0	0	0	0	0	0	0	0	0	0	0	0	0
3F113R19	Placebo	0	23.676	0	0	0	0	0	0	0	0	0	0	0	0	0	0	0	0	0	0	0	0	0	0	0	0	0	0	0	0	0	0	0	0	0	0	5.76324	0	0	0	0	0	0	0	0	0	0	0
3F113R20	Iron	0	22.415	0	0	0	0	0	0	0	0	0	0	0	0	0	0	0	0	0	0	0	0	0	0	0	0	0	0	0	0	0	0	0	0	0	0	0	0	0	0	0	0	0	0	0	0	0	0
3F113R21	Iron	0	16.5556	0	0	0	0	0	0	0	0	0	0	0	0	0	0	0.416667	0	0	0	0	0	0	0	0	0	0	0	0.5	0	0	0	0	0	0	0	0	0	0	0	0	0	0	0	0	0	0	0
3F113R22	Placebo	0	8.40565	0	0	0	0	0	0	0	0	0	0	0	0	0	0	0	0	0	0	0	0	0	0	0	0	0	0	0	0	0	0	0	0	0	0	0	0	0	0	0	0	0	0	0	0	0	0
3F113R23	MNPs	0	5.31067	0	0	0	0	0	0	0	0	0	0	0	0	0	0	0	0	0	0	0	0	0	0	0	0	0	0	0	0	0	0	0	0	0	0	0	0	0	0	0	0	0	0	0	0	0	0
3F113R24	Placebo	0	5.43478	0	0	0	0	0	0	0	0	0	0	0	0	0	0	0	0	0	0	0	0	0	0	0	0	0	0	0	0	0	0	0	0	0	0	0	0	0	0	0	0	0	0	0.395257	0	0	0
3F114R01	Iron	0	15.5599	0	0	0	0	0	0	0	0.196668	0	0	0	0	0	0	0	0	0	0	0	0	0	0	0	0	0	0	0	0	0	0	0	0	0	0	0	0	0	0	0	0	0	0	0	0	0	0
3F114R02	Iron	0	0.972959	0	0	0	0	0	0	0	0	0	0	0	0	0	0	0	0	0	0	0	0	0	0	0	0	0	0	0	0	0	0	0	0	0	0	0	0	0	0	0	0	0	0	0	0	0	0
3F114R03	Placebo	0	0.829534	0	0	0	0	2.78006	0	0	0	0	0.0298931	0	0	0	0	0	0	0	0	0	0	0	0	0	0	0	0	0	0	0	0	0	0	0	0	0	0	0	0	0	0	0	0	0	0	0	0
3F114R04	Iron	0	26.6839	0	0	0	0	0	0	0	0	0	0	0	0	0	0	0	0	0	0	0	0	0	0	0	0	0	0	0.272284	0	0	0	0	0	0	0	0	0	0	0	0	0	0	0	0	0	0	0
3F114R05	Placebo	0	39.2599	0	0	0	0	0	0	0	0	0	0	0	0	0	0	0	0	0	0	0	0	0	0	0	0	0	0	0	0	0	0	0	0	0	0	0	0	0	0	0	0	0	0	0	0	0	0
3F114R06	MNPs	0	0.615866	0	0	0	0	0	0	0	0	0	0	0	0	0	0	0	0	0	0	0	0	0	0	0	0	0	0	0.292276	0	0	0	0	0	0	0	0	0	0	0	0	0	0	0	0	0	0	0
3F114R07	Placebo	0	12.9846	0	0	0	0	0	0	0	0	0	0	0	0	0	0	0	0	0	0	0	0	0	0	0	0	0	0	0	0	0	0	0	0	0	0	0	0	0	0	0	0	0	0	0	0	0	0
3F114R08	Placebo	0	10.6515	0	0	0	0	0	0	0	0	0	0	0	0	0	0	0	0	0	0	0	0	0	0	0	0	0	0	0	0	0	0	0	0	0	0	0	0	0	0	0	0	0	0	0	0	0	0
3F114R09	Iron	0	16.0236	0	0	0	0	0	0	0	0	0	0	0	0	0	0	0	0	0	0	0	0	0	0	0	0	0	0	0	0	0	0	0	0	0	0	0	0	0	0	0	0	0	0	0	0	0	0
3F114R10	Placebo	0	5.83869	0	0	0	0	0	0	0.865908	0	0	0	0	0	0.185552	0	0	0	0	0	0	0	0	0	0	0	0	0	0	0	0	0	0	0	0	0	0	0	0	0	0	0	0	0	0.296883	0	0	0
3F114R11	Iron	0	12.7837	0	0	0	0	1.58752	0	0	0	0	0	0	0	0	0	0	0	0	0	0	0	0	0	0	0	0	0	0.403843	0	0	0	0	0	0	0	0	0	0	0	0	0	0	0	0	0	0	0
3F114R12	Placebo	0	1.83052	0	0	0	0	0	0	0	0	0	0	0	0	0	0	0	0	0	0	0	0	0	0	0	0	0	0	0	0	0	0.822707	0	0	0	0	0	0	0	0	0	0	0	0	0.658165	0	0	0
3F114R13	Iron	0	11.982	0	0	0	0	0	0	0	0	0	0	0	0	0	0	0	0	0	0	0	0	0	0	0	0	0	0	0	0	0	0	0	0	0	0	0	0	0	0	0	0	0	0	0	0	0	0
3F114R14	Placebo	0	11.7286	0	0	0	0	0	0	0	0	0	0	0	0	0	0	0	0	0	0	0	0	0	0	0	0	0	0	0.438725	0	0	0	0	0	0	0	0	0	0	0.204738	0	0	0	0	0	0	0	0
3F114R15	MNPs	0	22.7015	0	0	0	0	0	0	0	0	0	0.629723	0	0	0	0	0.535264	0	0	0	0	0	0	0	0	0	0	0	1.44836	0	0	0	0	0	0	0	0	0	0	0	0	0	0	0	0	0	0	0
3F114R16	Iron	0	0.773994	0	0	0	0	0	0	0.154799	0	0	0	0	0	0	0	0	0	0	0	0	0	0	0	0	0	0	0	0	0	0	0	0	0	0	0	0	0	0	0	0	0	0	0	0	0	0	0
3F114R17	Iron	0	2.42424	0	0	0	0	0	0	0	0	0	0	0	0	0.165289	0	0	0	0	0	0	0	0	0	0	0	0	0	0	0	0	0	0	0	0	0	0	0	0	0	0	0	0	0	0	0	0	0
3F114R18	Placebo	0	19.5961	0	0	0	0	0	0	0	0	0	0	0	0	0	0	0	0	0	0	0	0	0	0	0	0	0	0	0	0	0	0	0	0	0	0	0	0	0	0	0	0	0	0	0	0	0	0
3F114R19	Placebo	0	0	0	0	0	0	0.262812	0	0	0	0	0	0	0	0	0	0	0	0	0	0	0	0	0	0	0	0	0	0	0	0	0	0	0	0	0	0	0	0	0	0	0	0	0	0	0	0	0
3F114R20	Placebo	0	14.9877	0	0	0	0	0	0	0	0	0	0	0	0	0	0	0	0	0	0	0	0	0	0	0	0	0	0	0	0	0	0	0	0	0	0	0	0	0	0	0	0	0	0	0	0	0	0
3F114R21	Placebo	0	1.0476	0	0	0	0	0	0	0	0	0	0	0	0	0	0	0	0	0	0	0	0	0	0	0	0	0	0	0	0	0	0	0	0	0	0	0	0	0	0	0	0	0	0	1.00205	0	0	0
3F114R22	Placebo	0	0.573833	0	0	0	0	0	0	0	0	0	0	0	0	0	0	0	0	0	0	0	0	0	0	0	0	0	0	0	0	0	0	0	0	0	0	0	0	0	0	0	0	0	0	0	0	0	0
3F114R23	Iron	0	7.253	0	0	0	0	0	0	0	0	0	0	0	0	0	0	0	0	0	0	0	0	0	0	0	0	0	0	0	0	0	0	0	0	0	0	0	0	0	0	0	0	0	0	0.685323	0	0	0
3F114R24	Iron	0	0.563063	0	0	0	0	1.16366	0	0	0	0	0	0	0	0	0	0	0	0	0	0	0	0	0	0	0	0	0	0	0	0	0	0	0	0	0	0	0	0	0	0	0	0	0	0	0	0	0
3F115R01	MNPs	0	0.378788	0	0	0	0	0	0	0	0	0	0	0	0	0	0	0	0	0	0	0	0	0	0	0	0	0	0	0	0	0	0	0	0	0	0	0	0	0	0	0	0	0	0	0	0	0	0
3F115R02	MNPs	0	11.6817	0	0	0	0	0	0	0.185057	0	0	0	0	0	0	0	0	0	0	0	0	0	0	0	0	0	0	0	0	0	0	0	0	0	0	0	0	0	0	0	0	0	0	0	0	0	0	0
3F115R03	Placebo	0	11.3012	0	0	0	0	1.07183	0	0	0.188041	0	0	0	0	0	0	0	0	0	0	0	0	0	0	0	0	0	0	0	0	0	0	0	0	0	0	0	0	0	0	0	0	0	0	0	0	0	0
3F115R04	MNPs	0	4.91078	0	0	0	0	0	0	0	0	0	0	0	0	0	0	0	0	0	0	0	0	0	0	0	0	0	0	0	0	0	0	0	0	0	0	0	0	0	0	0	0	0	0	0	0	0	0
3F115R05	Placebo	0	4.8433	0	0	0	0	0	0	0	0	0	0	0	0	0	0	0	0	0	0	0	0	0	0	0	0	0	0	0	0	0	0	0	0	0	0	0	0	0	0	0	0	0	0	0	0	0	0
3F115R06	Iron	0	3.37195	0	0	0	0	0	0	0	0	0	0.434423	0	0	0	0	0	0	0	0	0	0	0	0	0	0	0	0	0	0	0	0	0	0	0	0	0	0	0	0	0	0	0	0	0.124121	0	0	0
3F115R07	Placebo	0	27.5812	0	0	0	0	0	0	0	0	0	0	0	0	0	0	0	0	0	0	0	0	0	0	0	0	0	0	0	0	0	0	0	0	0	0	0	0	0	0	0	0	0	0	0	0	0	0
3F115R08	MNPs	0	24.34	0	0	0	0	0	0	0	0	0	0	0	0	0	0	0	0	0	0	0	0	0	0	0	0	0	0	0	0	0	0	0	0	0	0	0	0	0	0	0	0	0	0	0	0	0	0
3F115R09	Placebo	0	6.34755	0	0	0	0	0	0	0	0	0	0	0	0	0	0	0	0	0	0	0	0	0	0	0	0	0	0	0	0	0	0	0	0	0	0	0	0	0	0	0	0	0	0	0	0	0	0
3F115R14	MNPs	0	0.60444	0	0	0	0	0	0	0	0	0	0	0	0	0	0	0	0	0	0	0	0	0	0	0	0	0	0	0	0	0	0	0	0	0	0	0	0	0	0	0	0	0	0	0	0	0	0
3F115R15	Iron	0	2.29487	0	0	0	0	0	0	0.759452	0	0	0	0	0	0	0	0	0	0	0	0	0	0	0	0	0	0	0	0	0	0	0	0	0	0	0	0	0	0	0	0	0	0	0	0.0660393	0	0	0
3F115R16	MNPs	0	20.9847	0	0	0	0	0	0	0	0	0	0	0	0	0	0	0	0	0	0	0	0	0	0	0	0	0	0	0	0	0	0	0	0	0	0	0	0	0	0	0	0	0	0	0.0737599	0	0	0
3F115R17	Placebo	0	0.656716	0	0	0	0	0	0	0	0	0	0	0	0	0	0	0	0	0	0	0	0	0	0	0	0	0	0	0	0	0	0	0	0	0	0	0	0	0	0	0	0	0	0	0	0	0	0
3F115R18	Placebo	0	24.4237	0	0	0	0	0	0	0	0	0	0	0	0	0	0	0	0	0	0	0	0	0	0	0	0	0	0	0	0	0	0	0	0	0	0	0	0	0	0	0	0	0	0	0	0	0	0
3F115R19	Placebo	0	8.88307	0	0	0	0	0	0	0	0	0	0	0	0	0	0	0	0	0	0	0	0	0	0	0	0	0	0	0	0	0	0	0	0	0	0	0	0	0	0	0	0	0	0	0.069808	0	0	0
3F115R20	Placebo	0	3.49486	0	0	0	0	1.23348	0	0	0	0	0	0	0	0	0	0	0	0	0	0	0	0	0	0	0	0	0	0	0	0	0	0	0	0	0	0	0	0	0	0	0	0	0	0	0	0	0
3F115R21	Placebo	0	28.1427	0	0	0	0	0	0	0	0	0	0	0	0	0	0	0	0	0	0	0	0	0	0	0	0	0	0	0	0	0	0	0	0	0	0	0	0	0	0	0	0	0	0	0	0	0	0
4F100R01	MNPs	0	0.901923	0	0	0	0	0	0	0	0	0	0	0	0	0	0	0	0	0	0	0	0	0	0	0	0	0	0	0	0	0	0	0	0	0	0	0	0	0	0	0	0	0	0	0	0	0	0
4F100R02	Iron	0	0.950074	0	0	0	0	0	0	0	0	0	0	0	0	0	0	0	0	0	0	0	0	0	0	0	0	0	0	0	0	0	0	0	0	0	0	0.291853	0	0	0	0	0	0	0	0	0	0	0
4F100R03	Placebo	0	0.792474	0	0	0	0	2.74043	0	0	0	0	0.0255637	0	0	0	0	0	0	0	0	0	0	0	0	0	0	0	0	0.0460146	0	0	0	0	0	0	0	0	0	0	0	0	0	0	0	0	0	0	0
4F100R04	Iron	0	29.3601	0	0	0	0	0	0	0	0	0	0	0	0	0	0	0	0	0	0	0	0	0	0	0	0	0	0	0.212687	0	0	0	0	0	0	0	0	0	0	0	0	0	0	0	0	0	0	0
4F100R05	MNPs	0	5.76573	0	0	0	0	0	0	0	0.337633	0	0	0	0	0	0	0	0	0	0	0	0	0	0	0	0	0	0	0	0	0	0	0	0	0	0	0	0	0	0	0	0	0	0	0	0	0	0
4F100R06	Iron	0	3.1914	0	0	0	0	0	0	1.53417	0	0	0	0	0	0	0	0	0	0	0	0	0	0	0	0	0	0	0	0	0	0	0	0	0	0	0	0	0	0	1.07474	0	0	0	0	0	0	0	0
4F100R07	Placebo	0	12.6094	0	0	0	0	0	0	0	0	0	0	0	0	0	0	0	0	0	0	0	0	0	0	0	0	0	0	0	0	0	0	0	0	0	0	0	0	0	0	0	0	0	0	0	0	0	0
4F100R08	Iron	0	6.96713	0	0	0	0	0	0	4.55619	0	0	0	0	0	0	0	0	0	0	0	0	0	0	0	0	0	0	0	0	0	0	0	0	0	0	0	0	0	0	0	0	0	0	0	0	0	0	0
4F100R09	Iron	0	7.28761	0	0	0	0	0.0812961	0	0.0754892	0	0	0	0	0	0	0	0	0	0	0	0	0	0	0	0	0	0	0	0	0	0	0	0	0	0	0	0	0	0	0	0	0	0	0	0	0	0	0
4F100R13	Placebo	0	38.343	0	0	0	0	0	0	0	0	0	0.664864	0	0	0	0	0	0	0	0	0	0	0	0	0	0	0	0	0	0	0	0	0	0	0	0	0	0	0	0	0	0	0	0	0	0	0	0
4F100R14	Iron	0	11.2926	0	0	0	0	0	0	0	0.527206	0	0	0	0	0	0	0	0	0	0	0	0	0	0	0	0	0	0	0	0	0	0	0	0	0	0	0	0	0	0	0	0	0	0	0.0520698	0	0	0
4F100R15	Iron	0	21.6857	0	0	0	0	0	0	0	0	0	0.107782	0	0	0.0538909	0	0	0	0	0	0	0	0	0	0	0	0	0	0	0	0	0	0	0	0	0	0	0	0	0	0	0	0	0	0.161673	0	0	0
4F100R16	Placebo	0	16.8226	0	0	0	0	0	0	0	0	0	0	0	0	0	0	0	0	0	0	0	0	0	0	0	0	0	0	0	0	0	0	0	0	0	0	0	0	0	0	0	0	0	0	0	0	0	0
4F100R17	Placebo	0	0.15059	0	0	0	0	0	0	0	0	0	0	0	0	0	0	0	0	0	0	0	0	0	0	0	0	0	0	0	0	0	0	0	0	0	0	0	0	0	0	0	0	0	0	0	0	0	0
4F100R18	Placebo	0	4.77429	0	0	0	0	3.21382	0	0	0	0	0	0	0	0	0	0	0	0	0	0	0	0	0	0	0	0	0	0.222924	0	0	0	0	0	0	0	0	0	0	0	0	0	0	0	0	0	0	0
4F100R19	Placebo	0	11.925	0	0	0	0	0	0	0	0.239271	0	0	0	0	0	0	0	0	0	0	0	0	0	0	0	0	0	0	0	0	0	0	0	0	0	0	0	0	0	0	0	0	0	0	0	0	0	0
4F100R20	Iron	0	2.53577	0	0	0	0	0	0	0	0.104688	0	0	0	0	0	0	0	0	0	0	0	0	0	0	0	0	0	0	0	0	0	0	0	0	0	0	0	0	0	0	0	0	0	0	0.11632	0	0	0
4F100R21	Placebo	0	1.80249	0	0	0	0	0	0	0	0	0	0	0	0	0	0	0	0	0	0	0	0	0	0	0	0	0	0	0	0	0	0	0	0	0	0	0	0	0	0	0	0	0	0	0	0	0	0
4F101R01	Placebo	0	0	0	0	0	0	0	0	0	0	0	0	0	0	0	0	0	0	0	0	0	0	0	0	0.0454982	0	0	0	0	0	0	0	0	0	0	0	0	0	0	0	0	0	0	0	0	0	0	0
4F101R02	Iron	0	14.9845	0	0	0	0	0	0	0	0	0	0	0	0	0	0	0	0	0	0	0	0	0	0	0	0	0	0	0	0	0	0	0	0	0	0	2.90076	0	0	0	0	0	0	0	0	0	0	0
4F101R03	MNPs	0	6.62113	0	0	0	0	0	0	0	0	0	0	0	0	0	0	0	0	0	0	0	0	0	0	0	0	0	0	0	0	0	0	0	0	0	0	0	0	0	0.599387	0	0	0	0	0	0	0	0
4F101R04	MNPs	0	2.14461	0	0	0	0	0	0	0	0	0	0.131303	0	0	0	0	0	0	0	0	0	0	0	0	0	0	0	0	0	0	0	0	0	0	0	0	0	0	0	0	0	0	0	0	0	0	0	0
4F101R05	Iron	0	0.281131	0	0	0	0	0	0	0	0	0	0	0	0	0	0	0	0	0	0	0	0	0	0	0	0	0	0	0.0771733	0	0	0	0	0	0	0	0	0	0	0	0	0	0	0	0	0	0	0
4F101R06	Placebo	0	3.24165	0	0	0	0	0	0	0	0	0	0	0	0	0	0	0	0	0	0	0	0	0	0	0	0	0	0	0	0	0	0	0	0	0	0	0	0	0	0	0	0	0	0	0	0	0	0
4F101R07	MNPs	0	5.35132	0	0	0	0	0	0	0	0	0	0	0	0	0	0	0	0	0	0	0	0	0	0	0	0	0	0	0	0	0	0	0	0	0	0	0	0	0	0.22841	0	0	0	0	0	0	0	0
4F101R08	MNPs	0	14.3749	0	0	0	0	0	0	0	0	0	0	0	0	0	0	0	0	0	0	0	0	0	0	0	0	0	0	0	0	0	0	0	0	0	0	0	0	0	0	0	0	0	0	0	0	0	0
4F101R09	MNPs	0	20.2005	0	0	0	0	0	0	0	0	0	0	0	0	0	0	0	0	0	0	0	0	0	0	0	0	0	0	0	0	0	0	0	0	0	0	0	0	0	0	0	0	0	0	0	0	0	0
4F101R10	Iron	0	8.78588	0	0	0	0	0	0	0	0	0	0	0	0	0	0	0	0	0	0	0	0	0	0	0	0	0	0	0	0	0	0	0	0	0	0	0	0	0	0.117145	0	0	0	0	0	0	0	0
4F101R11	MNPs	0	39.4263	0	0	0	0	0	0	0	0	0	0	0	0	0	0	0	0	0	0	0	0	0	0	0	0	0	0	0	0	0	0	0	0	0	0	0	0	0	0	0	0	0	0	0	0	0	0
4F101R12	Iron	0	1.2178	0	0	0	0	0	0	0	0.0919399	0	0	0	0	0	0	0	0	0	0	0	0	0	0	0	0	0	0	0	0	0	0	0	0	0	0	0	0	0	0	0	0	0	0	0	0	0	0
4F101R13	Placebo	0	7.12322	0	0	0	0	0	0	2.7027	0	0	0	0	0	0	0	0	0	0	0	0	0	0	0	0	0	0	0	0	0	0	0	0	0	0	0	0	0	0	0	0	0	0	0	0	0	0	0
4F101R14	Iron	0	12.0636	0	0	0	0	0	0	0	0	0	0	0	0	0	0	0	0	0	0	0	0	0	0	0	0.0489396	0	0	0	0	0	0	0	0	0	0	0	0	0	0	0	0	0	0	0.163132	0	0	0
4F101R15	Placebo	0	14.7583	0	0	0	0	0	0	0	0.173491	0	1.28383	0	0	0.104094	0	0	0	0	0	0	0	0	0	0	0	0	0	0	0	0	0	0	0	0	0	0	0	0	0	0	0	0	0	0	0	0	0
4F101R16	Iron	0	14.7089	0	0	0	0	0.453578	0	0.0555401	0	0	0	0	0	0	0	0	0	0	0	0	0	0	0	0	0	0	0	0	0	0	0	0	0	0	0	0	0	0	0	0	0	0	0	0.231417	0	0	0
4F101R17	MNPs	0	0	0	0	0	0	0	0	0	0	0	0	0	0	0	0	0	0	0	0	0	0	0	0	0	0	0	0	0	0	0	0	0	0	0	0	0	0	0	0	0	0	0	0	0	0	0	0
4F101R18	Iron	0	14.1313	0	0	0	0	0	0	0	0.130104	0	0	0	0	0.2502	0	0.470376	0	0	0	0	0	0	0	0	0	0	0	0	0	0	0	0	0	0	0	0	0	0	0	0	0	0	0	0	0	0	0
4F101R19	Placebo	0	2.69019	0	0	0	0	0	0	0	0	0	0	0	0	0	0	0.858715	0	0	0	0	0	0	0	0	0	0	0	1.32162	0	0	0	0.0402522	0	0	0	0	0	0	0	0	0	0	0	0.1543	0	0	0
4F101R20	Iron	0	3.41723	0	0	0	0	0	0	0	0	0	0	0	0	0	0	0	0	0	0	0	0	0	0	0	0	0	0	0	0	0	0	0.102312	0	0	0	0	0	0	0	0	0	0	0	0.143237	0	0	0
4F101R21	MNPs	0	7.94008	0	0	0	0	0.76658	0	0	0	0	0	0	0	0	0	0	0	0	0	0	0	0	0	0	0	0	0	0.0351642	0	0	0	0	0	0	0	0	0	0	0	0	0	0	0	0	0	0	0
4F101R23	Iron	0	20.2069	0	0	0	0	0	0	0	0.0808277	0	0	0	0	0	0	0	0	0	0	0	0	0	0	0	0	0	0	0	0	0	0	0	0	0	0	0	0	0	0	0	0	0	0	0	0	0	0
4F101R24	MNPs	0	9.52185	0	0	0	0	0	0	0	0	0	0	0	0	0	0	0	0	0	0	0	0	0	0	0	0	0	0	0.296272	0	0	0	0	0	0	0	0	0	0	0	0	0	0	0	0	0	0	0
4F102R01	MNPs	0	0.573254	0	0	0	0	0	0	0	0	0	0	0	0	0	0	0.112771	0	0	0	0	0	0	0	0	0	0	0	0.958557	0	0	0	0	0	0	0	0	0	0	0	0	0	0	0	0.422893	0	0	0
4F102R02	MNPs	0	0.717341	0	0	0	0	0.105298	0	0	0	0	0	0	0	0	0	0	0	0	0	0	0	0	0	0	0	0	0	0	0	0	0	0	0	0	0	0	0	0	0	0	0	0	0	0	0	0	0
4F102R03	Placebo	0	0.195662	0	0	0.0279517	0	1.19633	0	0	0	0	0	0	2.41503	0	0	0	0	0	0	0	0	0	0	0	0	0	0	0	0	0	0.318649	0	0	0	0	0	0	0	0	0	0	0	0	0	0	0	0.0559034
4F102R04	MNPs	0	2.94681	0	0	0	0	0	0	0	0	0	0	0	0	0	0	0	0	0	0	0	0	0	0	0	0	0	0	0.535272	0	0	0	0	0	0	0	0.0338066	0	0	0	0	0	0	0	0.0394411	0	0	0
4F102R05	Placebo	0	12.0482	0	0	0	0	0.795415	0	0	0.0818809	0	0	0	0	0	0	0.0584864	0	0	0	0	0	0	0	0	0	0	0	0.0935782	0	0	0	0	0	0	0	0	0	0	0	0	0	0	0	0.116973	0	0	0
4F102R06	Placebo	0	0.17762	0.162818	0	0	0	0	0	0	0	0	0	0	0	0	0	0.251628	0	0	0	0	0	0	0	0	0	0	0	0.296033	0	0	0.148017	0	0	0	0	0	0	0	0	0	0	0	0	0	0	0	0
4F102R07	Placebo	0	47.2896	0	0	0	0	0	0	0	0	0	0	0	0	0	0	0	0	0	0	0	0	0	0	0	0	0	0	0	0	0	0	0	0	0	0	0	0	0	0	0	0	0	0	0	0	0	0
4F102R08	MNPs	0	8.29436	0	0	0	0	0	0	0.114333	0	0	0	0	0	0	0	0	0	0	0	0	0	0	0	0	0	0	0	0	0	0	0	0	0	0	0	0	0	0	0	0	0	0	0	0	0	0	0
4F102R09	Placebo	0	1.64174	0	0	0	0	0	0	0	0	0	0	1.38636	0	0	0	0	0	0	0	0	0	0	0	0	0	0	0	0	0	0	0	0	0	0	0	0	0	0	0	0	0	0	0	0	0	0	0
4F102R10	Iron	0	1.75487	0	0	0	0	0.0548396	0	0	0	0	0	0	0	0	0	0.658075	0	0	0	0	0	0	0	0	0	0	0	3.34522	0	0	0	0	0	0	0	0	0	0	0	0	0	0	0	0	0	0	0
4F102R11	Iron	0	0.494957	0	0	0	0	1.61561	0	0	0	0	0	0	0	0	0	0	0	0	0	0	0	0	0	0	0	0	0	0	0	0	0	0	0	0	0	0	0	0	0.196115	0	0	0	0	0	0	0	0
4F102R12	Iron	0	0.92197	0	0	0	0	0	0	0	0	0	0.0168859	0	0	0.151973	0	0	0	0	0.0236403	0	0	0	0	0	0	0	0	0.986137	0	0	0	0	0	0	0	0	0	0	0	0	0	0	0	0	0	0	0
4F102R13	MNPs	0	5.65849	0	0	0	0	0	0	0	0	0	0	0	0	0	0	0	0	0	0	0	0	0	0	0	0	0	0	0	0	0	0	0	0	0	0	0	0	0	0	0	0	0	0	0	0	0	0
4F102R14	Iron	0	1.73003	0	0	0	0	0.745882	0	0	0	0	0	0	0	0	0	0	0	0	0	0	0	0	0	0	0	0	0	0	0	0	0	0	0	0	0	0	0	0	0.59049	0	0	0	0	0	0	0	0
4F102R15	Placebo	0	17.4406	0	0	0	0	0	0	0	0	0	2.83479	0	0	0	0	0	0	0	0	0	0	0	0	0	0	0	0	2.28411	0	0	0	0	0	0	0	0	0	0	0	0	0	0	0	0	0	0	0
4F102R16	Placebo	0	12.2142	0	0	0	0	0	0	0	0	0	0	0	0	0	0	0	0	0	0	0	0	0	0	0	0	0	0	0	0	0	0	0	0	0	0	0	0	0	0	0	0	0	0	0	0	0	0
4F102R17	Iron	0	6.9497	0	0	0	0	0	0	0	0	0	0	0	0	0	0	0	0	0	0	0	0	0	0	0	0	0	0	0	0	0	0	0	0	0	0	0	0	0	0	0	0	0	0	0	0	0	0
4F102R18	Iron	0	0.64358	0	0	0	0	0	0	0	0	0	0	0	0	0	0	0	0	0	0	0	0	0	0	0	0	0	0	0	0	0	0	0	0	0	0	0	0	0	2.39044	0	0	0	0	0	0	0	0
4F102R19	MNPs	0	10.7757	0	0	0	0	0	0	0	0	0	0	0	0	0	0	0	0	0	0	0	0	0	0	0	0	0	0	0	0	0	0	0	0	0	0	0	0	0	0	0	0	0	0	0	0	0	0
4F102R20	Placebo	0	10.9692	0	0	0	0	0	0	0	0	0	0	0	0	0.0881057	0	0	0	0	0	0	0	0	0	0	0	0	0	0	0	0	0	0	0	0	0	0	0	0	0	0	0	0	0	0	0	0	0
4F102R21	Iron	0	7.21671	0	0	0	0	0	0	0.0344637	0	0	0	0	0	0	0	0	0	0	0	0	0	0	0	0	0	0	0	0	0	0	0	0	0	0	0	0	0	0	0	0	0	0	0	0	0	0	0
4F102R22	Placebo	0	27.358	0	0	0	0	0	0	0	0	0	0	0	0	0	0	0	0	0	0	0	0	0	0	0	0	0	0	0	0	0	0	0.275786	0	0	0	0	0	0	0	0	0	0	0	0	0	0	0
4F102R23	Placebo	0	9.92024	0	0	0	0	2.69192	0	0	0	0	0	0	0	0	0	0	0	0	0	0	0	0	0	0	0	0	0	0	0	0	0	0	0	0	0	0	0	0	0	0	0	0	0	0	0	0	0
4F102R24	MNPs	0	6.62934	0	0	0	0	0	0	0	0.293255	0	0	0	0	0	0	0	0	0	0	0	0	0	0	0	0	0	0	0	0	0	0	0	0	0	0	0	0	0	0	0	0	0	0	0	0	0	0
4F103R01	Placebo	0	80.2544	0	0	0	0	0	0	0	0	0	0	0	0	0.0800942	0	0	0	0	0	0	0	0	0	0	0	0	0	0	0	0	0	0	0	0	0	0	0	0	0	0	0	0	0	0	0	0	0
4F103R02	Iron	0	3.28776	0	0	0.0782799	0	0	0	0	0	0	0	0	0	0	0	0	0	0	0	0	0	0	0	0	0	0	0	0	0	0	0	0	0	0	0	0	0	0	0	0	0	0	0	0.031312	0	0	0
4F103R03	Placebo	0	0.694648	0	0	0	0	0	0	0	0.0538108	0	0	0	0	0	0	0	0	0	0	0	0	0	0	0	0	0	0	0	0	0	0	0	0	0	0	0	0	0	6.70189	0	0	0	0	0	0	0	0
4F103R04	MNPs	0	2.80727	0	0	0	0	0	0	0	0	0	0	0	0	0.0164168	0	0	0	0	0	0	0	0	0	0	0	0	0	0.935756	0	0	0	0	0	0	0	0	0	0	0.43778	0	0	0	0	0.142279	0	0	0
4F103R05	MNPs	0	0	0	0	0	0	0	0	0	0	0	0	0	0	0.570236	0	0	0	0	0	0	0	0	0	0	0	0	0	0	0	0	0	0	0	0	0	0	0	0	0	0	0	0	0	0	0	0	0
4F103R06	Iron	0	0	0	0	0	0	0	0	0	0	0	0	0	0	0	0	0	0	0	0	0	0	0	0	0	0	0	0	0	0	0	0	0	0	0	0	0	0	0	0	0	0	0	0	0	0	0	0
4F103R07	Placebo	0	5.3091	0	0	0	0	0	0	0	0	0	0	0	0	0	0	0	0	0	0	0	0	0	0	0	0	0	0	0.336265	0	0	0	0	0	0	0	0	0	0	0.148733	0	0	0	0	0	0	0	0
4F103R08	Placebo	0	11.5038	0	0	0	0	0	0	0	0	0	0	0	0	0	0	0	0	0	0	0	0	0	0	0	0	0	0	0	0	0	0	0	0	0	0	0	0	0	0	0	0	0	0	0	0	0	0
4F103R09	MNPs	0	30.2472	0	0	0	0	0	0	1.36373	0	0	0	0	0	0.149158	0	0	0	0	0	0	0	0	0	0	0	0	0	0	0	0	0	0	0	0	0	0	0	0	0	0	0	0	0	0	0	0	0
4F103R10	Iron	0	11.8907	0	0	0	0	0	0	0	0	0	0	0	0	0	0	0	0	0	0	0	0	0	0	0	0	0	0	0.491699	0	0	0	0	0	0	0	0	0	0	0	0	0	0	0	0	0	0	0
4F103R11	Placebo	0	4.61288	0	0	0	0	0	0	0.068593	0	0	0	0	0	0	0	0	0	0	0	0	0	0	0	0	0	0	0	0	0	0	0	0	0	0	0	0	0	0	0	0	0	0	0	0	0	0	0
4F103R12	MNPs	0	0.547547	0	0	0	0	0	0	0	0	0	0.014972	0	0	0.0363605	0	0	0	0	0	0	0	0	0	0	0	0	0	0	0	0	0	0	0	0	0	0	0	0	0	0	0	0	0	0	0	0	0
4F103R13	Iron	0	9.88216	0	0	0	0	0	0	0	0	0	0	0	0	0	0	0	0	0	0	0	0	0	0	0	0	0	0	0	0	0	0	0	0	0	0	0	0	0	12.177	0	0	0	0	0	0	0	0
4F103R14	Placebo	0	7.87092	0	0	0	0	0	0	0	0	0	0	0	0	0	0	0	0	0	0	0	0	0	0	0	0	0	0	0	0	0	0	0	0	0	0	0	0	0	0	0	0	0	0	0	0	0	0
4F103R15	MNPs	0	23.0574	0	0	0	0	0	0	4.80281	0.165951	0	0	0	0	0	0	0	0	0	0	0	0	0	0	0	0	0	0	0	0	0	0	0	0	0	0	0	0	0	0	0	0	0	0	0	0	0	0
4F103R16	Iron	0	11.121	0	0	0	0	0	0	0	0.0445434	0	0	0	0	0	0	0	0	0	0	0	0	0	0	0	0	0	0	0	0	0	0	0	0	0	0	0	0	0	0	0	0	0	0	0	0	0	0
4F103R17	MNPs	0	6.26618	0	0	0	0	0	0	0	2.55826	0	0	0	0	0	0	0	0	0	0	0	0	0	0	0	0	0	0	0	0	0	0	0	0	0	0	0	0	0	0.321077	0	0	0	0	0	0	0	0
4F103R18	Placebo	0	9.26316	0	0	0	0	0	0	0	0	0	0	0	0	0	0	0	0	0	0	0	0	0	0	0	0	0	0	0	0	0	0	0	0	0	0	0	0	0	0	0	0	0	0	0	0	0	0
4F103R19	Placebo	0	18.117	0	0	0	0	0	0	0	0	0	0	0	0	4.02345	0	0	0	0	0	0	0	0	0	0	0	0	0	0	0	0	0	0	0	0	0	0	0	0	0	0	0	0	0	0	0	0	0
4F103R20	Iron	0	43.972	0	0	0	0	0	0	0	0	0	0	0	0	0	0	0	0	0	0	0	0	0	0	0	0	0	0	0	0	0	0	0	0	0	0	0	0	0	0	0	0	0	0	0	0	0	0
4F103R21	MNPs	0	0.968724	0	0	0	0	0	0	0	0	0	0	0	0	0	0	0	0	0	0	0	0	0	0	0	0	0	0	0	0	0	0	0	0	0	0	0	0	0	0	0	0	0	0	0	0	0	0
4F103R22	MNPs	0	0.353599	0	0	0	0	0	0	0	0	0	0	0	0	0	0	0	0	0	0	0	0	0	0	0	0	0	0	0	0	0	0	0	0	0	0	0	0	0	1.11783	0	0	0	0	0	0	0	0
4F103R23	Placebo	0	31.5061	0	0	0	0	0	0	0	0	0	0	0	0	0.17311	0	0	0	0	0	0	0	0	0	0	0	0	0	0	0	0	0	0	0	0	0	0	0	0	0	0	0	0	0	0	0	0	0
4F103R24	Iron	0	11.9561	0	0	0	0	0	0	0	0	0	0	0	0	0	0	0	0	0	0	0	0	0	0	0	0	0	0	0	0	0	0	0	0	0	0	0	0	0	0	0	0	0	0	0.205064	0	0	0
4F105R01	Iron	0	8.51869	0	0	0	0	0	0	0	0	0	0	0	0	0	0	0	0	0	0	0	0	0	0	0	0	0	0	0	0	0	0	0	0	0	0	0	0	0	0	0	0	0	0	0	0	0	0
4F105R02	Placebo	0	0.758224	0	0	0.366883	0	2.26856	0	0	0	0	0	0	0	0	0	0	0	0	0	0	0	0	0	0	0	0	0	0.0611471	0	0	0.0794913	0	0	0	0	0	0	0	0	0	0	0	0	0.122294	0	0	0
4F105R03	MNPs	0	8.17429	0	0	0	0	0	0	0	0	0	0	0	0	0.133156	0	0	0	0	0	0	0	0	0	0	0	0	0	0	0	0	0	0	0	0	0	0	0	0	0	0	0	0	0	0	0	0	0
4F105R04	MNPs	0	13.8059	0	0	0	0	0	0	0	0	0	0	0	0	0.33086	0	0	0	0	0	0	0	0	0	0	0	0	0	0	0	0	0	0	0	0	0	0	0	0	0	0	0	0	0	0	0	0	0
4F105R06	MNPs	0	4.4111	0	0	0	0	1.13944	0	0	0.0225632	0	0	0	0	0	0	0.270758	0	0	0	0	0	0	0	0	0	0	0	0.118457	0	0	0	0	0	0	0	0	0	0	0	0	0	0	0	0.0902527	0	0	0
4F105R07	Placebo	0	2.76177	0	0	0	0	0	0	0.563755	0	0	0	0	0	0	0	0	0	0	0	0	0	0	0	0	0	0	0	0	0	0	0	0	0	0	0	0	0	0	0	0	0	0	0	0	0	0	0
4F105R08	MNPs	0	4.44523	0	0	0	0	0	0	0	0	0	0	0	0	0	0	0	0	0	0	0	0	0	0	0	0	0	0	0.410509	0	0	0	0	0	0	0	0	0	0	0	0	0	0	0	0	0	0	0
4F105R09	MNPs	0	0.383589	0	0	0	0	0	0	0	0	0	0	0	0	0	0	0	0	0	0	0	0	0	0	0	0	0	0	0	0	0	0	0	0	0	0	0	0	0	0	0	0	0	0	0	0	0	0
4F105R10	Iron	0	0	0	0	0	0	0	0	0	0	0	0	0	0	0	0	0	0	0	0	0	0	0	0	0	0	0	0	0.217122	0	0	0	0	0	0	0	0	0	0	0	0	0	0	0	0	0	0	0
4F105R11	Iron	0	2.39099	0	0	0	0	1.13226	0	0	0	0	0	0	0	0	0	0.102385	0	0	0	0	0	0	0	0	0	0	0	0.156589	0	0	0	0	0	0	0	0	0	0	0	0	0	0	0	0	0	0	0
4F105R12	Iron	0	30.1917	0	0	0	0	0	0	0	0	0	0	0	0	0.324169	0	0	0	0	0	0	0	0	0	0	0	0	0	0	0	0	0	0	0	0	0	0	0.0120062	0	0	0	0	0	0	0	0	0	0
4F105R13	Iron	0	1.60637	0	0	0	0	0	0	0	0	0	0	0	0	0	0	0	0	0	0	0	0	0	0	0	0	0	0	0.0795948	0	0	0	0	0	0	0	0	0	0	0	0	0	0	0	0	0	0	0
4F105R14	MNPs	0	1.30661	0.0881764	0	0.0801603	0	0.633267	0	0	0	0	0	0.753507	0	0	0	0.112224	0	0	0	0	0	0	0	0	0	0	0	0.192385	0	0	0.472946	0	0	0	0	0	0	0	0	0	0	0	0	0.0561122	0	0	0.809619
4F105R15	MNPs	0	4.41362	0	0	0	0	0	0	0	0	0	0	0	0	0	0	0	0	0	0	0	0	0	0	0	0	0	0	0	0	0	0	0	0	0	0	0	0	0	0	0	0	0	0	0	0	0	0
4F105R16	MNPs	0	3.86047	0	0	0	0	0	0	0	0	0	0	0	0	0	0	0	0	0	0	0	0	0	0	0	0	0	0	0	0	0	0	0	0	0	0	0	0	0	0	0	0	0	0	0	0	0	0
4F105R17	MNPs	0	0.927628	0	0	0	0	0	0	0	0	0	0	0	0	0	0	0	0	0	0	0	0	0	0	0	0	0	0	0	0	0	0	0	0	0	0	0	0	0	0	0	0	0	0	0	0	0	0
4F105R18	Placebo	0	16.0813	0	0	0	0	0	0	0	0	0	0	0	0	0	0	0	0	0	0	0	0	0	0	0	0	0	0	0	0	0	0	0	0	0	0	0	0	0	0	0	0	0	0	0	0	0	0
4F105R19	Placebo	0	1.18843	0	0	0	0	0	0	0.608534	0	0	0	0	0	0	0	0	0	0	0	0	0	0	0	0	0	0	0	0	0	0	0	0	0	0	0	0	0	0	0	0	0	0	0	0.107388	0	0	0
4F105R20	Placebo	0	17.0588	0	0	0	0	0	0	0	0	0	0	0	0	0	0	0	0	0	0	0	0	0	0	0	8.08403	0	0	0	0	0	0	0	0	0	0	0	0	0	0	0	0	0	0	0	0	0	0
4F105R21	Iron	0	8.80123	0	0	0	0	0	0	0	0.0541614	0	0	0	0	0	0	0	0	0	0	0	0	0	0	0	0	0	0	0	0	0	0	0	0	0	0	0	0	0	0	0	0	0	0	0	0	0	0
4F105R22	Placebo	0	3.16843	0	0	0	0	0	0	0	0	0	0	0	0	0.0588928	0	0	0	0	0	0	0	0	0	0	0	0	0	0	0	0	0	0.0353357	0	0	0	0	0	0	0	0	0	0	0	0	0	0	0
4F105R23	MNPs	0	11.4798	0	0	0	0	0	0	0	0	0	0	0	0	1.21973	0	0	0	0	0	0	0	0	0	0	0	0	0	0	0	0	0	0	0	0	0	0	0	0	0	0	0	0	0	0.161435	0	0	0
4F105R24	Placebo	0	11.8414	0	0	0	0	0	0	0	0	0	0	0	0	0	0	0	0	0	0	0	0	0	0	0	0	0	0	0	0	0	0	0	0	0	0	0	0	0	0	0	0	0	0	0	0	0	0
4F106R01	Placebo	0	23.2281	0	0	0	0	0	0	0	0	0	0	0	0	0	0	0	0	0	0	0	0	0	0	0	0	0	0	0	0	0	0	0	0	0	0	0	0	0	0	0	0	0	0	0	0	0	0
4F106R02	Placebo	0	7.95127	0	0	0	0	0	0	0.376723	0	0	0	0	0	0	0	0	0	0	0	0	0	0	0	0	0	0	0	0	0	0	0	0	0	0	0	0	0	0	0	0	0	0	0	0	0	0	0
4F106R03	MNPs	0	1.77771	0	0	0	0	0	0	0	0	0	0	0	0	0	0	0	0	0	0	0	0	0	0	0	0	0	0	0	0	0	0	0	0	0	0	0	0	0	0	0	0	0	0	0	0	0	0
4F106R04	Iron	0	0.178285	0	0	0	0	0	0	0	0	0	0	0	0	0	0	0	0	0	0	0	0	0	0	0	0	0	0	0.196113	0	0	0	0	0	0	0	0	0	0	0	0	0	0	0	0.267427	0	0	0
4F106R05	Placebo	0	19.935	0	0	0	0	0	0	0	0	0	0	0	0	0	0	0	0	0	0	0	0	0	0	0	0	0	0	0	0	0	0	0	0	0	0	0	0	0	0	0	0	0	0	0	0	0	0
4F106R06	MNPs	0	5.30749	0	0	0	0	0	0	0	0	0	0	0	0	0	0	0	0	0	0	0	0	0	0	0	0	0	0	0	0	0	0	0	0	0	0	0	0	0	0	0	0	0	0	1.75177	0	0	0
4F106R07	MNPs	0	2.81153	0	0	0	0	0	0	0	0	0	0	0	0	0	0	0.0376754	0	0	0	0	0	0	0	0	0	0	0	0	0	0	0	0	0	0	0	0	0	0	0	0	0	0	0	0	0	0	0
4F106R08	Iron	0	3.27697	0	0	0	0	2.85283	0	0	0	0	0	0	0	0	0	0.0697229	0	0	0	0	0	0	0	0	0	0	0	0.331184	0	0	0	0	0	0	0	0	0	0	0	0	0	0	0	0.0348614	0	0	0
4F106R09	MNPs	0	2.46537	0	0	0	0	3.7037	0	0	0	0	0	0	0	0	0	0	0	0	0	0	0	0	0	0	0	0	0	0	0	0	0	0	0	0	0	0	0	0	0	0	0	0	0	0	0	0	0
4F106R10	MNPs	0	3.35536	0	0	0	0	0	0	0	0	0	1.19516	0	0	0	0	0	0	0	0	0	0	0	0	0	0	0	0	0.0593868	0	0	0	0.118774	0	0	0	0	0	0	0	0	0	0	0	0	0	0	0
4F106R11	Placebo	0	1.69504	0	0	0.345009	0	0	0	0	0	0	0	0.0375009	0	0	0	0	0	0	0	0	0	0	0	0	0	0	0	0	0	0	0	0	0	0	0	0	0	0	0	0	0	0	0	0.345009	0	0	0
4F106R12	Iron	0	0.436356	0	0	0	0	0	0	0	0	0	0	0	0	0	0	0	0	0	0	0.0072726	0	0	0.0199996	0	0	0	0	0	0	0	0	0	0	0	0	0	0	0	0	0	0	0	0	0	0	0	0
4F106R13	Placebo	0	6.22975	0	0	0	0	0	0	0	0.672391	0	0	0	0	0	0	0	0	0	0	0	0	0	0	0	0	0	0	0	0	0	0	0	0	0	0	0	0	0	0	0	0	0	0	0	0	0	0
4F106R14	Iron	0	11.6305	0	0	0	0	0	0	0	0	0	0	0	0	0	0	0	0	0	0	0	0	0	0	0	0	0	0	0	0	0	0	0	0	0	0	0	0	0	0	0	0	0	0	0	0	0	0
4F106R15	Placebo	0	2.13449	0	0	0	0	0	0	0	0	0	0	0	0	0	0	0.356939	0	0	0	0	0	0	0	0	0	0	0	0.164192	0	0	0	0	0	0	0	0	0	0	0	0	0	0	0	0.064249	0	0	0
4F106R16	MNPs	0	60.0072	0	0	0	0	0	0	0	0	0	0	0	0	0.143472	0	0	0	0	0	0	0	0	0	0	0	0	0	0	0	0	0	0	0	0	0	0	0	0	0	0	0	0	0	0	0	0	0
4F106R17	Placebo	0	22.1119	0	0	0	0	0	0	0	0.135379	0	0	0	0	0	0	0	0	0	0	0	0	0	0	0	0	0	0	0	0	0	0	0	0	0	0	0	0	0	0	0	0	0	0	0	0	0	0
4F106R18	MNPs	0	12.493	0	0	0	0	0	0	0	0	0	0	0	0	0	0	0	0	0	0	0	0	0	0	0	0	0	0	0	0	0	0	0	0	0	0	0	0	0	0.418527	0	0	0	0	0	0	0	0
4F106R19	MNPs	0	2.16735	0	0	0	0	2.00154	0	0.236869	0	0	0	0	0	0	0	0	0	0	0	0	0	0	0	0	0	0	0	0	0	0	0	0	0	0	0	0	0	0	0	0	0	0	0	0	0	0	0
4F106R20	Iron	0	1.07905	0	0	0	0	2.40058	0	0	0	0	0	0	0	0	0	0	0	0	0	0	0	0	0	0	0	0	0	0	0	0	0	0	0	0	0	0	0	0	0	0	0	0	0	0	0	0	0
4F106R21	MNPs	0	28.1102	0	0	0	0	0	0	0	0	0	0	0	0	0	0	0	0	0	0	0	0	0	0	0	0	0	0	0	0	0	0	0	0	0	0	0	0	0	0	0	0	0	0	2.99708	0	0	0
4F106R22	MNPs	0	12.4757	0	0	0	0	0	0	0	0	0	0	0	0	0	0	0	0	0	0	0	0	0	0	0	0	0	0	0	0	0	0	0	0	0	0	0	0	0	0	0	0	0	0	0	0	0	0
4F106R23	Placebo	0	1.34675	0	0	0	0	0	0	0	0	0	0	0	0	0	0	0	0	0	0	0	0	0	0	0	0	0	0	0	0	0	0	0	0	0	0	0	0	0	0	0	0	0	0	0	0	0	0
4F106R24	Placebo	0	28.6949	0	0	0	0	0	0	0	0	0	0	0	0	0	0	0	0	0	0	0	0	0	0	0	0	0	0	0	0	0	0	0	0	0	0	0	0	0	0	0	0	0	0	0	0	0	0
4F107R02	Iron	0	5.90404	0	0	0	0	0.843435	0	0	0	0	0	0	0	0	0	0	0	0	0	0	0	0	0	0	0	0	0	0	0	0	0	0	0	0	0	0	0	0	0	0	0	0	0	0	0	0	0
4F107R03	MNPs	0	0.210285	0	0	0.0425894	0	0	0	0	0.0372658	0	0	0	0	0	0	0	0	0	0	0	0	0	0	0	0	0	0	0.801214	0	0	0.319421	0	0	0	0	0	0	0	0	0	0	0	0	0.066546	0	0	2.55537
4F107R04	Placebo	0	0.425592	0	0	0	0	0	0	0	0.964676	0	0	0	0	0	0	0	0	0	0	0	0	0	0	0	0	0	0	0	0	0	0.690405	0	0	0	0	0	0	0	0	0	0	0	0	0.945761	0	0	0
4F107R05	Iron	0	0.426567	0	0	0	0	0	0	0	0	0	0	0	0	0.0246097	0	0	0	0	0	0	0	0	0	0	0	0	0	0	0	0	0	0	0	0	0	0	0	0	0	0	0	0	0	0	0	0	0
4F107R06	MNPs	0	0.455427	0	0	0	0	0	0	0	0	0	0	0	0	2.11689	0	0	0	0	0	0	0	0	0	0	0	0	0	0	0	0	0	0	0	0	0	0	0	0	0	0	0	0	0	0	0	0	0
4F107R07	Iron	0	0.834052	0	0	0	0	0	0	0	0	0	0	0	0	0.0116071	0	0	0	0	0	0	0	0	0	0	0	0	0	0	0	0	0	0	0	0	0	1.15905	0	0	0	0	0	0	0	0	0	0	0
4F107R09	Iron	0	0.256502	0	0	0	0	0.105166	0	0	0	0	0	0	0	0.0461704	0	0	0	0	0	0	0	0	0	0	0	0	0	2.9113	0	0	0	0	0	0	0	0	0	0	0	0	0	0	0	0	0	0	0
4F107R10	Iron	0	0.0506781	0	0	0	0	0	0	0	0	0	0	0	0	0	0	0.0337854	0	0	0	0	0	0	0	0	0	0.106183	0	1.03769	0	0	0	0	0	0	0	0	0	0	0	0	0	0	0	0	0	0	0
4F107R13	Placebo	0	14.2443	0	0	0	0	0	0	0	0	0	0	0	0	0	0	0	0	0	0	0	0	0	0	0	0	0	0	0.280217	0	0	0	0	0	0	0	0	0	0	0	0	0	0	0	0	0	0	0
4F107R14	Iron	0	2.25293	0	0	0	0	0	0	0	0	0	15.1352	0	0	0	0	0	0	0	0	0	0	0	0	0	0	0	0	0	0	0	0	0	0	0	0	0	0	0	2.46251	0	0	0	0	0	0	0	0
4F107R15	MNPs	0	2.71427	0	0	0	0	0	0	0	0	0	0	0	0	0	0	0.262671	0	0	0	0	0	0	0	0	0	0	0	0	0	0	0	0	0	0	0	0	0	0	0	0	0	0	0	0.335636	0	0	0
4F107R16	MNPs	0	9.50235	0	0	0	0	0	0	4.56624	2.19233	0	0	0	0	0	0	0	0	0	0	0	0	0	0	0	0	0	0	0	0	0	0	0	0	0	0	0	0	0	0	0	0	0	0	0	0	0	0
4F107R17	Placebo	0	0.536274	0	0	0	0	0.0607103	0	0	0	0	0	0	0	0	0	0.0303552	0	0	0	0	0	0	0	0	0	0	0	0.445209	0	0	0	0	0	0	0	0	0	0	0	0	0	0	0	0	0	0	0
4F107R18	Placebo	0	18.5824	0	0	0	0	0	0	0	0	0	0	0	0	0	0	0	0	0	0	0	0	0	0	0	0	0	0	0	0	0	0	0.392264	0	0	0	0	0	0	0	0	0	0	0	0	0	0	0
4F107R19	Iron	0	0.991426	0	0	0	0	0	0	0	0	0	0	0	0	0	0	0.530547	0	0	0	0	0	0	0	0	0	0	0	0.289389	0	0	0	0	0	0	0	0	0	0	0.0803858	0	0	0	0	0.289389	0	0	0
4F107R20	Iron	0	0	0	0	0	0	0	0	0	0	0	2.9909	0	0	0	0	0.170051	0	0	0	0	0	0	0	0	0	0	0	1.36041	0	0	0	0	0	0	0	0	0	0	0	0	0	0	0	0	0	0	0
4F107R21	MNPs	0	21.977	0	0	0	0	0	0	0	0	0	0	0	0	0.0991817	0	0	0	0	0	0	0	0	0	0	0	0	0	0	0	0	0	0	0	0	0	0	0	0	1.15712	0	0	0	0	6.25672	0	0	0
4F108R01	Placebo	0	0.894239	0	0	0	0	0	0	0	0	0	0	0	0	0	0	0.395529	0	0	0	0	0	0	0	0	0	0	0	0	0	0	0.0343938	0	0	0	0	0	0	0	0	0	0	0	0	0	0	0	0
4F108R02	Placebo	0	9.63484	0	0	0	0	0	0	0	0	0	0	0	0	0	0	0	0	0	0	0	0	0	0	0	0	0	0	0	0	0	0	0	0	0	0	0	0	0	0	0	0	0	0	0	0	0	0
4F108R04	MNPs	0	16.5597	0	0	0	0	0	0	0	0	0	0	0	0	0	0	0	0	0	0	0	0	0	0	0	0	0	0	0	0	0	0	0	0	0	0	0	0	0	0	0	0	0	0	0.788225	0	0	0
4F108R05	MNPs	0	9.21068	0	0	0	0	0	0	0.0920492	0.851456	0	0	0	0	0	0	0	0	0	0	0	0	0	0	0	0	0	0	0	0	0	0	0	0	0	0	0	0	0	0	0	0	0	0	0	0	0	0
4F108R06	Placebo	0	17.5646	0	0	0	0	0	0	0	0.134912	0	0	0	0	0.0261119	0	0	0	0	0	0	0	0	0	0	0	0	0	0.165376	0	0	0	0	0	0	0	7.7683	0	0	0	0	0	0	0	0	0	0	0
4F108R07	Placebo	0	11.59	0	0	0	0	0	0	0	0.107759	0	0	0	0	0	0	0	0	0	0	0	0	0	0	0	0	0	0	0	0	0	0	0	0	0	0	0	0	0	0	0	0	0	0	1.25718	0	0	0
4F108R08	MNPs	0	2.18387	0.351252	0	0	0	4.4492	0	0	0	0	0	0	0	0	0	0	0	0	0	0	0	0	0	0	0	0	0	0	0	0	0.0865404	0	0	0	0	0	0	0	0	0	0	0	0	0	0	0	0
4F108R09	Iron	0	2.64128	1.07829	0	0	0	0	0	0	0	0	0	0	0	0	0	0.0491728	0	0	0	0	0	0	0	0	0	0	0	0	0	0	0.252889	0	0	0	0	0	0	0	0	0	0	0	0	0	0	0	0
4F108R14	MNPs	0	0.209013	0	0	0	0	0	0	0	0	0	0	0	0	0	0	0	0	0	0	0	0	0	0	0	0	0	0	0.100326	0	0	0	0	0	0	0	0	0	0	0	0	0	0	0	0	0	0	0
4F108R15	Iron	0	0.478902	0	0	0	0	2.44305	0	0	0	0	0.0355941	0	0	0	0	0	0	0	0	0	0.019415	0	0	0	0	0	0	0.307404	0	0	0	0	0	0	0	0	0	0	0	0	0	0	0	0.152084	0	0	0
4F108R16	Iron	0	16.5904	0	0	0	0	0	0	0	0	0	0	0	0	0.0867595	0	0	0	0	0	0	0	0	0	0	0	0	0	0	0	0	0	0	0	0	0	0	0	0	0	0	0	0	0	0	0	0	0
4F108R17	Iron	0	8.19689	0	0	0	0	1.47564	0	0.0235833	0	0	0	0	0	0	0	0	0	0	0	0	0	0	0	0	0	0	0	0	0	0	0.148238	0	0	0	0	0	0	0	0	0	0	0	0	0	0	0	0
4F108R18	Placebo	0	4.14808	0.478271	0	0	0	0	0	0	0	0	0	0.243734	0	0	0	0	0	0	0	0	0	0	0	0	0	0	0	0.0965739	0	0	0	0	0	0	0	0	0	0	0	0	0	0	0	0	0	0	0
4F108R19	MNPs	0	2.09467	0	0	0	0	0	0	0.514793	0	0	0	0	0	0	0	0	0	0	0	0	0	0	0	0	0	0	0	0	0	0	0	0	0	0	0	0	0	0	0	0	0	0	0	0	0	0	0
4F108R20	Iron	0	1.47449	0	0	0	0	0.0162628	0	0.4662	0	0	0	0	0	0	0	0	0	0	0	0	0	0	0	0	0	0	0	0	0	0	0	0	0	0	0	0	0	0	0	0	0	0	0	0	0	0	0
4F108R21	Placebo	0	29.055	0	0	0	0.345611	0	0	0	0	0	0	0	0	0.094688	0	0	0	0.0994224	0	0	0	0	0	0	0	0	0	0	0	0	0	0	0	0	0	0	0	0	0	0	0	0	0	0	0	0	0
4F109R01	Placebo	0	16.7337	0	0	0	0	2.34845	0	0	0	0	0	0	0	0	0	0	0	0	0	0	0	0	0	0	0	0	0	0.128625	0	0	0	0	0	0	0	0	0	0	0	0	0	0	0	0	0	0	0
4F109R02	Placebo	0	7.13145	0	0	0	0	0	0	2.66764	0	0	0	0	0	0.0399148	0	0	0	0	0	0	0	0	0	0	0	0	0	0	0	0	0	0	0	0	0	0	0	0	0	0	0	0	0	0	0	0	0
4F109R03	Iron	0	16.951	0	0	0	0	0	0	0.0301084	0	0	0	0	0	0	0	0	0	0	0	0	0	0	0	0	0	0	0	0	0	0	0	0	0	0	0	0	0	0	0	0	0	0	0	0	0	0	0
4F109R04	MNPs	0	7.36876	0	0	0	0	0	0	0	0.202321	0	0	0	0	0.207646	0	0	0	0	0	0	0	0	0	0	0	0	0	0.0798637	0	0	0	0	0	0	0	0	0	0	1.01693	0	0	0	0	0	0	0	0
4F109R05	Iron	0	5.89957	0	0	0.0381849	0	0	0	0	0	0	0	0	0	0	0	0	0	0	0	0	0	0	0	0	0	0	0	0	0	0	0	0	0	0	0	0	0	0	0	0	0	0	0	0.178196	0	0	0
4F109R06	Placebo	0	20.8234	0	0	0	0	0	0	0	0	0	0.063395	0	0	1.44317	0	0	0	0	0	0	0	0	0	0	0	0	0	0.137977	0	0	0	0	0	0	0	0	0	0	0	0	0	0	0	0	0	0	0
4F109R07	MNPs	0	3.13133	0	0	0	0	0	0	0	0	0	0	0	0	0	0	0.122384	0	0	0	0	0	0	0	0	0.0970628	0	0	0.34605	0	0	0	0	0	0	0	0	0	0	0	0	0	0	0	0	0	0	0.472654
4F109R08	Iron	0	5.25554	0	0	0	0	0	0	0.0362035	0	0	0	0	0	0	0	0	0	0	0	0	0	0	0	0	0	0	0	0	0	0	0	0	0	0	0	0	0	0	0	0	0	0	0	0	0	0	0
4F109R09	Placebo	0	21.6825	0	0	0	0	0	0	0	0	0	0	0	0	0.0372055	0	0	0	0	0	0	0	0	0	0	0	0	0	0	0	0	0	0	0	0	0	0	0	0	0	0	0	0	0	0	0	0	0
4F109R10	MNPs	0	1.77151	0	0	0	0	0	0	0	0	0	0	0	0	0	0	0	0	0	0	0	0	0	0	0	0	0	0	0	0	0	0	0	0	0	0	0	0	0	0	0	0	0	0	0	0	0	0
4F109R11	Placebo	0	10.5517	0	0	0	0	0	0	2.24826	0	0	0	0	0	0	0	0	0	0	0	0	0	0	0	0	0	0	0	0	0	0	0	0	0	0	0	0	0	0	0	0	0	0	0	0	0	0	0
4F109R12	MNPs	0	2.93395	0	0	0	0	0	0	0	0	0	0	0	0	0	0	0	0	0	0	0	0	0	0	0	0	0	0	0	0	0	0	0	0	0	0	0	0	0	0	0	0	0	0	0	0	0	0
4F109R13	Iron	0	15.4231	0	0	0	0	0	0	0	0.062543	0	0	0	0	0	0	0	0	0	0	0	0	0	0	0	0	0	0	0	0	0	0	0	0	0	0	0	0	0	0	0	0	0	0	0	0	0	0
4F109R14	Placebo	0	11.8571	0	0	0	0	0	0	0	0	0	0	0	0	4.65546	0	0	0	0	0	0	0	0	0	0	0	0	0	0	0	0	0	0	0	0	0	0	0	0	1.61345	0	0	0	0	0	0	0	0
4F109R15	Iron	0	17.6437	0	0	0	0	0	0	0.401319	0	0	0.023888	0	0	0	0	0	0	0	0	0	0	0	0	0	0	0	0	0	0	0	0	0	0	0	0	0	0	0	0	0	0	0	0	0	0	0	0
4F109R16	MNPs	0	0.596983	0	0	0	0	0	0	0	0	0	0	0	0	0	0	0	0	0	0	0	0	0	0	0	0	0	0	0	0	0	0.336026	0	0	0	0	0	0	0	0	0	0	0	0	0	0	0	0
4F109R17	MNPs	0	7.58153	0	0	0	0	0	0	0	0	0	0	0	0	0	0	0	0	0	0	0	0	0	0	0	0	0	0	0	0	0	0	0	0	0	0	0	0	0	0	0	0	0	0	0	0	0	0
4F109R18	Placebo	0	0.419778	0	0	0	0	0	0	0	0	0	0	0	0	0	0	0	0	0	0	0	0	0	0.0195246	0	0	0	0	0	0	0	0	0	0	0	0	0	0	0	0	0	0	0	0	0	0	0	0
4F109R19	MNPs	0	19.4704	0	0	0	0	0	0	0	2.58223	0	0	0	0	0.0471209	0	0	0	0	0	0	0	0	0	0	0	0	0	0	0	0	0	0	0	0	0	0	0	0	0	0	0	0	0	0	0	0	0
4F109R20	Placebo	0	8.66038	0	0	0	0	0	0	0	0	0	0	0	0	0	0	0	0	0	0	0	0	0	0	0	0	0	0	0	0	0	0	0	0	0	0	0	0	0	0	0	0	0	0	0	0	0	0
4F109R21	Iron	0	15.7569	0	0	0	0	0.794197	0	0	0	0	0	0	0	0	0	0	0	0	0	0	0	0	0	0	0	0	0	0	0	0	0	0	0	0	0	0	0	0	0	0	0	0	0	0.153545	0	0	0
4F109R22	Iron	0	8.31705	0	0	0	0	1.84203	0	0	0	0	0	0	0	0	0	0	0	0	0	0	0	0	0	0	0	0	0	0	0	0	0	0	0	0	0	0	0	0	0	0	0	0	0	0	0	0	0
4F109R23	Iron	0	24.4499	0	0	0	0	0	0	0	0	0	0.502214	0	0	0.330404	0	0	0	0	0	0	0	0	0	0	0	0	0	0	0	0	0	0	0	0	0	0	0	0	0	0	0	0	0	0	0	0	0
4F109R24	Iron	0	5.98092	0	0	0	0	0	0	0	0	0	0	0	0	0.0927724	0	0	0	0	0	0.00434871	0	0	0	0	0	0	0	0.0144957	0	0	0	0	0	0	0	0	0	0	0	0	0	0	0	0	0	0	0
4F110R01	MNPs	0	21.3787	0	0	0	0	0	0	0	0	0	0	0	0	0.210887	0	0	0	0	0	0	0	0	0	0	0	0	0	0	0	0	0	0	0	0	0	0	0	0	0	0	0	0	0	0	0	0	0
4F110R02	MNPs	0	2.21231	0	0	0	0	0	0	0	0	0	0	0	0	0	0	0	0	0	0	0	0	0	0	0	0	0	0	0	0	0	0	0	0	0	0	0	0	0	0	0	0	0	0	0	0	0	0.0112873
4F110R03	Placebo	0	2.52443	0.614451	0	0	0	0	0	0	0	0	0	0	0	0	0	0.0370151	0	0	0	0	0	0	0	0	0	0	0	0.510808	0	0	0	0	0	0	0	0	0	0	0	0	0	0	0	0.0370151	0	0	0.570033
4F110R04	Iron	0	22.9628	0	0	0	0	0	0	0	0	0	0	0	0	0.0406421	0	0	0	0	0	0.142248	0	0	0	0	0	0	0	0	0	0	0	0	0	0	0	0	0	0	0	0	0	0	0	0	0	0	0
4F110R05	Iron	0	10.576	0	0	0	0	0	0	0	0.106891	0	0	0	0	0	0	0	0	0	0	0	0	0	0	0	0	0	0	0	0	0	0	0	0	0	0	0	0	0	0	0	0	0	0	0.0565895	0	0	0
4F110R06	Iron	0	0.869812	0	0	0	0	0	0	0	0	0	0	0	0	0	0	0	0	0	0	0	0	0	0	0	0	0	0	0	0	0	0	0	0	0	0	0	0	0	0	0	0	0	0	0	0	0	0
4F110R07	Iron	0	9.14227	0	0	0	0	0	0	1.085	0	0	0.0706215	0	0	0	0	0	0	0	0	0	0	0	0	0	0	0	0	0	0	0	0	0	0	0	0	5.48921	0	0	0	0	0	0	0	0	0	0	0
4F110R08	MNPs	0	1.45441	0	0	0	0	0	0	0	0	0	0	0	0	0	0	0	0	0	0	0	0	0	0	0	0	0	0	0.118125	0	0	0	0	0	0	0	0	0	0	0	0	0	0	0	0.442968	0	0	0
4F110R10	Iron	0	0.784044	0	0	0	0	0	0	0	0	0	0	0	0	0	0	0.0275103	0	0	0	0	0	0	0	0	0	0	0	0.0825309	0	0	0	0	0	0	0	0	0	0	0	0	0	0	0	0	0	0	0
4F110R12	Iron	0	20.6086	0	0	0	0	0	0	0	0	0	0.0381597	0	0	0.0357748	0	0	0	0	0	0	0	0	0	0	0	0	0	0	0	0	0	0	0	0	0	0	0	0	0	0	0	0	0	0	0	0	0
4F110R13	Iron	0	17.6194	0	0	0	0	0	0	0	0	0	0	0	0	0	0	0	0	0	0	0	0	0	0	0	0	0	0	0	0	0	0	0	0	0	0	0	0	0	0	0	0	0	0	0	0	0	0
4F110R14	Placebo	0	53.7153	0	0	0	0	0	0	0	0	0	0	0	0	0	0	0	0	0	0	0	0	0	0	0	0	0	0	0	0	0	0	0	0	0	0	0	0	0	0	0	0	0	0	0	0	0	0
4F110R15	Placebo	0	19.346	0	0	0	0	0	0	0	0	0	0	0	0	0	0	0	0	0	0	0	0	0	0	0	0	0	0	0	0	0	0	0	0	0	0	0	0	0	0	0	0	0	0	0	0	0	0
4F110R16	Iron	0	18.1561	0	0	0	0	0	0	0	0	0	0	0	0	0.0605877	0	0	0	0	0	0	0	0	0	0	0	0	0	0	0	0	0	0	0	0	0	0	0	0	0	0	0	0	0	0	0	0	0
4F110R17	Placebo	0	6.38061	0	0	0	0	0	0	0	3.17044	0	0	0	0	0.0476758	0	0	0	0	0	0	0	0	0	0	0	0	0	0	0	0	0	0	0	0	0	0	0	0	0	0	0	0	0	0	0	0	0
4F110R18	Iron	0	13.5317	0	0	0	0	0	0	0	0	0	0	0	0	0	0	0	0	0	0	0	0	0	0	0	0	0	0	0	0	0	0	0	0	0	0	0	0	0	0	0	0	0	0	0	0	0	0
4F110R19	Iron	0	15.4188	0	0	0	0	0	0	0	0.464703	0	0	0	0	0	0	0	0	0	0	0	0	0	0	0	0	0	0	0	0	0	0	0	0	0	0	0	0	0	0	0	0	0	0	0	0	0	0
4F110R20	MNPs	0	1.88213	0	0	0	0	0	0	0	0	0	0.0508684	0	0	0	0	0	0	0	0	0	0	0	0	0	0	0	0	0.254342	0	0	0	0	0	0	0	0	0	0	0	0	0	0	0	0	0	0	0
4F110R21	Iron	0	14.8786	0	0	0	0	0	0	0.21386	0	0	0	0	0	0	0	0	0	0	0	0	0	0	0	0	0	0	0	0	0	0	0	0	0	0	0	0	0	0	0	0	0	0	0	0	0	0	0
4F110R22	MNPs	0	12.3492	0	0	0	0	0	0	0	0.744273	0	0	0	0	0	0	0	0	0	0	0	0	0	0	0	0	0	0	0	0	0	0	0	0	0	0	0	0	0	0	0	0	0	0	1.38738	0	0	0
4F110R23	MNPs	0	6.13655	0	0	0	0	0	0	0	0	0	0.0481928	0	0	0	0	0	0	0	0	0	0	0	0	0	0	0	0	0	0	0	0	0	0	0	0	0	0	0	0	0	0	0	0	0	0	0	0
4F110R24	MNPs	0	8.46247	0	0	0	0	0	0	0	0	0	0	0.00984963	0	0	0	0	0	0	0	0.00820802	0	0	0.00492481	0	0	0	0	0	0	0	0	0	0	0	0	0	0	0	0	0	0	0	0	0.0968547	0	0	0.136253
4F111R01	Iron	0	0.557254	0	0	0	0	0	0	0	0	0	0	0	0	0	0	0	0	0	0	0	0	0	0	0	0	0	0	0.793964	0	0	0	0	0	0	0	0	0	0	0	0	0	0	0	0	0	0	0
4F111R02	Iron	0	21.2066	0	0	0	0	0	0	0	0	0	0	0	0	1.59004	0	0	0	0	0	0	0	0	0	0	0	0	0	0	0	0	0	0	0	0	0	0	0	0	0	0	0	0	0	0	0	0	0
4F111R03	Placebo	0	41.7209	0	0	0	0	0	0	0	0	0	0	0	0	0	0	0	0	0	0	0	0	0	0	0	0	0	0	0	0	0	0	0	0	0	0	0	0	0	0	0	0	0	0	0	0	0	0
4F111R04	Placebo	0	26.6086	0	0	0	0	0	0	0	0	0	0.0784683	0	0	0.047081	0	0	0	0	0	0	0	0	0	0	0	0	0	0	0	0	0	0	0	0	0	0	0	0	0	0	0	0	0	0	0	0	0
4F111R05	Iron	0	3.41813	0	0	0	0	0	0	0	0	0	0.03944	0	0	0	0	0	0	0	0	0	0	0	0	0	0	0	0	0.341813	0	0	0	0	0	0	0	0	0	0	0	0	0	0	0	0	0	0	0.13804
4F111R06	Placebo	0	6.1107	0	0	0	0	0	0	0	0	0	0	0	0	0	0	0	0	0	0	0	0	0	0	0	0	0	0	0.142397	0	0	0	0	0	0	0	0	0	0	0	0	0	0	0	1.0525	0	0	0.179544
4F111R07	MNPs	0	39.861	0	0	0	0	0	0	0	0	0	0	0	0	0.297788	0	0	0	0	0	0	0	0	0	0	0	0	0	0	0	0	0	0	0	0	0	0	0	0	0	0	0	0	0	0.801191	0	0	0
4F111R08	MNPs	0	2.57548	0	0	0	0	0	0	0.643871	0	0	0	0	0	0	0	0	0	0	0	0	0	0	0	0	0	0	0	0	0	0	0	0	0	0	0	0	0	0	0	0	0	0	0	0	0	0	0
4F111R09	Iron	0	5.91174	0	0	0	0	0	0	0	0.0647608	0	0	0	0	0	0	0	0	0	0	0	0	0	0	0	0	0	0	0	0	0	0	0	0	0	0	0	0	0	2.5118	0	0	0	0	0	0	0	0
4F111R11	MNPs	0	6.27842	0	0	0	0	0	0	0	0	0	0	0	0	0	0	0	0	0	0	0	0	0	0	0	0	0	0	0.624122	0	0	0.855584	0	0	0	0	0	0	0	0	0	0	0	0	0	0	0	0
4F111R12	MNPs	0	4.33664	0	0	0	0	0	0	0	0.0755968	0	0	0	0	0	0	0	0	0	0	0	0	0	0	0	0	0	0	0	0	0	0	0	0	0	0	0	0	0	0	0	0	0	0	0	0	0	0
4F111R13	MNPs	0	43.7687	0	0	0	0	0	0	0	0	0	0	0	0	0	0	0	0	0	0	0	0	0	0	0	0	0	0	0	0	0	0	0	0	0	0	0	0	0	0	0	0	0	0	0.0704432	0	0	0
4F111R14	Placebo	0	0	0	0	0	0	0	0	0	0	0	0	0	0	0	0	0	0	0	0	0	0	0	0	0	0	0	0	0	0	0	0	0	0	0	0	0	0	0	0	0	0	0	0	0	0	0	0
4F111R15	Placebo	0	7.81326	0	0	0	0	0	0	0	0	0	0	0	0	0	0	0	0	0	0	0	0	0	0	0	0	0	0	0	0	0	0	0	0	0	0	0	0	0	0	0	0	0	0	0	0	0	0
4F111R16	Placebo	0	12.2475	0	0	0	0	0	0	0	0	0	0	0	0	0	0	0	0	0	0	0	0	0	0	0	0	0	0	0	0	0	0	0	0	0	0	0	0	0	0	0	0	0	0	0	0	0	0
4F111R17	MNPs	0	3.2446	0	0	0	0	0	0	0	0.051096	0	0.0919728	0	0	0	0	0	0	0	0	0	0	0	0	0	0	0	0	0	0	0	0	0	0	0	0	0	0	0	0	0	0	0	0	0	0	0	0
4F111R18	Placebo	0	8.90421	0	0	0	0	0	0	0	0	0	0	0	0	0	0	0	0	0	0	0	0	0	0	0	0	0	0	0	0	0	0	0	0	0	0	0	0	0	0	0	0	0	0	0	0	0	0
4F111R19	Iron	0	12.1043	0	0	0	0	0	0	0	0.0761808	0	0	0	0	0	0	0	0	0	0	0	0	0	0	0	0	0	0	0	0	0	0	0	0	0	0	0	0	0	0	0	0	0	0	0	0	0	0
4F111R20	Placebo	0	1.86436	0	0	0	0	0	0	0	0	0	0	0	0	0	0	0	0	0	0	0	0	0	0	0	0	0	0	0.0705432	0	0	1.12869	0	0	0	0	0	0	0	0	0	0	0	0	0	0	0	0
4F111R21	MNPs	0	9.52076	0	0	0	0	0	0	0	0	0	0	0	0	1.95325	0	0	0	0	0	0	0	0	0	0	0	0	0	0	0	0	0	0	0	0	0	0	0	0	0	0	0	0	0	0	0	0	0
4F111R22	Iron	0	5.69817	0	0	0	0	0	0	0	0	0	0	0	0	0	0	0	0	0	0	0	0	0	0	0	0	0	0	0	0	0	0	0	0	0	0	0	0	0	0	0	0	0	0	0	0	0	0.118712
4F111R23	Placebo	0	21.4306	0	0	0	0	0.0466897	0	0	0	0	0.149407	0	0	0.112055	0	0	0	0	0	0	0	0	0	0	0	0	0	0	0	0	0	0	0	0	0	0	0	0	0	0	0	0	0	0	0	0	0
4F111R24	Iron	0	9.15036	0	0	0	0	2.10998	0	0	0	0	0	0	0	0	0	0	0	0	0	0	0	0	0	0.0506083	0	0	0	0	0	0	0	0	0	0	0	0	0	0	0	0	0	0	0	0.070073	0	0	0
4F112R01	MNPs	0	64.7086	0	0	0	0	0	0	0	0	0	0	0	0	0	0	0	0	0	0	0	0	0	0	0	0	0	0	0	0	0	0	0	0	0	0	0	0	0	0	0	0	0	0	0	0	0	0
4F112R02	Placebo	0	0.523263	0	0	0	0	0	0	0	0	0	0	0	0	0	0	0	0	0	0	0	0	0	0	0	0	0	0	0.421855	0	0	0	0	0	0	0	0	0	0	0	0	0	0	0	0	0	0	0
4F112R03	Placebo	0	7.64085	0	0	0	0	0	0	0	0	0	0	0	0	0.475352	0	0	0	0	0	0	0	0	0	0	0.598592	0	0	0.129108	0	0	0	0	0	0	0	0	0	0	0	0	0	0	0	1.7723	0	0	0
4F112R04	Iron	0	6.00106	0	0	0	0	0	0	0	0.0527565	0	0	0	0	0	0	1.29693	0	0	0	0	0	0	0	0	6.65172	0	0	1.74536	0	0	0	0	0	0	0	0	0	0	0.721006	0	0	0	0	3.90398	0	0	0
4F112R05	Iron	0	11.2208	0	0	0	0	0	0	0	0.424472	0	0	0	0	0	0	0	0	0	0	0	0	0	0	0	0	0	0	0	0	0	0	0	0	0	0	0	0	0	0	0	0	0	0	0	0	0	0
4F112R06	MNPs	0	3.954	0	0	0	0	1.37531	0	0	0	0	0	0	0	0	0	0	0	0	0	0	0	0	0	0	0	0	0	0	0	0	0	0	0	0	0	0	0	0	0	0	0	0	0	0.0152812	0	0	0.206296
4F112R07	Placebo	0	2.22956	0	0	0	0	0	0	0	0	0	0	0	0	0	0	0.235343	0	0	0	0	0	0	0	0	0	0	0	0.660611	0	0	0	0	0	0	0	0	0	0	0	0	0	0	0	0.231214	0	0	0
4F112R08	Iron	0	12.3921	0	0	1.65061	0	0	0	0	0	0	0	0	0	0	0	0	0	0	0	0	0	0	0	0	0	0	0	0	0	0	0	0	0	0	0	0	0	0	0	0	0	0	0	2.2036	0	0	0
4F112R09	Placebo	0	12.0373	0	0	0	0	0	0	0	0	0	0	0	0	0.0258866	0	0	0	0	0	0	0	0	0	0	0	0	0	0.144965	0	0	0	0	0	0	0	0	0	0	0	0	0	0	0	0	0	0	0
4F112R11	MNPs	0	4.65629	0	0	0	0	0	0	0	0	0	0	0	0	0	0	0	0	0	0	0	0	0	0	0	0	0	0	0	0	0	0	0	0	0	0	0	0	0	0	0	0	0	0	0	0	0	0
4F112R12	Iron	0	0.0178476	0	0	0	0	0	0	0	0	0	0.0114734	0	0	0	0	0	0	0	0	0	0	0	0	0	0	0	0	0.0101986	0	0	0	0	0	0	0	0	0	0	0	0	0	0	0	0	0	0	0
4F112R13	Iron	0	4.35238	0	0	0	0	0	0	0	0	0	0	0	0	0.0673048	0	0	0	0	0	0	0	0	0	0	0	0	0	0	0	0	0	0	0	0	0	0	0	0	0	0	0	0	0	0	0	0	0
4F112R14	Iron	0	7.0311	0	0	0	0	0	0	0	0	0	0	0	0	0.311027	0	0	0	0	0	0	0	0	0	0	0	0	0	0	0	0	0	0	0	0	0	0	0	0	0	0	0	0	0	0.263902	0	0	0
4F112R15	Placebo	0	14.814	0	0	0	0	0	0	0	0.525164	0	0	0	0	0	0	0	0	0	0	0	0	0	0	0	0	0	0	0	0	0	0	0	0	0	0	0	0	0	0	0	0	0	0	0	0	0	0
4F112R16	Placebo	0	8.7278	0	0	0	0	0	0	0	0	0	0	0	0	0	0	0	0	0	0	0	0	0	0	0	0	0	0	0	0	0	0	0	0	0	0	0	0	0	0	0	0	0	0	0.160733	0	0	0
4F112R17	Placebo	0	2.32809	0	0	0	0	0	0	0	1.61954	0	0	0	0	0	0	0	0	0	0	0	0	0	0	0	0	0	0	0	0	0	0	0	0	0	0	0	0	0	0	0	0	0	0	3.0029	0	0	0
4F112R18	Placebo	0	10.6578	0	0	0	0	0	0	0	0.290268	0	0	0	0	0	0	0	0	0	0	0	0	0	0	0	0	0	0	0	0	0	0	0.262884	0	0	0	0	0	0	0.427187	0	0	0	0	1.20489	0	0	0
4F112R19	Iron	0	23.2298	0	0	0	0	0	0	0	0	0	0	0	0	0	0	0	0	0	0	0	0	0	0	0	0	0	0	0	0	0	0	0	0	0	0	0	0	0	0	0	0	0	0	0	0	0	0
4F112R20	MNPs	0	16.8086	0	0	0	0	0	0	0	0	0	0.758194	0	0	0	0	0	0	0	0	0	0	0	0	0	0	0	0	0.0699872	0	0	0	0	0	0	0	0	0	0	0	0	0	0	0	0	0	0	0
4F112R21	Placebo	0	5.7716	0	0	0	0	0	0	0	0	0	0	0	0	0	0	0	0	0	0	0	0	0	0	0	0	0	0	0	0	0	0	0	0	0	0	0	0	0	0	0	0	0	0	0	0	0	0
4F112R22	Iron	0	6.86935	0	0	0	0	0	0	0	0	0	0	0	0	0.147905	0	0	0	0	0	0	0	0	0	0	0	0	0	0	0	0	0	0	0	0	0	0	0	0	0	0	0	0	0	0	0	0	0
4F112R23	MNPs	0	4.16187	0	0	0	0	0	0	0	0	0	0	0	0	0	0	0	0	0	0	0	0	0	0	0	0	0	0	0	0	0	0	0	0	0	0	0	0	0	0	0	0.0383583	0	0	0	0	0	0
4F112R24	Placebo	0	7.79591	0	0	0	0	0	0	0	0.041607	0	0.021574	0	0	0	0	0	0	0	0	0	0	0	0	0	0	0	0	0.13869	0	0	0	0	0	0	0	0	0	0	0	0	0	0	0	0	0	0	0
4F113R01	Placebo	0	4.20973	0	0	0	0	0	0	0	0	0	0	0	0	0	0	0	0	0	0	0	0	0	0	0	0	0	0	0	0	0	0	0	0	0	0	0	0	0	0	0	0	0	0	0	0	0	0
4F113R02	MNPs	0	20.7968	0	0	0	0	0	0	0	0.144494	0	0	0	0	0.123852	0	0	0	0	0	0	0	0	0	0	0	0	0	0	0	0	0	0	0	0	0	0	0	0	0	0	0	0	0	0	0	0	0
4F113R03	MNPs	0	11.6071	0	0	0	0	0	0	0	0	0	0	0	0	0	0	0	0	0	0	0	0	0	0	0	0	0	0	0.359808	0	0	0	0	0	0	0	0	0	0	0	0	0	0	0	0.173241	0	0	0
4F113R04	Iron	0	5.08271	0	0	0	0	0	0	0	0	0	0	0	0	0	0	0	0	0	0	0	0	0	0	0	0	0	0	2.53383	0	0	0	0	0	0	0	0	0	0	0	0	0	0	0	0.233083	0	0	0
4F113R05	Iron	0	2.81638	0	0	0	0	0	0	0	0	0	0	0	0	0	0	0	0	0	0	0	0	0	0	0	0	0	0	0	0	0	0	0	0	0	0	0	0	0	0	0	0	0	0	0	0	0	0
4F113R06	Placebo	0	12.5396	0	0	0	0	0	0	0	0.0673446	0	0	0	0	0	0	0	0	0	0	0	0	0	0	0	0	0	0	0.43774	0	0	0	0	0	0	0	0	0	0	0	0	0	0	0	0.154893	0	0	0
4F113R07	Iron	0	4.85369	0	0	0	0	0	0	0.0371575	0	0	0.0975383	0	0	0	0	0	0	0	0	0	0	0	0	0	0	0	0	0.130051	0	0	0	0	0	0	0	0	0	0	0	0	0	0	0	0	0	0	0
4F113R08	Placebo	0	2.23358	0	0	0	0	0	0	0	0	0	0	0	0	0	0	0	0	0	0	0	0	0	0	0	0	0	0	0	0	0	0	0	0	0	0	0	0	0	0	0	0	0	0	0	0.228741	0	0
4F113R09	Iron	0	5.52227	0	0	0	0	0	0	0	0	0	0	0	0	0	0	0	0	0	0	0	0	0	0	0	0	0	0	0	0	0	0	0	0	0	0	0	0	0	0	0	0	0	0	0	0	0	0
4F113R10	MNPs	0	15.5126	0	0	0	0	0	0	0	0	0	0	0	0	0	0	0	0	0	0	0	0	0	0	0	0	0	0	0	0	0	0	0	0	0	0	0	0	0	0	0	0	0	0	0	0	0	0
4F113R11	MNPs	0	18.9795	0	0	0	0	0	0	0	0	0	0	0	0	0	0	0	0	0	0	0	0	0	0	0	0	0	0	0.273658	0	0	0	0	0	0	0	0	0	0	0	0	0	0	0	0	0	0	0
4F113R12	Iron	0	2.27794	0	0	0	0	0	0	0	0.0137905	0	0.0852504	0	0	0	0	0	0	0	0	0	0	0	0	0	0	0	0	0	0	0	0	0	0	0	0	0	0	0	0	0	0	0	0	0.0476399	0	0	0
4F113R13	MNPs	0	14.6705	0	0	0	0	0	0	0	0	0	0.31861	0	0	6.08255	0	0	0	0	0	0	0	0	0	0	0	0	0	0	0	0	0	0	0	0	0	0	0	0	0	0	0	0	0	0	0	0	0
4F113R14	Iron	0	7.07153	0	0	0	0	0	0	0	0	0	0	0	0	0	0	0	0	0	0	0	0	0	0	0	0	0	0	0	0	0	0	0	0	0	0	0	0	0	0	0	0	0	0	0.0759796	0	0	0
4F113R15	MNPs	0	0.854221	0	0	0.0623519	0	2.07632	0	0.0685871	0	0	0	0.436463	0	0	0	0	0	0	0	0	0	0	0	0	0	0	0	0.473875	0	0	0	0	0	0	0	0.0249408	0	0	0	0	0	0	0	0.611049	0	0	0
4F113R16	MNPs	0	11.9324	0	0	0	0	0	0	0	0	0	0	0	0	0	0	0	0	0	0	0	0	0	0	0	0	0	0	5.14092	0	0	0	0.0456681	0	0	0	0	0	0	0.150052	0	0	0	0	0.756785	0	0	0
4F113R17	Iron	0	5.75681	0	0	0	0	0	0	0	0	0	0	0	0	0	0	0	0	0	0	0	0	0	0	0	0	0	0	0.0688486	0	0	0	0	0	0	0	0	0	0	0	0	0	0	0	0	0	0	0
4F113R18	MNPs	0	9.65864	0	0	0	0	0	0	0	0	0	0.0246646	0	0	0	0	0	0	0	0	0	0	0	0	0	0	0	0	0	0	0	0	0	0	0	0	0	0	0	0	0	0	0	0	0	0	0	0
4F113R19	MNPs	0	6.57936	0	0	0	0	0	0	0	0	0	0	0	0	0	0	0	0	0	0	0	0	0	0	0	0	0	0	0	0	0	0	0	0	0	0	0	0	0	22.2534	0	0	0	0	0	0	0	0
4F113R20	Placebo	0	5.72584	0	0	0	0	1.97957	0	0	0	0	0	0	0	0	0	0.191571	0	0	0	0	0	0	0	0	0	0	0	0.532141	0	0	0	0	0	0	0	0	0	0	0	0	0	0	0	0.63857	0	0	0
4F113R21	Iron	0	7.38615	0	0	0	0	0	0	0	0.166605	0	0	0	0	0	0	0	0	0	0	0	0	0	0	0	0	0	0	0	0	0	0	0	0	0	0	0	0	0	0	0	0	0	0	0	0	0	0
4F113R22	MNPs	0	9.50966	0	0	0	0	0	0	0	0	0	0	0	0	0	0	0	0	0	0	0	0	0	0	0	0	0	0	0	0	0	0	0	0	0	0	0	0	0	0	0	0	0	0	0	0	0	0
4F113R23	Iron	0	1.42687	0	0	0	0	0	0	0	0	0	0.0511625	0	0	0	0	0	0	0	0	0	0	0	0	0	0	0	0	0	0	0	0	0	0	0	0	0	0	0	0	0	0	0	0	0	0	0	0
4F113R24	MNPs	0	5.13341	0	0	0	0	0	0	0	0	0	0.0283855	0	0	0	0	0	0	0	0	0	0	0	0	0	0	0	0	0	0	0	0	0	0	0	0	0	0	0	0	0	0	0	0	0	0	0	0
4F114R01	Placebo	0	7.11806	0	0	0	0	0.107729	0	0	0	0	0	0	0	0	0	0.0678291	0	0	0	0	0	0	0	0	0	0	0	0	0	0	0	0	0	0	0	0	0	0	0	0	0	0	0	0.0239397	0	0	0.0279296
4F114R02	Placebo	0	5.32473	0	0	0	0	0	0	0	0.267548	0	0	0	0	0	0	0	0	0	0	0	0	0	0	0	0	0	0	0.50362	0	0	0	0	0	0	0	0	0	0	0.288532	0	0	0	0	0	0	0	0
4F114R03	MNPs	0	1.81809	0	0	0	0	0	0	0	0	0	0	0	0	0.0513584	0	0	0	0	0	0	0	0	0	0	0	0	0	0	0	0	0	0	0	0	0	0	0	0	0	0	0	0	0	0	0	0	0
4F114R04	Iron	0	0.25288	0	0	0	0	0	0	0	0	0	0	0	0	0.196684	0	0	0	0	0	0	0	0	0	0	0	0	0	0	0	0	0	0	0	0	0	0	0	0	0	0	0	0	0	0	0	0	0
4F114R05	Placebo	0	12.1255	0	0	0	0	0	0	0	0	0	0	0	0	0.116248	0	0	0	0	0	0	0	0	0	0	0	0	0	0	0	0	0	0	0	0	0	0	0	0	0	0	0	0	0	0	0	0	0
4F114R06	Iron	0	0.508621	0	0	0	0	0.0258621	0	0	0.0344828	0	0	0	0	0	0	0	0	0	0	0	0	0	0	0	0	0	0	0.521552	0	0	0	0	0	0	0	0	0	0	0	0	0	0	0	0.142241	0	0	0
4F114R07	Iron	0	10.2608	1.45874	0	0	0	0	0	0	0	0	0	0	0	0	0	0	0	0	0	0	0	0	0	0	0	0	0	0	0	0	0	0	0	0	0	0	0	0	0	0	0	0	0	0.0578536	0	0	0
4F114R08	MNPs	0	5.71702	0	0	0	0	0	0	0	0	0	0.191098	0	0	0.0716618	0	0	0	0	0	0	0	0	0	0	0	0	0	0	0	0	0	0	0	0	0	0	0	0	0	0	0	0	0	0	0	0	0
4F114R09	Placebo	0	19.3624	0	0	0	0	0	0	0	0	0	0	0	0	4.00129	0	0	0	0	0	0	0	0	0	0	0	0	0	0	0	0	0	0	0	0	0	0	0	0	0	0	0	0	0	0	0	0	0
4F114R10	Placebo	0	31.2774	0	0	0	0	0	0	0	0	0	0	0	0	0	0	0	0	0	0	0	0	0	0	0	0	0	0	0	0	0	0	0	0	0	0	0	0	0	0	0	0	0	0	0	0	0	0
4F114R11	MNPs	0	2.95681	0	0	0	0	0	0	0	0	0	0	0	0	0.104798	0	0	0	0	0	0.0823415	0	0	0	0	0	0	0	0	0	0	0	0	0	0	0	0	0	0	0	0	0	0	0	0	0	0	0
4F114R12	Iron	0	0.0607054	0	0	0	0	0	0	0	0	0	0	0	0	0	0	0	0	0	0	0	0	0	0	0	0	0	0	0	0	0	0	0	0	0	0	0	0	0	0	0	0	0	0	0.585807	0	0	0
4F114R15	Placebo	0	6.66871	0	0	0	0	0.0560824	0	0	0	0	0	0	0	0	0	0	0	0	0	0	0	0	0	0	0	0	0	0	0	0	0	0	0	0	0	0	0	0	0	0	0	0	0	0	0	0	0
4F114R16	Placebo	0	29.6736	0	0	0	0	0	0	0	0.238836	0	0	0	0	0	0	0	0	0	0	0	0	0	0	0	0	0	0	0	0	0	0	0	0	0	0	0	0	0	0.289498	0	0	0	0	0	0	0	0
4F114R17	Placebo	0	16.5635	0	0	0	0	0	0	0	0	0	0	0	0	0.15473	0	0	0	0	0	0	0	0	0	0	0	0	0	0	0	0	0	0	0	0	0	0	0	0	0	0	0	0	0	0	0	0	0
4F114R18	Iron	0	13.5023	0	0	0	0	0	0	0	0	0	0	0	0	0	0	0	0	0	0	0	0	0	0	0	0	0	0	0	0	0	0	0	0	0	0	0	0	0	0	0	0	0	0	0	0	0	0
4F114R19	Placebo	0	12.6796	0	0	0.0475486	0	0	0	0	0	0	0	0	0	0.0211327	0	0	0	0	0	0	0	0	0	0	0	0	0	0	0	0	0	0	0	0	0	0	0	0	0	0	0	0	0	0	0	0	0
4F114R20	Iron	0	12.4352	0	0	0	0	0	0	0	0	0	0	0	0	0	0	0	0	0	0	0	0	0	0	0	0	0	0	0.0294533	0	0	0	0	0	0	0	0	0	0	0	0	0	0	0	0	0	0	0
4F114R21	MNPs	0	17.1008	0	0	0	0	0	0	0	0	0	0	0	0	0	0	0	0	0	0	0	0	0	0	0	0	0	0	0	0	0	0	0	0	0	0	0	0	0	0	0	0	0	0	0	0	0	0
4F114R22	MNPs	0	3.42319	0	0	0	0	0	0	0	0	0	0	0	0	0	0	0	0	0	0	0	0	0	0	0	0	0	0	0.0779474	0	0	0	0	0	0	0	0	0	0	0	0	0	0	0	0.0584605	0	0	0.155895
4F114R23	Placebo	0	10.5295	0	0	0	0	0	0	0	0	0	0	0	0	0	0	0	0	0	0	0	0	0	0	0	0	0	0	0	0	0	0	0	0	0	0	0	0	0	0	0	0	0	0	0	0	0	0
4F114R24	MNPs	0	0.174144	0	0	0	0	0	0	0	0.0206904	0	0	0	0	0	0	0	0	0	0	0	0	0	0.0224146	0	0	0	0	0	0	0	0	0	0	0	0	0	0	0	0	0	0	0	0	0	0	0	0
4F115R01	Placebo	0	0.536353	0	0	0	0	0	0	0	0	0	0	0	0	0	0	0	0	0	0	0	0	0	0	0	0	0	0	0	0	0	0	0	0	0	0	0	0	0	0	0	0	0	0	0	0	0	0
4F115R02	Iron	0	3.12157	0	0	0	0	0	0	0	0	0	0	0	0	0	0	0.0815686	0	0	0	0	0	0	0	0	0	0	0	0.222745	0	0	0	0	0	0	0	0	0	0	0	0	0	0	0	0.0909804	0	0	0
4F115R03	MNPs	0	10.6245	0	0	0.200895	0	0	0	0	0.278384	0	0	0	0	0	0	0	0	0	0	0	0	0	0	0	0	0	0	0	0	0	0	0	0	0	0	0	0	0	0.800712	0	0	0	0	0	0	0	0
4F115R04	Iron	0	1.99846	0	0	0	0	0	0	0	0	0	0	0	0	0.0512426	0	0	0	0	0	0	0	0	0	0	0	0	0	0	0	0	0	0	0	0	0	0	0	0	0.518832	0	0	0	0	0	0	0	0
4F115R05	Placebo	0	8.32761	0	0	0	0	0	0	0	0	0	0	0	0	0	0	0	0	0	0	0	0	0	0	0	0	0	0	0	0	0	0	0	0	0	0	0	0	0	0	0	0	0	0	0	0	0	0
4F115R06	MNPs	0	33.6246	0	0	0	0	0	0	0	0	0	0	0	0	0.0508482	0	0	0	0	0	0	0	0	0	0	0	0	0	1.21111	0	0	0	0.16179	0	0	0	0	0	0	0	0	0	0	0	0	0	0	0
4F115R07	MNPs	0	2.34693	0	0	0	0	2.46389	0	0	0	0	0	0	0	0	0	0	0	0	0	0	0	0	0	0	0	0	0	0.208503	0	0	0	0	0	0	0	0	0	0	0	0	0	0	0	0.0203417	0	0	0
4F115R08	MNPs	0	3.42388	0	0	0	0	0	0	0	0	0	0	0	0	0	0	0	0	0	0	0	0	0	0	0	0	0	0	0	0	0	0	0	0	0	0	0	0	0	0	0	0	0	0	0	0	0	0
4F115R09	MNPs	0	1.49612	0	0	0	0	0	0	0	0	0	0	0	0	0	0	0	0	0	0	0	0	0	0	0	0	0	0	0	0	0	0	0	0	0	0	0	0	0	0	0	0	0	0	0	0	0	0
4F115R13	MNPs	0	1.11486	0	0	0	0	0	0	0	0	0	0	0	0	2.94582	0	0	0	0	0	0	0	0	0	0	0	0	0	0	0	0	0	0	0	0	0	0	0	0	0	0	0	0	0	0.0220597	0	0	0
4F115R14	MNPs	0	2.63369	0	0	0	0.00516409	0	0	0	0.0284025	0	0	0	0	0	0	0.105864	0	0	0	0	0	0	0	0	0	0	0	0.121356	0	0	0	0	0	0	0	0	0	0	0	0	0	0	0	0	0	0	0.0438948
4F115R15	MNPs	0	4.38095	0	0	0	0	0	0	0	0.0144928	0	0.459627	0	0	0	0	0	0	0	0	0	0	0	0	0	0	0	0	0.0351967	0	0	0.0890269	0.0269151	0	0	0	0.383023	0	0	0	0	0	0	0	0	0	0	0
4F115R16	Iron	0	0.410673	0	0	0	0	0	0	0	0	0	0	0	0	0	0	0	0	0	0	0	0	0	0	0	0	0	0	0	0	0	0	0	0	0	0	0	0	0	0	0	0	0	0	0	0	0	0
4F115R17	MNPs	0	4.98963	0	0	0	0	0	0	0	0	0	0.442525	0	0	0.021378	0	0	0	0	0	0	0	0	0	0	0	0	0	0	0	0	0	0.382667	0	0	0	0	0	0	0	0	0	0	0	0.0256536	0	0	0
4F115R18	Placebo	0	3.79976	0.0524407	0	0	0	0	0	0	0	0	0.0677359	0	0	0.0131102	0	0.0152952	0	0	0	0	0	0	0	0	0	0	0	0	0	0	0	0	0	0	0	0	0	0	0	0	0	0	0	0.126732	0	0	0.0131102
4F115R19	Placebo	0	1.32085	0	0	0.0358004	0	0	0	0	0	0	0	0	0	0	0	0	0	0	0	0	0	0	0	0	0	0	0	0	0	0	0.0527585	0	0	0	0	0	0	0	0.165812	0	0	0	0	0.968496	0	0	0
4F115R20	Placebo	0	1.97181	0	0	0	0	0	0	0	0	0	0	0	0	0	0	0	0	0	0	0	0	0	0	0	0	0	0	0.0811924	0	0	0	0	0	0	0	0	0	0	0	0	0	0	0	0	0	0	0
4F115R21	Placebo	0	19.6029	0	0	0	0	0	0	0	0.464979	0	0	0	0	0	0	0	0	0	0	0	0	0	0	0	0	0	0	0.560927	0	0	0	0.0774965	0	0	0	0	0	0	0	0	0	0	0	0	0	0	0
5F100R01	MNPs	0	2.32485	0	0	0	0	0	0	0.0553535	0	0	0	0	0	0	0	0	0	0	0	0	0	0	0	0.593073	0	0	0	0	0	0	0	0	0	0	0	0	0	0	0	0	0	0	0	0	0	0	0
5F100R02	Placebo	0	10.879	0	0	0	0	0	0	0	0	0	0	0	0	0	0	0	0	0	0	0	0	0	0	0	0	0	0	0	0	0	0	0	0	0	0	0	0	0	0	0	0	0	0	0	0	0	0
5F100R03	Placebo	0	3.85724	0	0	0	0	0	0	0	0	0	0	0	0	0	0	0	0	0	0	0	0	0	0	0	0	0	0	0	0	0	0	0	0	0	0	0	0	0	0	0	0	0	0	0	0	0	0
5F100R04	MNPs	0	17.98	0	0	0	0	0	0	0	0	0	0	0	0	0	0	0	0	0	0	0	0	0	0	0	0	0	0	0	0	0	0	0	0	0	0	0	0	0	0	0	0	0	0	0.693126	0	0	0
5F100R05	Iron	0	4.94994	0	0	0	0	0	0	0	0	0	0	0	0	0	0	0	0	0	0	0	0	0	0	0	0	0	0	0	0	0	0	0	0	0	0	0	0	0	0	0	0	0	0	0	0	0	0
5F100R06	Placebo	0	0.100693	0.467926	0	0	0	1.38009	0	0	0	0	0	0	0	0	0	0.515311	0	0	0	0	0	0	0	0	0	0	0	0	0	0	0	0	0	0	0	0	0	0	0	0	0	0	0	0	0	0	0.373156
5F100R07	Iron	0	9.85773	0	0	0	0	0	0	0	0	0	0	0	0	0	0	0	0	0	0	0	0	0	0.0201796	0	0	0	0	0	0	0	0	0	0	0	0	0	0	0	0	0	0	0	0	0.302694	0	0	0
5F100R08	Iron	0	16.1804	0	0	0	0	0	0	0	0	0	0	0	0	0	0	0	0	0	0	0	0	0	0	0	0	0	0	0	0	0	0	0	0	0	0	0	0	0	0	0	0	0	0	0	0	0	0
5F100R09	MNPs	0	6.01912	0	0	0	0	0.0245595	0	0	0	0	0	0	0	0	0	0	0	0	0	0	0	0	0	0	0	0	0	0	0	0	0	0	0	0	0	0	0	0	0	0	0	0	0	0	0	0	0
5F100R10	MNPs	0	0.241913	0	0	0	0	0	0	0	0	0	0	0	0	0	0	0.303577	0	0	0	0	0	0	0	0	0	0	0	0.29409	0	0	0	0	0	0	0	0	0	0	0	0	0	0	0	0.0664074	0	0	0
5F100R13	Placebo	0	7.31043	0	0	0	0	0	0	0	0	0	0	0	0	0.293255	0	0	0	0	0	0	0	0	0	0	0	0	0	0	0	0	0	0	0	0	0	0	0	0	0	0	0	0	0	0	0	0	0
5F100R14	Placebo	0	36.2532	0	0	0	0	0	0	0	0	0	0.030574	0	0	0	0	0	0	0	0	0	0	0	0	0	0	0	0	0	0	0	0	0	0	0	0	0	0	0	0	0	0	0	0	0	0	0	0
5F100R15	Iron	0	15.5831	0	0	0	0	0	0	0	0.985028	0	0	0	0	0.925926	0	0	0	0	0	0	0	0	0	0	0	0	0	0	0	0	0	0	0	0	0	0	0	0	0	0	0	0	0	0	0	0	0
5F100R16	MNPs	0	0.774336	0	0	0	0	0	0	0	0	0	0	0	0	0	0	0	0	0	0	0	0	0	0	0	0	0	0	0	0	0	0	0	0	0	0	0	0	0	0	0	0	0	0	0	0	0	0
5F100R17	Placebo	0	12.3339	0	0	0	0	0.335617	0	0	0	0	0.867012	0	0	0	0	0	0	0	0	0	0	0	0	0	0	0	0	0	0	0	0	0	0	0	0	0	0	0	0	0	0	0	0	0	0	0	0
5F100R18	Iron	0	9.9448	0	0	0	0	0	0	0	0	0	0	0	0	0.153832	0	0	0	0	0	0	0	0	0	0	0	0	0	0.0814406	0	0	0	0	0	0	0	0	0	0	0	0	0	0	0	0	0	0	0
5F100R19	Placebo	0	2.25124	0	0	0	0	0	0	0	0	0	3.72205	0	0	0	0	0	0	0	0	0	0	0	0	0	0	0	0	0	0	0	0	0	0	0	0	0	0	0	0	0	0	0	0	0	0	0	0
5F100R20	MNPs	0	36.6651	0	0	0	0	0	0	0	0	0	0	0	0	0	0	0	0	0	0	0	0	0	0	0	0	0	0	0	0	0	0	0	0	0	0	0	0	0	0	0	0	0	0	0.0912825	0	0	0
5F100R21	MNPs	0	5.97874	0	0	0	0	0	0	0	0	0	0.738116	0	0	0	0	0.383821	0	0	0	0	0	0	0	0	0	0	0	3.41748	0	0	0	0	0	0	0	0	0	0	0	0	0	0	0	0.346915	0	0	0
5F100R22	Placebo	0	0.782915	0	0	0	0	0	0	0	0	0	0	0	0	0	0	0.226175	0	0	0	0	0	0	0	0	0	0	0	0.665478	0	0	0	0	0	0	0	0	0	0	0	0	0	0	0	0.339263	0	0	0
5F100R23	Placebo	0	16.603	0	0	0	0	0	0	0	0	0	0	0	0	0	0	0.0266501	0	0	0	0	0	0	0	0	0	0	0	0.861686	0	0	0	0	0	0	0	0	0	0	0	0	0	0	0	0	0	0	0
5F100R24	Placebo	0	14.8662	0	0	0	0	0	0	0	0	0	0	0	0	0	0	0	0	0	0	0	0	0	0	0	0	0	0	0	0	0	0	0	0	0	0	0	0	0	0	0	0	0	0	0	0	0	0
5F101R01	Placebo	0	4.17897	0	0	0	0	0.170887	0	0	0	0	0	0	0	0	0	0	0	0	0	0	0	0	0	0	0	0	0	2.14386	0	0	0	0	0	0	0	0	0	0	0	0	0	0	0	0.217493	0	0	0.38838
5F101R02	Iron	0	19.361	0	0	0	0	0	0	0	0	0	0	0	0	0	0	0	0	0	0	0	0	0	0	0	0	0	0	0	0	0	0	0	0	0	0	0	0	0	0	0	0	0	0	0	0	0	0
5F101R03	Placebo	0	2.60974	0	0	0	0	0.649935	0	1.87981	0	0	0	0	0	0	0	0	0	0	0	0	0	0	0	0	0	0	0	0.209979	0	0	0.169983	0	0	0	0	0	0	0	0	0	0	0	0	0.019998	0	0	0
5F101R04	Placebo	0	0.636581	0	0	0	0	0.204615	0	0	0	0	0	0	0	0	0	0	0	0	0	0	0	0	0	0	0	0	0	0.193248	0	0	0	0	0	0	0	0	0	0	0	0	0	0	0	0	0	0	1.25043
5F101R05	Placebo	0	11.8463	0	0	0	0	0	0	0	0	0	0	0	0	0	0	0	0	0	0	0	0	0	0	0	0	0	0	0	0	0	0	0	0	0	0	0	0	0	0	0	0	0	0	0	0	0	0
5F101R06	Iron	0	2.55225	0	0	0	0	0	0	0	0	0	0	0	0	0	0	0	0	0	0	0	0	0	0	0	0	0	0	0	0	0	0	0	0	0	0	0	0	0	0	0	0	0	0	0	0	0	0
5F101R07	MNPs	0	0.4726	0	0	0	0	0	0	0.675143	0	0	0	0	0	0	0	0	0	0	0	0	0	0	0	0	0	0	0	0	0	0	0	0	0	0	0	0	0	0	0	0	0	0	0	0	0	0	0
5F101R08	Iron	0	14.4003	0	0	0.0271961	0	0	0	0	0.299157	0	0	0	0	0	0	0	0	0	0	0	0	0	0	0	0	0	0	0	0	0	0	0	0	0	0	0	0	0	0	0	0	0	0	0	0	0	0
5F101R09	Iron	0	23.6701	0	0	0	0	0	0	0	0	0	0	0	0	0	0	0	0	0	0	0	0	0	0	0	0	0	0	0	0	0	0	0	0	0	0	0	0	0	0	0	0	0	0	0	0	0	0
5F101R10	Iron	0	22.7596	0	0	0	0	0	0	0	0	0	0.437158	0	0	0	0	0	0	0	0	0	0	0	0	0	0	0	0	0	0	0	0	0	0	0	0	0	0	0	0	0	0	0	0	0	0	0	0
5F101R11	Placebo	0	16.205	0	0	0	0	0	0	0	0	0	0	0	0	0	0	0	0	0	0	0	0	0	0	0	0	0	0	0	0	0	0	0	0	0	0	0	0	0	0	0	0	0	0	0.0831025	0	0	0
5F101R12	MNPs	0	0.197091	0	0	0	0	0	0	0	0	0	0.122008	0	0	0	0	0	0	0	0	0	0	0	0	0	0	0	0	0	0	0	0	0	0	0	0	0	0	0	0	0	0	0	0	0	0	0	0
5F101R13	Placebo	0	10.5209	0	0	0	0	0	0	0	0	0	0	0	0	0	0	0	0	0	0	0	0	0	0	0	0	0	0	0	0	0	0	0	0	0	0	0	0	0	0	0	0	0	0	0	0	0	0
5F101R14	Iron	0	3.01495	0	0	0	0	0	0	0	0	0	0	0	0	0	0	0	0	0	0	0	0	0	0	0	0	0	0	0	0	0	0	0	0	0	0	0	0	0	0	0	0	0	0	0	0	0	0
5F101R15	Placebo	0	14.3341	0	0	0	0	0	0	0.921139	0	0	0	0	0	0	0	0	0	0	0	0	0	0	0	0	0	0	0	0	0	0	0	0	0	0	0	0	0	0	0	0	0	0	0	0	0	0	0
5F101R17	Iron	0	20.6338	0	0	0	0	0	0	0	0	0	0.748239	0	0	0	0	0	0	0	0	0	0	0	0	0	0	0	0	0	0	0	0	0	0	0	0	0	0	0	0	0	0	0	0	0	0	0	0
5F101R18	MNPs	0	12.4713	0	0	0	0	0	0	0	0	0	0	0	0	0	0	0	0	0	0	0	0	0	0	0	0	0	0	0	0	0	0	0	0	0	0	0	0	0	0	0	0	0	0	0	0	0	0
5F101R19	Iron	0	26.3544	0	0	0	0	0	0	0	0	0	0	0	0	0	0	0	0	0	0	0	0	0	0	0	0	0	0	0	0	0	0	0	0	0	0	0	0	0	0	0	0	0	0	0	0	0	0
5F101R20	Placebo	0	7.70362	0	0	0	0	0	0	0	0	0	0	0	0	0	0	0	0	0	0	0	0	0	0	0	0	0	0	0	0	0	0	0	0	0	0	0	0	0	0	0	0	0	0	0	0	0	0
5F101R21	Placebo	0	18.749	0	0	0	0	0	0	0	0	0	0	0	0	0	0	0	0	0	0	0	0	0	0	0	0	0	0	0	0	0	0	0	0	0	0	0	0	0	0	0	0	0	0	0	0	0	0
5F101R22	MNPs	0	8.64314	0	0	0	0	0	0	0	0.107368	0	0	0	0	0	0	0	0	0	0	0	0	0	0	0	0	0	0	0	0	0	0	0	0	0	0	0	0	0	0	0	0	0	0	0	0	0	0
5F101R23	Placebo	0	0.798722	0	0	0	0	0	0	0	0	0	0	0	0	0	0	0	0	0	0	0	0	0	0	0	0	0	0	0.579073	0	0	0	0	0	0	0	0	0	0	0	0	0	0	0	0.728834	0	0	0
5F101R24	Placebo	0	2.39651	0	0	0	0	0	0	0	0	0	0	0	0	0	0	0	0	0	0	0	0	0	0	0	0.20749	0	0	0.591348	0	0	0	0	0	0	0	0	0	0	0	0	0	0	0	0.560224	0	0	0.0414981
5F102R01	MNPs	0	29.9405	0	0	0	0	0	0	0	0	0	0	0	0	0	0	0	0	0	0	0	0	0	0	0	0	0	0	0	0	0	0	0	0	0	0	0	0	0	0	0	0	0	0	0	0	0	0
5F102R02	Placebo	0	0.874891	0	0	0.104987	0	0	0	0	0	0	0	0.0874891	0	0	0	0	0	0	0	0	0	0	0	0	0	0	0	0	0	0	0	0	0	0	0	0	0	0	0	0	0	0	0	0	0	0	0.122485
5F102R03	Placebo	0	7.86222	0	0	0	0	0	0	0	0	0	0	0	0	0	0	0	0	0	0	0	0	0	0	0	0	0	0	0.0875742	0	0	0	0	0	0	0	0	0	0	0	0	0	0	0	0	0	0	0
5F102R04	MNPs	0	11.3983	0	0	0	0	0	0	0	0	0	0	0	0	0	0	0	0	0	0	0	0	0	0	0	0	0	0	0	0	0	0	0	0	0	0	0	0	0	0.650351	0	0	0	0	0	0	0	0
5F102R05	Placebo	0	5.53113	0	0	0	0	1.51971	0	0	0	0	0	0	0	0	0	0.347142	0	0	0	0	0	0	0	0	0	0	0	0.971997	0	0	0.0308571	0	0	0	0	0	0	0	0	0	0	0	0	0.0771426	0	0	0.169714
5F102R09	Placebo	0	0.204082	0	0	0	0	0	0	0	0	0	0	0	0	0	0	0	0	0	0	0	0	0	0	0	0	0	0	0	0	0	0	0	0	0	0	0	0	0	0	0	0	0	0	0	0	0	0
5F102R10	Iron	0	6.16766	0	0	0	0	0	0	0	0	0	0	0	0	0	0	0	0	0	0	0	0	0	0	0	0	0	0	0	0	0	0	0	0	0	0	1.01796	0	0	0	0	0	0	0	0	0	0	0
5F102R11	Iron	0	10.0837	0	0	0	0	0	0	0	0	0	0	0	0	0	0	0	0	0	0	0	0	0	0	0	0	0	0	0	0	0	0	0	0	0	0	0	0	0	0	0	0	0	0	0	0	0	0
5F102R12	Iron	0	6.52041	0	0	0	0	0	0	0	0	0	0	0	0	0	0	0	0	0	0	0	0	0	0	0	0	0	0	0	0	0	0	0	0	0	0	0	0	0	0	0	0	0	0	0	0	0	0
5F102R13	Placebo	0	77.3163	0	0	0	0	0	0	0	0	0	0	0	0	0	0	0	0	0	0	0	0	0	0	0	0	0	0	0	0	0	0	0	0	0	0	0	0	0	0	0	0	0	0	0	0	0	0
5F102R14	MNPs	0	0.300455	0	0	0	0	0	0	0	0	0	0	0	0	0	0	0	0	0	0	0	0	0	0	0	0	0	0	0	0	0	0	0	0	0	0	0	0	0	0	0	0	0	0	0	0	0	0
5F102R15	Iron	0	1.99472	0	0	0	0	0	0	0	0	0	0	0	0	0	0	0.0880023	0	0	0	0	0	0	0	0	0	0	0	0.0366676	0	0	0	0	0	0	0	0	0	0	0	0	0	0	0	0	0	0	0
5F102R16	Iron	0	2.05802	0	0	0	0	0	0	0	0	0	0	0	0	0	0	0	0	0	0	0	0	0	0	0	0	0	0	0.242961	0	0	0	0	0	0	0	0	0	0	0	0	0	0	0	0	0	0	0
5F102R18	MNPs	0	2.26376	0	0	0	0	0	0	0	0	0	0	0	0	0	0	0	0	0	0	0	0	0	0	0	0	0	0	0	0	0	0	0	0	0	0	0	0	0	0	0	0	0	0	0	0	0	0
5F102R19	Placebo	0	2.14999	0	0	0	0	2.13091	0	0	0	0	0	0	0.248076	0	0	0.101775	0	0	0	0	0	0	0	0	0	0	0	0	0	0	0.0699701	0	0	0	0	0	0	0	0	0	0	0	0	0	0	0	0
5F102R20	MNPs	0	9.02145	0	0	0	0	0	0	0	0	0	0	0	0	0	0	0.168232	0	0	0	0	0	0	0	0	0	0	0	0.750035	0	0	0	0	0	0	0	0	0	0	0	0	0	0	0	0	0	0	0
5F102R21	Iron	0	3.13992	0	0	0	0	1.33685	0	0	0	0	0	0	0	0	0	0	0	0	0	0	0	0	0	0	0	0	0	0	0	0	0	0	0	0	0	0	0	0	0	0	0	0	0	0	0	0	0
5F102R23	Placebo	0	18.5654	0	0	0	0	0	0	1.68991	0	0	0	0	0	0	0	0	0	0	0	0	0	0	0	0	0	0	0	0	0	0	0	0	0	0	0	0	0	0	0	0	0	0	0	0	0	0	0
5F102R24	MNPs	0	25.6949	0	0	0	0	0	0	0	0	0	0	0	0	0	0	0	0	0	0	0	0	0	0	0	0	0	0	0	0	0	0	0	0	0	0	0	0	0	0	0	0	0	0	0	0	0	0
5F103R01	Placebo	0	11.7647	0	0	0	0	0	0	0	0	0	0	0	0	0	0	0	0	0	0	0	0	0	0	0	0	0	0	0	0	0	0	0	0	0	0	0	0	0	0	0	0	0	0	0	0	0	0
5F103R02	MNPs	0	48.6391	0	0	0	0	0	0	0	0	0	0	0	0	0	0	0	0	0	0	0	0	0	0	0	0	0	0	0	0	0	0	0	0	0	0	0	0	0	0	0	0	0	0	0	0	0	0
5F103R03	MNPs	0	26.2305	0	0	0	0	0	0	0	0	0	0	0	0	0	0	0	0	0	0	0	0	0	0	0	0	0	0	0	0	0	0	0	0	0	0	0	0	0	0	0	0	0	0	0	0	0	0
5F103R04	Iron	0	32.0543	0	0	0	0	0	0	0	0	0	0	0	0	0	0	0	0	0	0	0	0	0	0	0	0	0	0	0	0	0	0	0	0	0	0	0	0	0	0	0	0	0	0	0	0	0	0
5F103R05	Iron	0	7.7765	0	0	0	0	0	0	0	0	0	0	0	0	0	0	0	0	0	0	0	0	0	0	0	0	0	0	0	0	0	0	0	0	0	0	0	0	0	0	0	0	0	0	0	0	0	0
5F103R06	MNPs	0	33.0296	0	0	0	0	0	0	0	0	0	0	0	0	0	0	0	0	0	0	0	0	0	0	0	0	0	0	0	0	0	0	0	0	0	0	0	0	0	0	0	0	0	0	0	0	0	0
5F103R07	Iron	0	9.65927	0	0	0	0	0	0	0	0	0	0	0	0	0	0	0	0	0	0	0	0	0	0	0	0	0	0	0	0	0	0	0	0	0	0	0	0	0	0	0	0	0	0	0	0	0	0
5F103R08	Iron	0	11.8067	0	0	0	0	0	0	2.51423	0	0	0	0	0	0	0	0	0	0	0	0	0	0	0	0	0	0	0	0	0	0	0	0	0	0	0	0	0	0	0	0	0	0	0	0	0	0	0
5F103R09	MNPs	0	11.5243	0	0	0	0	0	0	6.37165	0	0	0	0	0	0	0	0	0	0	0	0.0204876	0	0	0	0	0	0	0	0	0	0	0	0	0	0	0	0	0	0	0	0	0	0	0	0	0	0	0
5F103R10	Iron	0	4.85034	0	0	0	0	0	0	0	0	0	0	0	0	0	0	0	0	0	0	0	0	0	0	0	0	0	0	0	0	0	0	0	0	0	0	0	0	0	0	0	0	0	0	0	0	0	0
5F103R11	Iron	0	5.85985	0	0	0	0	0	0	0	0.16297	0	0	0	0	0	0	0	0	0	0	0	0	0	0	0	0	0	0	0	0	0	0	0	0	0	0	0	0	0	0	0	0	0	0	0	0	0	0
5F103R12	Iron	0	4.06947	0	0	0	0	0	0	0	0	0	0	0	0	0	0	0	0	0	0	0	0	0	0	0	0	0	0	0	0	0	0	0	0	0	0	0	0	0	0	0	0	0	0	0	0	0	0
5F103R13	Placebo	0	5.80188	0	0	0	0	0	0	0	0	0	0	0	0	0	0	0	0	0	0	0	0	0	0	0	0	0	0	0	0	0	0	0	0	0	0	0	0	0	0	0	0	0	0	0	0	0	0
5F103R14	Placebo	0	34.2819	0	0	0	0	0	0	0	0	0	0	0	0	0	0	0	0	0	0	0	0	0	0	0	0	0	0	0	0	0	0	0	0	0	0	0	0	0	0	0	0	0	0	0	0	0	0
5F103R15	Iron	0	10.3968	0	0	0	0	0	0	0	0	0	0	0.177922	0	0	0	0	0	0	0	0	0	0	0	0	0	0	0	0.146979	0	0	0	0	0	0	0	0	0	0	0	0	0	0	0	0.518295	0	0	0
5F103R16	Placebo	0	11.8906	0	0	0	0	0	0	0	0	0	0	0	0	0	0	0	0	0	0	0	0	0	0	0	0	0	0	0	0	0	0	0	0	0	0	0	0	0	0	0	0	0	0	0	0	0	0
5F103R17	Placebo	0	1.64386	0.412774	0	0.021725	0	2.17974	0	0	0	0	0	0	0	0	0	0	0	0	0	0	0	0	0	0	0	0	0	0	0	0	0	0	0	0	0	0	0	0	0	0	0	0	0	0	0	0	1.69455
5F103R18	MNPs	0	1.62968	0	0	0	0	1.29598	0	2.623	0	0	0	0	0	0	0	0	0	0	0	0	0	0	0	0	0	0	0	0	0	0	0	0	0	0	0	0	0	0	0	0	0	0	0	0.0310414	0	0	0
5F103R19	Iron	0	1.56938	0	0	0	0	0	0	0	0	0	0	0	0	0	0	0	0	0	0	0.280702	0	0	0.0637959	0	0	0	0	0.287081	0	0	0	0	0	0	0	0	0	0	0	0	0	0	0	0	0	0	0.0510367
5F103R20	MNPs	0	4.2597	0	0	0	0	0	0	0	0	0	0	0	0	0	0	0.0270973	0	0	0	0	0	0	0	0	0	0	0	0.0270973	0	0	0	0	0	0	0	0	0	0	0	0	0	0	0	0	0	0	0
5F103R21	Iron	0	3.11879	0	0	0	0	0	0	0	0	0	0	0	0	0	0	0	0	0	0	0	0	0	0	0	0	0	0	0	0	0	0	0	0	0	0	0	0	0	0	0	0	0	0	0.0342724	0	0	0
5F103R22	MNPs	0	0.519074	0	0	0	0	0	0	0	0	0	0	0	0	0	0	0	0	0	0	0	0	0	0	0	0	0	0	0	0	0	0	0	0	0	0	0	0	0	0	0	0	0	0	0	0	0	0
5F103R23	Placebo	0	12.2677	0	0	0	0	0	0	0	0	0	0	0	0	0	0	0.0758668	0	0	0	0	0	0	0	0	0	0	0	2.13186	0	0	0.144147	0	0	0	0	0	0	0	0	0	0	0	0	0	0	0	0
5F103R24	Placebo	0	9.11327	0	0	0	0	0	0	0	0	0	0	0	0	0	0	0	0	0	0	0	0	0	0	0	0	0	0	0	0	0	0	0	0	0	0	0	0	0	0	0	0	0	0	0	0	0	0
5F105R01	Placebo	0	7.0349	0	0	0	0	0	0	8.65748	0	0	0	0	0	0	0	0	0	0	0	0	0	0	0	0	0	0	0	0	0	0	0	0.244499	0	0	0	0	0	0	0	0	0	0	0	0	0	0	0
5F105R02	Iron	0	41.344	0	0	0	0	0	0	0	0	0	0	0	0	0	0	0	0	0	0	0	0	0	0	0	0	0	0	0	0	0	0	0	0	0	0	0	0	0	0	0	0	0	0	0	0	0	0
5F105R03	Placebo	0	10.793	0	0	0	0	0	0	0	0	0	0.256595	0	0	0	0	0.0641488	0	0	0	0	0	0	0	0	0	0	0	1.34713	0	0	0	0.280651	0	0	0	0	0	0	0	0	0	0	0	0	0	0	0
5F105R04	MNPs	0	8.7261	0	0	0	0	0	0	0	0	0	0	0	0	0	0	0	0	0	0	0	0	0	0	0	0	0	0	0	0	0	0	0	0	0	0	0	0	0	0	0	0	0	0	0	0	0	0
5F105R05	MNPs	0	8.34342	0	0	0	0	0	0	0	1.23848	0	0	0	0	0	0	0.0744948	0	0	0	0	0	0	0	0	0	0	0	0	0	0	0	0	0	0	0	0	0	0	0.0931185	0	0	0	0	0	0	0	0
5F105R06	MNPs	0	15.9149	0	0	0	0	0	0	0	0.0693963	0	0	0	0	0	0	0	0	0	0	0	0	0	0	0	0	0	0	0	0	0	0	0	0	0	0	0	0	0	0	0	0	0	0	0	0	0	0
5F105R07	Iron	0	12.1857	0	0	0	0	0	0	0	0	0	0	0	0	0	0	0	0	0	0	0.0129291	0	0	0	0	0	0	0	0	0	0	0	0	0	0	0	0	0	0	0	0	0	0	0	0	0	0	0
5F105R08	Placebo	0	24.1704	0	0	0	0	0	0	0	0	0	0	0	0	0	0	0	0	0	0	0	0	0	0	0	0	0	0	0	0	0	0	0	0	0	0	0	0	0	0	0	0	0	0	0	0	0	0
5F105R09	Iron	0	6.3277	0	0	0	0	0	0	0	0	0	0	0	0	0	0	0	0	0	0	0	0	0	0	0	0	0	0	0.111424	0	0	0	0	0	0	0	0	0	0	0	0	0	0	0	0	0	0	0
5F105R10	MNPs	0	13.79	0	0	0	0	0	0	0	0	0	0.612887	0	0	0.0993871	0	0	0	0	0	0	0	0	0	0	0	0	0	0	0	0	0	0	0	0	0	0	0	0	0	0	0	0	0	0	0	0	0
5F105R11	Placebo	0	7.24014	0	0	0	0	0	0	0	0	0	0	0	0	0	0	0	0	0	0	0	0	0	0	0	0	0	0	0	0	0	0	0	0	0	0	0	0	0	0	0	0	0	0	0	0	0	0
5F105R12	Iron	0	6.20644	0	0	0	0	0	0	0	0	0	0	0	0	0	0	0	0	0	0	0	0	0	0	0	0	0	0	0	0	0	0	0	0	0	0	0	0	0	0.232327	0	0	0	0	0	0	0	0
5F105R14	MNPs	0	5.91614	0	0	0	0	0	0	0	0	0	0.162742	0	0	0	0	0	0	0	0	0	0	0	0	0	0	0	0	0	0	0	0	0	0	0	0	0	0	0	0	0	0	0	0	0	0	0	0
5F105R15	MNPs	0	28.2219	0	0	0	0	0	0	0	0	0	0	0	0	0	0	0.0484496	0	0	0	0	0	0	0	0	0	0	0	0	0	0	0	0	0	0	0	0	0	0	0	0	0	0	0	0	0	0	0
5F105R16	Placebo	0	7.52518	0	0	0	0	1.44339	0	0	0	0	0	0	0	0	0	0	0	0	0	0	0	0	0	0	0	0	0	0	0	0	0	0	0	0	0	0	0	0	0	0	0	0	0	0	0	0	0.045106
5F105R17	Placebo	0	3.93539	0	0	0	0	0	0	0	0	0	0	0	0	0	0	0	0	0	0	0	0	0	0	0	0	0	0	0	0	0	0	0	0	0	0	0	0	0	0	0	0	0	0	0	0	0	0
5F105R18	Placebo	0	11.4843	0	0	0	0	0	0	0	0	0	0	0	0	0	0	0	0	0	0	0	0	0	0	0	0	0	0	0	0	0	0	0	0	0	0	0	0	0	0	0	0	0	0	0	0	0	0
5F105R19	MNPs	0	25.0636	0	0	0	0	0	0	0	0	0	0	0	0	0	0	0	0	0	0	0	0	0	0	0	0	0	0	0	0	0	0	0	0	0	0	0	0	0	0	0	0	0	0	0.0978282	0	0	0
5F105R20	Placebo	0	15.7965	0	0	0	0	0	0	0	0	0	0	0	0	0	0	0	0	0	0	0	0	0	0	0	0	0	0	0.112431	0	0	0	0.0421615	0	0	0	0	0	0	0	0	0	0	0	0	0	0	0
5F105R21	Iron	0	33.056	0	0	0	0	0	0	0	0.618733	0	0.398265	0	0	0	0	0	0	0	0	0	0	0	0	0	0	0	0	0	0	0	0	0	0	0	0	0	0	0	0.995662	0	0	0	0	0	0	0	0
5F105R22	Placebo	0	3.85751	0	0	0	0	2.15526	0	0.164733	0	0	0	0	0	0	0	0	0	0	0	0	0	0	0	0	0	0	0	0	0	0	0	0	0	0	0	0	0	0	0	0	0	0	0	0	0	0	0
5F105R23	Placebo	0	19.9093	0	0	0	0	0.0835522	0	0	0	0	0	0	0	0	0	0	0	0	0	0	0	0	0	0	0	0	0	0	0	0	0	0	0	0	0	0	0	0	0	0	0	0	0	0	0	0	0
5F105R24	Iron	0	10.6372	0	0	0	0	0	0	0	0	0	0	0	0	0	0	0	0	0	0	0	0	0	0	0	0	0	0	0.178476	0	0	0	0	0	0	0	0	0	0	0	0	0	0	0	0	0	0	0
5F106R01	MNPs	0	21.0759	0	0	0	0	0.0945577	0	1.00862	0	0	0	0	0	0.14709	0	0	0	0	0	0	0	0	0	0	0	0	0	0	0	0	0	0	0	0	0	0	0	0	0	0	0	0	0	0	0	0	0
5F106R02	Placebo	0	2.15385	0	0	0	0	0	0	0	0	0	0	0	0	0	0	0	0	0	0	0	0	0	0	0	0	0	0	0	0	0	0	0	0	0	0	0	0	0	0	0	0	0	0	0	0	0	0
5F106R03	Iron	0	0.560643	0	0	0	0	0	0	0	0	0	0	0	0	0	0	0	0	0	0	0	0	0	0	0	0	0	0	0.0840964	0	0	0	0	0	0	0	0	0	0	0	0	0	0	0	0.140161	0	0	0
5F106R04	Placebo	0	12.9291	0	0	0	0	0	0	0	0.896078	0	0	0	0	0	0	0	0	0	0	0	0	0	0	0	0	0	0	0	0	0	0	0.500407	0	0	0	0	0	0	0.256022	0	0	0	0	0	0	0	0
5F106R05	Iron	0	19.8699	0	0	0	0	0	0	0	0	0	0	0	0	0	0	0	0	0	0	0	0	0	0	0	0	0	0	0	0	0	0	0	0	0	0	0	0	0	0	0	0	0	0	0	0	0	0
5F106R06	Iron	0	16.1466	0	0	0	0	0.936139	0	0	0	0	0	0	0	0	0	0	0	0	0	0	0	0	0	0	0	0	0	0.232221	0	0	0	0	0	0	0	0	0	0	0	0	0	0	0	0	0	0	0
5F106R07	Placebo	0	3.23388	0	0	0	0	0	0	0	0	0	0	0	0	0	0	0	0	0	0	0	0	0	0	0	0	0	0	0	0	0	0	0	0	0	0	0	0	0	0	0	0	0	0	0	0	0	0
5F106R08	Placebo	0	26.8008	0	0	0	0	0	0	0	0.96102	0	0	0	0	0	0	0	0	0	0	0	0	0	0	0	0	0	0	0	0	0	0	0	0	0	0	0	0	0	0	0	0	0	0	0	0	0	0
5F106R09	Placebo	0	1.73728	0	0	0	0	0	0	0	0	0	0	0	0	0.594331	0	0	0	0	0	0	0	0	0	0	0	0	0	0	0	0	0	0	0	0	0	0	0	0	0	0	0	0	0	0	0	0	0
5F106R10	Iron	0	2.50269	0	0	0	0	0	0	0	0	0	0	0	0	0	0	0	0	0	0	0	0	0	0	0	0	0	0	0	0	0	0	0	0	0	0	0	0	0	0	0	0	0	0	0.0537057	0	0	0
5F106R11	MNPs	0	14.892	0	0	0	0	0	0	0	0	0	0	0	0	0	0	0	0	0	0	0	0	0	0	0	0	0	0	0	0	0	0	0	0	0	0	0	0	0	0	0	0	0	0	0	0	0	0
5F106R12	Iron	0	25.6944	0	0	0	0	0	0	0	0	0	0	0	0	0.131579	0	0	0	0	0	0	0	0	0	0	0	0	0	0.263158	0	0	0	0	0	0	0	0	0	0	0	0	0	0	0	0	0	0	0
5F106R13	MNPs	0	7.01655	0	0	0	0	0	0	0	0	0	0	0	0	0	0	0	0	0	0	0	0	0	0	0	0	0	0	0	0	0	0	0	0	0	0	0	0	0	0	0	0	0	0	0	0	0	0
5F106R14	Iron	0	0.771577	0	0	0	0	0	0	0	0	0	0	0	0	0	0	0.125606	0	0	0	0	0	0	0	0	0	0	0	0	0	0	0	0	0	0	0	0	0	0	0	0	0	0	0	0.179437	0	0	0.592141
5F106R16	MNPs	0	31.322	0	0	0	0	0	0	0	0	0	0	0	0	0	0	0	0	0	0	0	0	0	0	0	0	0	0	0	0	0	0	0	0	0	0	0	0	0	0	0	0	0	0	0	0	0	0
5F106R17	MNPs	0	5.15464	0	0	0	0	0	0	0	0	0	0	0	0	0	0	0	0	0	0	0	0	0	0	0	0	0	0	0	0	0	0	0	0	0	0	0	0	0	0	0	0	0	0	0	0	0	0
5F106R18	Placebo	0	4.5543	0	0	0	0	0.778121	0	0	0.0457718	0	0	0	0	0	0	0	0	0	0	0	0	0	0	0	0	0	0	0	0	0	0	0	0	0	0	0	0	0	0	0	0	0	0	0	0	0	0
5F106R19	MNPs	0	17.5616	0	0	0	0	0	0	0	0.162715	0	0	0	0	0	0	0	0	0	0	0	0	0	0	0	0	0	0	0	0	0	0	0.13947	0	0	0	0	0	0	0	0	0	0	0	0.069735	0	0	0
5F106R20	Placebo	0	19.1962	0	0	0	0	0	0	0	0	0	0	0	0	0	0	0	0	0	0	0	0	0	0	0	0	0	0	0	0	0	0	0	0	0	0	0	0	0	0	0	0	0	0	0	0	0	0
5F106R21	Iron	0	2.69267	0	0	0	0	0	0	0	0	0	0	0	0	0	0	0	0	0	0	0	0	0	0	0	0	0	0	0.967906	0	0	0	0	0	0	0	0	0	0	0	0	0	0	0	0	0	0	0
5F106R24	Placebo	0	28.0797	0	0	0	0	0	0	0	0	0	0	0	0	0	0	0	0	0	0	0	0	0	0	0	0	0	0	0	0	0	0	0	0	0	0	0	0	0	0	0	0	0	0	0	0	0	0
5F107R01	Placebo	0	15.7422	0	0	0	0	0	0	0	0	0	0	0	0	0.271597	0	0	0	0	0	0	0	0	0	0	0	0	0	0	0	0	0	0	0	0	0	0	0	0	0.605871	0	0	0	0	0	0	0	0
5F107R03	Placebo	0	2.45371	0	0	0	0	0	0	0	0	0	0	0	0	0	0	0	0	0	0	0	0	0	0	0	0	0	0	0	0	0	0	0.0228606	0	0	0	0	0	0	0.754401	0	0	0	0	0	0	0	0
5F107R04	MNPs	0	45.1581	0	0	0	0	0	0	0	0	0	0	0	0	0.0699692	0	0	0	0	0	0	0	0	0	0	0	0	0	0	0	0	0	0	0	0	0	0	0	0	0	0	0	0	0	0	0	0	0
5F107R05	Placebo	0	2.36928	0	0	0	0	0	0	0.837418	0.0510621	0	0	0	0	0	0	0	0	0	0	0	0	0	0	0	0	0	0	0.459559	0	0	0	0	0	0	0	16.2173	0	0	0	0	0	0	0	0.214461	0	0	0
5F107R06	MNPs	0	26.5229	0	0	0	0	0	0	0	0	0	0	0	0	0	0	0	0	0	0	0	0	0	0	0	0	0	0	0	0	0	0	0	0	0	0	0	0	0	0	0	0	0	0	0	0	0	0
5F107R07	MNPs	0	0	0	0	0	0	0	0	0	0	0	0	0	0	0	0	0	0	0	0	0	0	0	0	0	0	0	0	0	0	0	0	0	0	0	0	0	0	0	0	0	0	0	0	0	0	0	0
5F107R08	Placebo	0	32.6345	0	0	0	0	0	0	0	0.12987	0	0	0	0	0.111317	0	0	0	0	0	0	0	0	0	0	0	0	0	0	0	0	0	0	0	0	0	0	0	0	0	0	0	0	0	0	0	0	0
5F107R09	Iron	0	1.45119	0	0	0	0	0	0	0	0	0	0	0	0	0	0	0	0	0	0	0	0	0	0	0	0	0	0	0	0	0	0	0	0	0	0	0	0	0	1.29527	0	0	0	0	0	0	0	0
5F107R10	MNPs	0	13.2555	0	0	0	0	0	0	0	0	0	0	0	0	0	0	0	0	0	0	0	0	0	0	0	0	0	0	0	0	0	0	0	0	0	0	0	0	0	0	0	0	0	0	0	0	0	0
5F107R11	MNPs	0	10.2549	0	0	0	0	0	0	0	0	0	0	0	0	0	0	0	0	0	0	0	0	0	0	0	0	0	0	0	0	0	0	0	0	0	0	0	0	0	0	0	0	0	0	0.394417	0	0	0
5F107R12	Placebo	0	2.6158	0	0	0	0	0	0	0	0	0	0	0	0	0	0	0	0	0	0	0	0	0	0	0	0	0	0	0	0	0	0	0	0	0	0	0	0	0	0	0	0	0	0	0	0	0	0
5F107R13	MNPs	0	0.359389	0	0	0	0	0	0	0	0	0	0	0	0	0	0	0	0	0	0	0	0	0	0	0	0	0	0	0	0	0	0	0	0	0	0	0	0	0	0	0	0	0	0	0	0	0	0
5F107R14	MNPs	0	3.69043	0	0	0	0	0	0	0	0	0	0	0	0	0	0	0.126529	0	0	0	0	0	0	0	0	0	0	0	0.527204	0	0	0	0	0	0	0	0	0	0	0	0	0	0	0	0	0	0	0
5F107R15	Placebo	0	2.63283	0	0	0	0	0	0	0	0	0	0	0	0	0	0	0	0	0	0	0	0	0	0	0	0	0	0	0.0953925	0	0	0	0	0	0	0	0	0	0	0	0	0	0	0	0	0	0	0
5F107R16	Iron	0	23.5483	0	0	0	0	0	0	0	0.17508	0	0	0	0	0	0	0	0	0	0	0	0	0	0	0	0	0	0	0	0	0	0	0.0437701	0	0	0	0	0	0	0	0	0	0	0	0	0	0	0
5F107R17	Iron	0	17.7464	0	0	0	0	0	0	0	0	0	0	0	0	0	0	0	0	0	0	0	0	0	0	0	0	0	0	0	0	0	0	0	0	0	0	0	0	0	3.58824	0	0	0	0	0	0	0	0
5F107R18	Iron	0	1.27327	0	0	0	0	1.70126	0	0	0	0	0	0	0	0	0	0	0	0	0	0	0	0	0	0	0	0	0	0	0	0	0	0	0	0	0	0	0	0	0	0	0	0	0	0	0	0	0
5F107R19	Placebo	0	7.00471	0	0	0	0	0	0	1.67398	0	0	0	0	0	0	0	0	0	0	0	0	0	0	0	0	0	0	0	0	0	0	0	0	0	0	0	0	0	0	0	0	0	0	0	0	0	0	0
5F107R20	MNPs	0	4.10838	0	0	0	0	2.99592	0	1.83941	0	0	0	0	0	0	0	0.143188	0	0	0	0	0	0	0	0	0	0	0	0	0	0	0	0	0	0	0	0	0	0	0	0	0	0	0	0	0	0	0
5F107R21	Iron	0	29.3434	0	0	0	0	0	0	0	0.926307	0	0	0	0	0	0	0	0	0	0	0	0	0	0	0	0	0	0	0	0	0	0	0	0	0	0	0	0	0	0	0	0	0	0	0	0	0	0
5F107R24	Placebo	0	12.5206	0	0	0	0	0	0	0	0	0	0	0	0	0	0	0	0	0	0	0	0	0	0	0	0	0	0	0	0	0	0	0	0	0	0	0	0	0	0	0	0	0	0	0	0	0	0
5F108R01	Iron	0	0.26869	0	0	0	0	0	0	0	0	0	0	0	0	0	0	0.173858	0	0	0	0	0	0	0	0	0	0	0	1.31184	0	0	0	0	0	0	0	0	0	0	0	0	0	0	0	0.237079	0	0	0
5F108R02	Placebo	0	10.3995	0	0	0	0	0	0	7.95259	0.324986	0	0	0	0	0.133818	0	0	0	0	0	0	0	0	0	0	0	0	0	0.210285	0	0	0	0	0	0	0	0	0	0	0.994074	0	0	0	0	0	0	0	0
5F108R03	Placebo	0	8.70571	0	0	0	0	0	0	0	0	0	0	0	0	0	0	0	0	0	0	0	0	0	0	0	0	0	0	0	0	0	0	0	0	0	0	0	0	0	0	0	0	0	0	0	0	0	0
5F108R04	Iron	0	3.59362	0	0	0	0	0	0	0	0	0	0	0	0	0	0	0	0	0	0	0	0	0	0	0	0	0	0	0	0	0	0	0	0	0	0	0	0	0	0	0	0	0	0	0	0	0	0
5F108R05	Placebo	0	16.0726	0	0	0	0	0	0	0	0	0	0	0	0	0	0	0	0	0	0	0	0	0	0	0	0	0	0	0	0	0	0	0	0	0	0	0	0	0	0	0	0	0	0	0	0	0	0
5F108R06	Placebo	0	2.86492	0	0	0	0	0	0	0	0	0	0	0	0	0	0	0	0	0	0	0	0	0	0	0	0	0	0	0	0	0	0	0	0	0	0	0	0	0	0	0	0	0	0	0.106547	0	0	0
5F108R07	MNPs	0	4.49334	0	0	0	0	0	0	0	0	0	0	0	0	0	0	0	0	0	0	0	0	0	0	0	0	0	0	0	0	0	0	0	0	0	0	0	0	0	0	0	0	0	0	0	0	0	0
5F108R08	Iron	0	2.53247	0	0	0	0	0	0	0	0	0	0	0	0	0	0	0	0	0	0	0	0	0	0	0	0	0	0	0	0	0	0	0	0	0	0	0	0	0	9.22078	0	0	0	0	0	0	0	0
5F108R09	Iron	0	23.7952	0	0	0	0	0	0	0	0	0	0.64006	0	0	0	0	0	0	0	0	0	0	0	0	0	0	0	0	0.753012	0	0	0	0	0	0	0	0	0	0	0	0	0	0	0	0	0	0	0
5F108R10	Iron	0	25.8766	0	0	0	0	0	0	0	0	0	0	0	0	0	0	0	0	0	0	0	0	0	0	0	0	0	0	0	0	0	0	0	0	0	0	0	0	0	0	0	0	0	0	0	0	0	0
5F108R13	MNPs	0	16.9035	0	0	0	0	0	0	2.98873	0	0	0	0	0	0	0	0	0	0	0	0	0	0	0	0	0	0	0	0	0	0	0	0.538952	0	0	0	0	0	0	0	0	0	0	0	0	0	0	0
5F108R14	MNPs	0	76.4545	0	0	0	0	0	0	0	0	0	0	0	0	0	0	0	0	0	0	0	0	0	0	0	0	0	0	0	0	0	0	0	0	0	0	0	0	0	0	0	0	0	0	0	0	0	0
5F108R15	MNPs	0	1.0441	0	0	0	0	1.44957	0	0	0	0	0	0	0	0	0	0	0	0	0	0	0	0	0	0	0	0	0	0	0	0	0	0	0	0	0	0	0	0	0	0	0	0	0	0	0	0	0
5F108R16	Iron	0	33.1784	0	0	0	0	0	0	0	0.216853	0	2.36989	0	0	0	0	0	0	0	0	0	0	0	0	0	0	0	0	0	0	0	0	0	0	0	0	0	0	0	0	0	0	0	0	0	0	0	0
5F108R17	Iron	0	25.4555	0	0	0	0	0	0	0	0	0	0	0	0	0	0	0	0	0	0	0	0	0	0	0	0	0	0	0	0	0	0	0	0	0	0	0	0	0	1.41819	0	0	0	0	0	0	0	0
5F108R18	Placebo	0	43.0021	0	0	0	0	0	0	0	0	0	0	0	0	0	0	0	0	0	0	0	0	0	0	0	0	0	0	0	0	0	0	0	0	0	0	0	0	0	0	0	0	0	0	0	0	0	0
5F108R19	Iron	0	10.8517	0	0	0	0	0	0	0	0	0	0	0	0	0	0	0	0	0	0	0	0	0	0	0	0	0	0	0	0	0	0	0	0	0	0	0	0	0	0	0	0	0	0	0	0	0	0
5F108R20	Iron	0	25.4673	0	0	0	0	0	0	0	0	0	0	0	0	0	0	0	0	0	0	0	0	0	0	0	0	0	0	0	0	0	0	0	0	0	0	0	0	0	0	0	0	0	0	0	0	0	0
5F108R21	MNPs	0	16.6757	0	0	0	0	0	0	0	0	0	0	0	0	0	0	0	0	0	0	0	0	0	0	0	0	0	0	0	0	0	0	0	0	0	0	0	0	0	0	0	0	0	0	1.70223	0	0	0
5F109R02	Iron	0	0.0509338	0	0	0	0	0	0	0	0	0	0	0	0	0	0	0	0	0	0	0	0	0	0	0	0	0	0	7.16469	0	0	0	0	0	0	0	0	0	0	2.0034	0	0	0	0	0.101868	0	0	0
5F109R03	Iron	0	41.567	0	0	0	0	0	0	0	0.134794	0	0	0	0	0	0	0	0	0	0	0	0	0	0	0	0	0	0	0	0	0	0	0	0	0	0	0	0	0	0	0	0	0	0	0	0	0	0
5F109R04	Iron	0	12.3184	0	0	0	0	0	0	0	0	0	0	0	0	0	0	0	0	0	0	0	0	0	0	0	0	0	0	0	0	0	0	0	0	0	0	0	0	0	7.22559	0	0	0	0	0	0	0	0
5F109R05	Iron	0	9.92771	0	0	0	0	0	0	0	1.46185	0	0	0	0	0	0	0	0	0	0	0	0	0	0	0	0	0	0	0	0	0	0	0	0	0	0	0	0	0	1.5261	0	0	0	0	0	0	0	0
5F109R06	MNPs	0	31.6565	0	0	0	0	0	0	0	0	0	0	0	0	0	0	0	0	0	0	0	0	0	0	0	0	0	0	0	0	0	0	0	0	0	0	0	0	0	0	0	0	0	0	0	0	0	0
5F109R07	Iron	0	12.2951	0	0	0	0	0	0	0	2.45432	0	0	0	0	0	0	0	0	0	0	0	0	0	0	0	0	0	0	0	0	0	0	0	0	0	0	0	0	0	0.619462	0	0	0	0	0	0	0	0
5F109R08	Iron	0	5.76024	0	0	0	0	0	0	0	0	0	0	0	0	0	0	0	0	0	0	0	0	0	0	0	0	0	0	0.149617	0	0	0	0	0	0	0	0	0	0	0	0	0	0	0	0	0	0	0
5F109R09	MNPs	0	29.1624	0	0	0	0	0	0	0.101523	0	0	0	0	0	0	0	0	0	0	0	0	0	0	0	0	0	0	0	0	0	0	0	0	0	0	0	0	0	0	0	0	0	0	0	0	0	0	0
5F109R10	MNPs	0	77.6596	0	0	0	0	0	0	0	0	0	0.248227	0	0	0	0	0	0	0	0	0	0	0	0	0	0	0	0	0	0	0	0	0	0	0	0	0	0	0	0	0	0	0	0	0	0	0	0
5F109R11	Iron	0	11.6995	0	0	0	0	0	0	0	0	0	0	0	0	0	0	0	0	0	0	0	0	0	0	0	16.7898	0	0	0	0	0	0	0	0	0	0	0	0	0	0	0	0	0	0	0	0	0	0
5F109R12	Iron	0	36.2235	0	0	0	0	0	0	0	0	0	0	0	0	0	0	0	0	0	0	0	0	0	0	0	0.220152	0	0	0	0	0	0	0	0	0	0	0	0	0	0	0	0	0	0	0	0	0	0
5F109R13	Iron	0	11.2549	0	0	0	0	0	0	0	0	0	0	0	0	0	0	0	0	0	0	0	0	0	0	0	0	0	0	0	0	0	0	0	0	0	0	0	0	0	0	0	0	0	0	0	0	0	0
5F109R14	Iron	0	2.22139	0.225904	0	0	0	0.263554	0	0.188253	0	0	0	1.20482	0	0	0	0	0	0	0	0	0	0	0	0.188253	0	0	0	0.64006	0	0	0.451807	0	0	0	0	0	0	0	0	0	0	0	0	1.43072	0	0	0
5F109R15	Iron	0	0	0	0	0	0	0	0	0	0	0	0	0	0	0	0	0	0	0	0	0	0	0	0	0	0	0	0	0	0	0	0	0	0	0	0	0	0	0	0	0	0	0	0	0	0	0	0
5F109R16	Placebo	0	0.776748	0	0	0	0	0	0	0	0	0	0	0	0	0	0	0	0	0	0	0	0	0	0	0	0	0	0	0	0	0	0	0	0	0	0	0	0	0	0	0	0	0	0	0	0	0	0
5F109R17	MNPs	0	9.9921	0	0	0	0	0	0	0.671406	0	0	0	0	0	0	0	0	0	0	0	0	0	0	0	0	0	0	0	0	0	0	0	0	0	0	0	0	0	0	0	0	0	0	0	0	0	0	0
5F109R18	Iron	0	10.0534	0	0	0	0	0	0	0	0.129513	0	0	0	0	0	0	0	0	0	0	0	0	0	0	0	0	0	0	0	0	0	0	0	0	0	0	0	0	0	0	0	0	0	0	0.372349	0	0	0
5F109R19	Iron	0	8.36798	0	0	0	0	0	0	0	0	0	0	0	0	0	0	0	0	0	0	0	0	0	0	0	0	0	0	0	0	0	0	0	0	0	0	0	0	0	0	0	0	0	0	0	0	0	0
5F109R20	Iron	0	3.93258	0	0	0	0	0	0	3.5313	0	0	0	0	0	0	0	0	0	0	0	0	0	0	0	0	0	0	0	0	0	0	0	0	0	0	0	0	0	0	0	0	0	0	0	0	0	0	0
5F109R21	Iron	0	34.9064	0	0	0	0	0	0	0	0	0	4.22517	0	0	0	0	0	0	0	0	0	0	0	0	0	0	0	0	0	0	0	0	0	0	0	0	0	0	0	0	0	0	0	0	0	0	0	0
5F109R22	MNPs	0	0.210021	0	0	0	0	0	0	0	0	0	0	0	0	0	0	0	0	0	0	0	0	0	0	0	0	0	0	0.540054	0	0	0	0	0	0	0	0	0	0	0	0	0	0	0	0.210021	0	0	0
5F109R23	Iron	0	9.42149	0	0	0	0	0	0	0	0	0	0	0	0	0	0	0	0	0	0	0	0	0	0	0	0	0	0	0	0	0	0	0	0	0	0	0	0	0	0	0	0	0	0	0	0	0	0
5F109R24	Iron	0	10.5153	0	0	0	0	0	0	0	0	0	0	0	0	0	0	0	0	0	0	0	0	0	0	0	0	0	0	0	0	0	0	0	0	0	0	0	0	0	0	0	0	0	0	0.417827	0	0	0
5F110R01	Iron	0	3.47155	0	0	0	0	0	0	0	0	0	0	0	0	0	0	0.369656	0	0	0	0	0	0	0	0	0	0	0	1.14111	0	0	0	0	0	0	0	0	0	0	0	0	0	0	0	0	0	0	0
5F110R02	MNPs	0	10.5448	0	0	0	0	0	0	0	0	0	0	0	0	0	0	0	0	0	0	0	0	0	0	0	0	0	0	0	0	0	0	0	0	0	0	0	0	0	0	0	0	0	0	0	0	0	0
5F110R03	MNPs	0	15.7825	0	0	0	0	0	0	0	0	0	0	0	0	0	0	0	0	0	0	0	0	0	0	0	0	0	0	0	0	0	0	0	0	0	0	0	0	0	0	0	0	0	0	0	0	0	0
5F110R04	Placebo	0	1.37167	0	0	0	0	0	0	0	0	0	0	0	0	0	0	0	0	0	0	0	0	0	0	0	0	0	0	0	0	0	0	0	0	0	0	0	0	0	0	0	0	0	0	0	0	0	0
5F110R05	Placebo	0	18.1549	0	0	0	0	0	0	0	0	0	0	0	0	0	0	0	0	0	0	0	0	0	0	0	0	0	0	2.8777	0	0	0	0	0	0	0	0	0	0	0	0	0	0	0	0	0	0	0
5F110R06	Placebo	0	15.0025	0	0	0	0	0	0	0	0	0	0.118866	0	0	0	0	0	0	0	0	0	0	0	0	0	0	0	0	0	0	0	0	0	0	0	0	0	0	0	0	0	0	0	0	0	0	0	0
5F110R07	Iron	0	12.4717	0	0	0	0	0	0	0	0	0	0	0	0	0	0	0	0	0	0	0	0	0	0	0	0	0	0	0	0	0	0	0	0	0	0	0	0	0	0	0	0	0	0	0	0	0	0
5F110R08	MNPs	0	0.251421	0	0	0	0	0	0	0	0	0	0	0	0	0	0	0.218627	0	0	0	0	0	0	0	0	0	0	0	0	0	0	0	0	0	0	0	0	0	0	0	0	0	0	0	0	0	0	0
5F110R09	Placebo	0	13.608	0	0	0	0	0	0	0	0.0673359	0	0	0	0	0	0	0	0	0	0	0	0	0	0	0	0	0	0	0	0	0	0	0	0	0	0	0	0	0	0	0	0	0	0	0	0	0	0
5F110R10	Iron	0	0.152303	0	0	0	0	2.03771	0	0	0	0	0	0	0	0	0	0	0	0	0	0	0	0	0	0	0	0	0	0	0	0	0	0	0	0	0	0	0	0	0	0	0	0	0	0	0	0	0
5F110R11	Placebo	0	16.6435	0	0	0	0	0	0	0	0	0	0	0	0	0	0	0	0	0	0	0	0	0	0	0	0	0	0	0	0	0	0	0	0	0	0	0	0	0	0	0	0	0	0	0	0	0	0
5F110R12	Iron	0	3.32498	0	0	0	0	0	0	0	0	0	0	0	0	0	0	0.920476	0	0	0	0	0	0	0	0	0	0	0	0.0814026	0	0	0	0	0	0	0	0	0	0	0	0	0	0	0	0	0	0	0
5F110R13	Iron	0	2.36052	0	0	0	0	0	0	0	0	0	0	0	0	0	0	0	0	0	0	0	0	0	0	0	0	0	0	0	0	0	0	0	0	0	0	0	0	0	0	0	0	0	0	0	0	0	0
5F110R16	MNPs	0	4.19314	0	0	0	0	0	0	0	0	0	0	0	0	0	0	0	0	0	0	0	0	0	0	0	0	0	0	0	0	0	0	0	0	0	0	0	0	0	0	0	0	0	0	0.635324	0	0	0
5F110R17	MNPs	0	2.60695	0	0	0	0	0	0	0	0	0	0	0	0	0	0	0	0	0	0	0	0	0	0	0	0	0	0	1.53743	0	0	0	0	0	0	0	0	0	0	0	0	0	0	0	0.868984	0	0	0
5F110R18	Placebo	0	12.2653	0	0	0	0	0	0	0.876095	0	0	0	0	0	0	0	0	0	0	0	0	0	0	0	0	0	0	0	0	0	0	0	0	0	0	0	0	0	0	0	0	0	0	0	0	0	0	0
5F110R19	MNPs	0	13.9486	0	0	0	0	0	0	0	0	0	0	0	0	0	0	0	0	0	0	0	0	0	0	0	0	0	0	0	0	0	0	0	0	0	0	0	0	0	0	0	0	0	0	0.763359	0	0	0
5F110R20	Placebo	0	3.15901	0	0	0	0	0	0	0	0	0	0	0	0	0	0	0	0	0	0	0	0	0	0	0	0	0	0	0	0	0	0	0	0	0	0	0	0	0	0	0	0	0	0	0	0	0	0
5F110R21	Iron	0	17.5647	0	0	0	0	0	0	0	0	0	0	0	0	0	0	0	0	0	0	0	0	0	0	0	0	0	0	0	0	0	0	0	0	0	0	0	0	0	0	0	0	0	0	0.107759	0	0	0
5F110R22	Placebo	0	0.612245	0	0	0	0	0.181406	0	0	0	0	0	0	0	0.15873	0	0	0	0	0	0	0	0	0	0	0	0	0	0	0	0	0	0	0	0	0	0	0	0	0	0	0	0	0	0	0	0	0
5F110R23	Iron	0	6.5664	0	0	0	0	0	0	0	0	0	0	0	0	0	0	0	0	0	0	0	0	0	0	0	0	0	0	0	0	0	0	0	0	0	0	0	0	0	0	0	0	0	0	0	0	0	0
5F110R24	Iron	0	1.55592	0	0	0	0	0	0	0	0	0	0	0	0	0	0	0	0	0	0	0	0	0	0	0	0	0	0	0.194489	0	0	0	0	0	0	0	0	0	0	0	0	0	0	0	0	0	0	0
5F111R01	MNPs	0	0.234383	0	0	0	0	0	0	0	0	0	0	0	0	0	0	0	0	0	0	0	0	0	0	0	0	0	0	0	0	0	0	0	0	0	0	0	0	0	0	0	0	0	0	0	0	0	0
5F111R02	Iron	0	2.38055	0	0	0	0	0	0	0	0.0423585	0	0	0	0	0	0	0	0	0	0	0	0	0	0	0	0	0	0	0	0	0	0	0	0	0	0	0	0	0	2.31278	0	0	0	0	0.0508302	0	0	0
5F111R03	MNPs	0	3.3931	0	0	0	0	0	0	0	0	0	0	0	0	0	0	0	0	0	0	0	0	0	0	0	0	0	0	0	0	0	0	0	0	0	0	0	0	0	0	0	0	0	0	0	0	0	0
5F111R04	MNPs	0	1.22088	0	0	0	0	0	0	0	0	0	0	0	0	0	0	0	0	0	0	0	0	0	0	0	0	0	0	0.324388	0	0	0	0	0	0	0	0	0	0	1.29755	0	0	0	0	0	0	0	0
5F111R05	Placebo	0	10.4326	0	0	0	0	0	0	0	0	0	0	0	0	0.0954198	0	0	0	0	0	0	0	0	0	0	0	0	0	0	0	0	0	0	0	0	0	0	0	0	0	0	0	0	0	0	0	0	0
5F111R06	MNPs	0	3.86652	0	0	0.0441258	0	0	0	0	0	0	0	0	0	0	0	0	0	0	0	0	0	0	0	0	0	0	0	0	0	0	0	0	0	0	0	0	0	0	0	0	0	0	0	0	0	0	0
5F111R07	Iron	0	3.33548	0	0	0	0	0	0	0	0	0	0.0964808	0	0	0	0	0	0	0	0	0	0	0	0	0	0	0	0	0.813195	0	0	0	0	0	0	0	0	0	0	0	0	0	0	0	0	0	0	0
5F111R08	Placebo	0	9.08391	0	0	0	0	0	0	0	0.301163	0	0	0	0	0	0	0	0	0	0	0	0	0	0	0	0	0	0	0	0	0	0	0	0	0	0	0	0	0	0	0	0	0	0	0	0	0	0
5F111R09	Iron	0	21.3811	0	0	0	0	0	0	0	0	0	0	0	0	0	0	0	0	0	0	0	0	0	0	0	0	0	0	0	0	0	0	0	0	0	0	0	0	0	0	0	0	0	0	0	0	0	0
5F111R10	MNPs	0	4.29085	0	0	0	0	0	0	0	0	0	0	0	0	0	0	0.167009	0	0	0	0	0	0	0	0	0	0	0	0.552415	0	0	0.0642343	0	0	0	0	0.732271	0	0	0	0	0	0	0	1.00206	0	0	0.809353
5F111R11	Placebo	0	23.6011	0	0	0	0	0	0	0	0	0	0	0	0	0	0	0	0	0	0	0	0	0	0	0	0	0	0	0	0	0	0	0	0	0	0	0	0	0	0	0	0	0	0	0	0	0	0
5F111R12	MNPs	0	3.91263	0	0	0	0	0	0	0	0	0	0	0	0	0	0	0.408065	0	0	0	0	0	0	0	0	0	0	0	0.136022	0	0	0	0	0	0	0	0	0	0	0	0	0	0	0	0	0	0	0
5F111R13	Placebo	0	0.646258	0	0	0	0	0	0	0	0	0	0	0	0	0	0	0	0	0	0	0	0	0	0	0	0	0	0	0	0	0	0	0	0	0	0	0	0	0	0.306122	0	0	0	0	0	0	0	0
5F111R14	Iron	0	1.41443	0	0	0	0	0	0	0	0	0	0	0	0	0	0	0	0	0	0	0	0	0	0	0	0	0	0	0	0	0	0	0	0	0	0	0	0	0	0	0	0	0	0	0	0	0	0
5F111R15	Iron	0	19.9074	0	0	0	0	0	0	0	0	0	0	0	0	0	0	0	0	0	0	0	0	0	0	0	0	0	0	0	0	0	0	0	0	0	0	0	0	0	0	0	0	0	0	0.185185	0	0	0
5F111R16	Iron	0	28.6844	0	0	0	0	0	0	0	0	0	0	0	0	0	0	0	0	0	0	0	0	0	0	0	0	0	0	0	0	0	0	0	0	0	0	0	0	0	0	0	0	0	0	0	0	0	0
5F111R18	Placebo	0	8.2	0	0	0	0	0	0	0	0	0	0	0	0	0	0	0	0	0	0	0	0	0	0	0	0	0	0	0	0	0	0	0	0	0	0	0	0	0	0	0	0	0	0	0	0	0	0
5F111R19	Placebo	0	6.45161	0	0	0	0	0	0	0	0	0	0	0	0	0	0	0	0	0	0	0	0	0	0	0	0	0	0	0	0	0	0	0	0	0	0	0	0	0	0	0	0	0	0	0	0	0	0
5F111R20	MNPs	0	10.6897	0	0	0	0	0	0	0	0	0	0	0	0	0	0	0	0	0	0	0	0	0	0	0	0	0	0	0	0	0	0	0	0	0	0	0	0	0	0	0	0	0	0	0	0	0	0
5F111R21	MNPs	0	25.4545	0	0	0	0	0	0	0	0	0	0	0	0	0	0	0	0	0	0	0	0	0	0	0	0	0	0	0	0	0	0	0	0	0	0	0	0	0	0	0	0	0	0	0	0	0	0
5F111R22	Placebo	0	19.2202	0	0	0	0	0	0	0	0	0	0	0	0	0	0	0	0	0	0	0	0	0	0	0	0	0	0	0	0	0	0	0	0	0	0	0	0	0	0	0	0	0	0	0	0	0	0
5F111R23	MNPs	0	2.8169	0	0	0	0	0	0	0	0	0	0	0	0	0	0	0	0	0	0	0	0	0	0	0	0	0	0	0	0	0	0	0	0	0	0	0	0	0	0	0	0	0	0	0	0	0	0
5F111R24	Iron	0	3.16079	0	0	0	0	0	0	0	0	0	0	0.183234	0	0	0	0	0	0	0	0	0	0	0	0	0	0	0	0.412277	0	0	0	0	0	0	0	0	0	0	0	0	0	0	0	0	0	0	0.274851
5F112R01	Placebo	0	5.96859	0	0	0.157068	0	0	0	0	0	0	0	0	0	0	0	0	0	0	0	0	0	0	0	0	0	0	0	0	0	0	0	0	0	0	0	0	0	0	0.157068	0	0	0	0	0	0	0	0
5F112R02	MNPs	0	5.80526	0	0	0	0	0	0	0	0	0	0	0	0	0	0	0	0	0	0	0	0	0	0	0	0	0	0	0	0	0	0	0	0	0	0	0	0	0	0	0	0	0	0	0.126201	0	0	0
5F112R03	MNPs	0	2.80045	0	0	0	0	0	0	0	0	0	0	0	0	0	0	0	0	0	0	0	0	0	0	0	0	0	0	0	0	0	0.092906	0	0	0	0	0	0	0	0	0	0	0	0	0.471166	0	0	0
5F112R04	MNPs	0	10.1521	0	0	0	0	0	0	0	0	0	0	0	0	0	0	0	0	0	0	0	0	0	0	0	0	0	0	0	0	0	0	0	0	0	0	0	0	0	3.22338	0	0	0	0	0	0	0	0
5F112R05	MNPs	0	8.94249	0	0	0	0	0	0	0	0	0	0	0	0	0	0	0.133271	0	0	0	0	0	0	0	0	0	0	0	0	0	0	0	0	0	0	0	0	0	0	0	0	0	0	0	0	0	0	0
5F112R06	Placebo	0	31.7061	0	0	0	0	0	0	0	0.210135	0	0	0	0	0	0	0	0	0	0	0	0	0	0	0	0	0	0	0	0	0	0	0	0	0	0	0	0	0	0	0	0	0	0	0	0	0	0
5F112R09	Iron	0	11.1849	0	0	0	0	0	0	0	0	0	0	0	0	0	0	0	0	0	0	0	0	0	0	0	2.14384	0	0	0.260274	0	0	0	0	0	0	0	0	0	0	0	0	0	0	0	0	0	0	0
5F112R10	Iron	0	0.268225	0	0	0	0	0	0	0	0.0335281	0	0	0	0	0	0	0.100584	0	0	0	0	0	0	0	0	0	0	0	0	0	0	0	0	0	0	0	0	0	0	0	0	0	0	0	0	0	0	0
5F112R11	Placebo	0	14.3882	0	0	0	0	0	0	0	0	0	0	0	0	0	0	0	0	0	0	0	0	0	0	0	0	0	0	0	0	0	0	0	0	0	0	0	0	0	0	0	0	0	0	0	0	0	0
5F112R12	Placebo	0	16.3481	0	0	0	0	0	0	0	0	0	0	0	0	0	0	0.392593	0	0	0	0	0	0	0	0	0	0	0	0.985185	0	0	0	0	0	0	0	0	0	0	0	0	0	0	0	0	0	0	0
5F112R13	Placebo	0	5.89802	0	0	0	0	0	0	0	0	0	0	0	0	0	0	0	0	0	0	0	0	0	0	0	0	0	0	0	0	0	0	0	0	0	0	0	0	0	0	0	0	0	0	0	0	0	0
5F112R14	MNPs	0	0.675676	0	0	0	0	1.01351	0	0	0	0	0	0	0	0	0	0	0	0	0	0	0	0	0	0	0	0	0	0.394144	0	0	0	0	0	0	0	0	0	0	0	0	0	0	0	0	0	0	0
5F112R15	Placebo	0	4.26204	0	0	0	0	0	0	0	0	0	0	0	0	0	0	0	0	0	0	0	0	0	0	0	0	0	0	0	0	0	0	0	0	0	0	0	0	0	0	0	0	0	0	0	0	0	0
5F112R16	Placebo	0	20.9626	0	0	0	0	0	0	0	0	0	0	0	0	0	0	0	0	0	0	0	0	0	0	0	0	0	0	0	0	0	0	0	0	0	0	0	0	0	0	0	0	0	0	0	0	0	0
5F112R17	Placebo	0	19.227	0	0	0	0	0	0	0	0	0	0	0	0	0	0	0	0	0	0	0	0	0	0	0	0	0	0	0	0	0	0	0	0	0	0	0	0	0	0	0	0	0	0	0	0	0	0
5F112R18	Placebo	0	60.9011	0	0	0	0	0	0	0	0	0	0	0	0	0	0	0	0	0	0	0	0	0	0	0	0	0	0	0	0	0	0	0	0	0	0	0	0	0	0	0	0	0	0	0	0	0	0
5F112R19	Iron	0	3.8602	0	0	0	0	0	0	0	0	0	0	0	0	0	0	0	0	0	0	0	0	0	0	0	0	0	0	0	0	0	0	0	0	0	0	0	0	0	0	0	0	0	0	0	0	0	0
5F112R20	Placebo	0	53.5106	0	0	0	0	0	0	0	0	0	0	0	0	0.208551	0	0	0	0	0	0	0	0	0	0	0	0	0	0	0	0	0	0	0	0	0	0	0	0	0	0	0	0	0	0	0	0	0
5F112R21	Placebo	0	2.44891	0	0	0	0	0.387143	0	0.08103	0	0	0	0	0	0	0	0	0	0	0	0	0	0	0	0	0	0	0	0	0	0	0	0	0	0	0	0	0	0	0	0	0	0	0	0	0	0	0
5F112R22	Iron	0	0.825991	0	0	0.0550661	0	0	0	0	0	0	0	0	0	0	0	0.247797	0	0	0	0	0	0	0	0	0	0	0	0.371696	0	0	0	0	0	0	0	0	0	0	0.123899	0	0	0	0	0.137665	0	0	0
5F112R23	Placebo	0	0.0820441	0	0	0	0	0	0	0	0	0	0	0	0	0	0	0	0	0	0	0	0	0	0	0	0	0	0	0	0	0	0	0	0	0	0	0	0	0	0	0	0	0	0	0	0	0	0
5F112R24	MNPs	0	0	0	0	0	0	0	0	0	0	0	0	0	0	0	0	0	0	0	0	0	0	0	0	0	0	0	0	0.132992	0	0	0.0920716	0	0	0	0	0	0	0	0	0	0	0	0	0.0613811	0	0	0
5F113R01	MNPs	0	0.48	0	0	0	0	0	0	0	0	0	0	0	0	0	0	0	0	0	0	0	0	0	0	0	0	0	0	0.102857	0	0	0	0	0	0	0	0	0	0	0	0	0	0	0	0	0	0	0.08
5F113R02	MNPs	0	14.0728	0	0	0	0	0	0	0	0	0	0	0	0	0	0	0	0	0	0	0	0	0	0	0	0	0	0	0	0	0	0	0	0	0	0	0	0	0	0	0	0	0	0	0	0	0	0
5F113R03	MNPs	0	1.68423	0	0	0	0	0	0	0	0	0	0	0	0	0	0	0	0	0	0	0	0	0	0	0	0	0	0	0.224564	0	0	0	0	0	0	0	0	0	0	0	0	0	0	0	0.198653	0	0	0
5F113R04	Iron	0	4.8335	0	0	0	0	0	0	0	0	0	0	0	0	0.14549	0	0	0	0	0	0	0	0	0	0	0	0	0	0	0	0	0	0	0	0	0	0	0	0	0	0	0	0	0	0.517297	0	0	0
5F113R05	Placebo	0	11.1138	0	0	0	0	0	0	0	0	0	0	0	0	0	0	0	0	0	0	0	0	0	0	0	0	0	0	0	0	0	0	0	0	0	0	0	0	0	0	0	0	0	0	0	0	0	0
5F113R06	Placebo	0	10.9863	0	0	0	0	0	0	0	0	0	0.495701	0	0	0	0	0	0	0	0	0	0	0	0	0	0	0	0	0	0	0	0	0	0	0	0	0	0	0	0	0	0	0	0	0	0	0	0
5F113R07	Placebo	0	1.90641	0	0	0	0	0	0	0	0	0	0	0	0	0	0	0	0	0	0	0	0	0	0	0	0	0	0	0	0	0	0	0	0	0	0	0	0	0	0	0	0	0	0	0.0361063	0	0	0
5F113R08	MNPs	0	1.13007	0	0	0	0	0	0	0	0	0	0	0	0	0	0	0	0	0	0	0	0	0	0	0	0	0	0	0	0	0	0	0	0	0	0	0	0	0	0	0	0	0	0	0	0	0	0
5F113R09	Iron	0	22.1731	0	0	0	0	0	0	0	0	0	0	0	0	0	0	0	0	0	0	0	0	0	0	0	0	0	0	0.570369	0	0	0	0	0	0	0	0	0	0	1.3974	0	0	0	0	0	0	0	0
5F113R10	Placebo	0	1.48299	0	0	0	0	0	0	0	0	0	0	0	0	0	0	0	0	0	0	0	0	0	0	0	0	0	0	0	0	0	0	0	0	0	0	0	0	0	0	0	0	0	0	0	0	0	0
5F113R11	MNPs	0	15.3869	0	0	0	0	0	0	0	0	0	0	0	0	0	0	0	0	0	0	0	0	0	0	0	0	0	0	0	0	0	0	0	0	0	0	0	0	0	0	0	0	0	0	0	0	0	0
5F113R12	Placebo	0	2.04838	0	0	0	0	0	0	0	0	0	0	0	0	0	0	0	0	0	0	0	0	0	0	0	0	0	0	0	0	0	0	0	0	0	0	0	0	0	0	0	0	0	0	0	0	0	0
5F113R14	MNPs	0	1.44388	0	0	0	0	0	0	0	0	0	0	0	0	0	0	0	0	0	0	0	0	0	0	0	0	0	0	0	0	0	0	0	0	0	0	0	0	0	0	0	0	0	0	0	0	0	0
5F113R15	MNPs	0	5.76079	0	0	0	0	0	0	0	0	0	0	0	0	0	0	0	0	0	0	0	0	0	0	0	0	0	0	0.103332	0	0	0	0	0	0	0	0	0	0	0	0	0	0	0	0	0	0	0
5F113R16	Placebo	0	4.98483	0	0	0	0	0	0	0	0	0	0	0.936305	0	0	0	0	0	0	0	0	0	0	0	0	0	0	0	0.936305	0	0	0	0	0	0	0	0	0	0	0	0	0	0	0	0	0	0	1.96492
5F113R17	MNPs	0	20.9666	0	0	0	0	0	0	0	0	0	0	0	0	0	0	0	0	0	0	0	0	0	0	0	0	0	0	0	0	0	0	0	0	0	0	0	0	0	0	0	0	0	0	0	0	0	0
5F113R18	Placebo	0	24.2379	0	0	0	0	0	0	0	0	0	0	0	0	0	0	0	0	0	0	0	0	0	0	0	0	0	0	0	0	0	0	0	0	0	0	0	0	0	0	0	0	0	0	0.193216	0	0	0
5F113R19	MNPs	0	0.981079	0	0	0	0	0	0	0.210231	0	0	0	0	0	0	0	0	0	0	0	0	0	0	0	0	0	0	0	0.170187	0	0	0	0	0	0	0	0	0	0	0	0	0	0	0	0	0	0	0
5F113R20	Iron	0	4.44005	0	0	0	0	0	0	0	0.120892	0	0	0	0	0	0	0	0	0	0	0	0	0	0	0	0	0	0	0	0	0.142873	0	0	0	0	0	0	0	0	0	0	0	0	0	0.0329707	0	0	0
5F113R21	Iron	0	0.942898	0	0	0	0	1.35023	0	0.0150864	0	0	0	0	0	0	0	0	0	0	0	0	0	0	0	0	0	0	0	0	0	0	0	0	0	0	0	1.09376	0	0	0	0	0	0	0	0	0	0	0
5F113R22	Iron	0	6.55161	0	0	0	0	0	0	0.0549632	0	0	0	0	0	0	0	0	0	0	0	0	0	0	0	0	0	0	0	0	0	0	0	0	0	0	0	0	0	0	0	0	0	0	0	0	0	0	0
5F113R23	MNPs	0	21.2398	0	0	0	0	0	0	0	0.560224	0	0	0	0	0	0	0	0	0	0	0	0	0	0	0	0	0	0	0	0	0	0	0	0	0	0	0	0	0	0	0	0	0	0	0	0	0	0
5F113R24	MNPs	0	10.5356	0	0	0	0	0	0	0	0	0	0	0	0	0	0	0	0	0	0	0	0	0	0	0	0	0	0	0	0	0	0	0	0	0	0	0	0	0	0	0	0	0	0	0	0	0	0
5F114R01	MNPs	0	10.0562	0	0	0	0	0	0	0	0	0	0	0	0	0	0	0	0	0	0	0	0	0	0	0	0	0	0	0	0	0	0	0	0	0	0	0	0	0	0	0	0	0	0	0.138656	0	0	0
5F114R05	Iron	0	10.7667	0	0	0	0	0	0	0	0	0	0	0	0	0	0	0	0	0	0	0	0	0	0	0	0	0	0	0	0	0	0	0	0	0	0	0	0	0	0	0	0	0	0	0	0	0	0
5F114R06	MNPs	0	27.5904	0	0	0	0	0	0	0	0	0	0	0	0	0	0	0	0	0	0	0	0	0	0	0	0	0	0	0	0	0	0	0	0	0	0	0	0	0	0	0	0	0	0	0	0	0	0
5F114R07	Placebo	0	12.8615	0	0	0	0	0	0	0	0	0	0	0	0	0	0	0	0	0	0	0	0	0	0	0	0	0	0	1.47692	0	0	0	0	0	0	0	0	0	0	0	0	0	0	0	0	0	0	0
5F114R08	Iron	0	13.6844	0	0	0	0	0	0	0	0	0	0	0	0	0	0	0	0	0	0	0	0	0	0	0	0	0	0	0	0	0	0	0	0	0	0	0	0	0	0	0	0	0	0	0	0	0	0
5F114R09	Placebo	0	0.0685602	0	0	0	0	0	0	0	0	0	0	0	0	0	0	0	0	0	0	0	0	0	0	0	0	0	0	0	0	0	0	0	0	0	0	0	0	0	0	0	0	0	0	0.186092	0	0	0
5F114R10	Placebo	0	7.19639	0	0	0	0	0	0	0	0	0	0	0	0	0	0	0	0	0	0	0	0	0	0	0	0	0	0	0	0	0	0	0	0	0	0	0	0	0	0	0	0	0	0	0	0	0	0
5F114R11	Placebo	0	61.8622	0	0	0	0	0	0	0	0	0	0	0	0	0.0981162	0	0	0	0	0	0	0	0	0	0	0	0	0	0	0	0	0	0	0	0	0	0	0	0	0	0	0	0	0	0.0392465	0	0	0
5F114R12	Iron	0	17.0767	0	0	0	0	0	0	0	0	0	0	0	0	0	0	0	0	0	0	0	0	0	0	0	0	0	0	0	0	0	0	0	0	0	0	0	0	0	0	0	0	0	0	0	0	0	0
5F114R13	Iron	0	0.647118	0	0	0	0	0	0	0	0	0	0	0	0	0	0	0	0	0	0	0	0	0	0	0	0	0	0	0.455005	0	0	0.647118	0	0	0	0	0	0	0	0	0	0	0	0	0.323559	0	0	0
5F114R14	Placebo	0	1.65255	0	0	0	0	0	0	0	0	0	0	0	0	0	0	0	0	0	0	0	0	0	0	0	0	0	0	0	0	0	0	0	0	0	0	0	0	0	0	0	0	0	0	0	0	0	0
5F114R15	MNPs	0	4.11152	0	0	0	0	0	0	0	0	0	0	0	0	0	0	0	0	0	0	0	0	0	0	0	0	0	0	0	0	0	0	0	0	0	0	0	0	0	0	0	0	0	0	0	0	0	0
5F114R16	Iron	0	3.44496	0	0	0	0	0	0	0.442648	0	0	0	0	0	0	0	0	0	0	0	0	0	0	0	0	0	0	0	0	0	0	0	0	0	0	0	0	0	0	0	0	0	0	0	0	0	0	0
5F114R17	Iron	0	2.12931	0	0	0	0	2.13708	0	0	0	0	0	0	0	0	0	0	0	0	0	0	0	0	0	0	0	0	0	0	0	0	0	0	0	0	0	0	0	0	0	0	0	0	0	0	0	0	0
5F114R18	Iron	0	10.8265	0	0	0	0	0	0	0	0	0	0	0	0	0	0	0	0	0	0	0	0	0	0	0	0	0	0	0	0	0	0	0	0	0	0	0	0	0	0	0	0	0	0	0	0	0	0
5F114R19	MNPs	0	30.6788	0	0	0	0	0	0	0	0	0	0	0	0	0	0	0	0	0	0	0	0	0	0	0	0	0	0	10.7089	0	0	0	0	0	0	0	0	0	0	0	0	0	0	0	0	0	0	0
5F114R20	MNPs	0	1.30135	0	0	0	0	0	0	0	0	0	0	0	0	0	0	0	0	0	0	0	0	0	0	0	0	0	0	0	0	0	0	0	0	0	0	0	0	0	4.01912	0	0	0	0	0	0	0	0
5F114R21	MNPs	0	1.90297	0	0	0	0	0	0	0	0	0	0	0	0	0	0	0.056338	0	0	0	0	0	0	0	0	0	0	0	0.150235	0	0	0	0	0	0	0	0	0	0	0	0	0	0	0	0	0	0	0
5F114R22	Iron	0	15.052	0	0	0	0	0	0	0	0	0	0	0	0	0	0	0	0	0	0	0	0	0	0	0	0	0	0	0.330725	0	0	0	0	0	0	0	0	0	0	0	0	0	0	0	0	0	0	0
5F114R23	Placebo	0	28.1629	0	0	0	0	0	0	0	0	0	0	0	0	0	0	0	0	0	0	0	0	0	0	0	0	0	0	0	0	0	0	0	0	0	0	0	0	0	0	0	0	0	0	0	0	0	0
5F114R24	MNPs	0	22.4376	0	0	0	0	0	0	0	0	0	0	0	0	0	0	0	0	0	0	0	0	0	0	0	0	0	0	0	0	0	0	0	0	0	0	0	0	0	0	0	0	0	0	0	0	0	0
5F115R01	Placebo	0	2.45717	0	0	0	0	0	0	0	0	0	0	0.850047	0	0	0	0.219153	0	0	0	0	0	0	0	0	0	0	0	0.517997	0.909815	0	0	0	0	0	0	0	0	0	0	0	0	0	0	0.185948	0	0	0.0796919
5F115R02	Iron	0	6.14696	0	0	0	0	0	0	0	0.970215	0	0	0	0	0	0	0	0	0	0	0	0	0	0	0	0	0	0	0	0	0	0	0	0	0	0	0	0	0	1.34337	0	0	0	0	0	0	0	0
5F115R03	Iron	0	34.9592	0	0	0	0	0	0	0	0	0	0	0	0	0	0	0	0	0	0	0	0	0	0	0	0	0	0	0	0	0	0	0	0	0	0	0	0	0	0	0	0	0	0	0.138179	0	0	0
5F115R04	Placebo	0	19.3872	0	0	0	0	0	0	0	0.904068	0	0	0	0	0	0	0	0	0	0	0	0	0	0	0	0	0	0	0	0	0	0	0	0	0	0	0	0	0	0	0	0	0	0	0	0	0	0
5F115R05	Placebo	0	15.3705	0	0	0	0	0	0	0	1.6722	0	0	0	0	0	0	0	0	0	0	0	0	0	0	0	0	0	0	0	0	0	0	0	0	0	0	0	0	0	0	0	0	0	0	0	0	0	0
5F115R06	Placebo	0	0.475197	0	0	0	0	0	0	0	0	0	0	0	0	0	0	0.104312	0	0	0	0	0	0	0	0	0	0	0	1.42559	0	0	0	0	0	0	0	0	0	0	0	0	0	0	0	0.336115	0	0	0.0637459
5F115R07	Placebo	0	14.0421	0	0	0	0	0	0	0	0	0	0	0	0	0	0	0.0931366	0	0	0	0	0	0	0	0	0	0	0	0	0	0	0	0	0	0	0	0	0	0	0	0	0	0	0	0	0	0	0
5F115R10	Iron	0	31.3586	0	0	0	0	0	0	0	0	0	0	0	0	0	0	0	0	0	0	0	0	0	0	0	0	0	0	0	0	0	0	0	0	0	0	0	0	0	0	0	0	0	0	0	0	0	0
5F115R11	Iron	0	2.01184	0	0	0	0	0	0	0	0	0	0	0	0	0	0	0.0572993	0	0	0	0	0	0	0	0	0	0	0	0.273763	0	0	0	0	0	0	0	0	0	0	0	0	0	0	0	0	0	0	0
5F115R12	Iron	0	12.8748	0	0	0.255859	0	0	0	0	0	0	0	0	0	0	0	0	0	0	0	0	0	0	0	0	0	0	0	0	0	0	0	0	0	0	0	0	0	0	0	0	0	0	0	0	0	0	0
5F115R13	Iron	0	3.84358	0.305957	0	0	0	1.46286	0	0	0	0	0	0	0	0	0	0.0382446	0	0	0	0	0	0	0	0	0	0	0	0.325079	0	0	0.401568	0	0	0	0	0	0	0	0	0	0	0	0	0	0	0	0
5F115R14	Iron	0	0.32789	0	0	0	0	3.96683	0	0.49505	0	0	0	0	0	0	0	0	0	0	0	0	0	0	0	0.135014	0	0	0	0.0642921	0	0	0.797223	0	0	0	0	0	0	0	0	0	0	0	0	0	0	0	0.501479
5F115R15	Placebo	0	14.4647	0	0	0	0	0	0	0	0	0	0	0	0	0	0	0	0	0	0	0	0	0	0	0	0	0	0	0	0	0	0	0	0	0	0	0	0	0	0	0	0	0	0	0.0170474	0	0	0
5F115R16	Placebo	0	22.5307	0	0	0	0	0	0	0	0	0	0	0	0	0	0	0	0	0	0	0	0	0	0	0	0	0	0	0	0	0	0	0	0	0	0	0	0	0	0	0	0	0	0	0	0	0	0
5F115R17	MNPs	0	7.40226	0	0	0	0	0	0	0	0	0	0	0	0	0	0	0	0	0	0	0	0	0	0	0	0	0	0	0.104159	0	0	0	0	0	0	0	0	0	0	0	0	0	0	0	0	0	0	0
5F115R18	MNPs	0	0.449312	0	0	0	0	0	0	1.63578	0	0	0	0	0	0	0	0	0	0	0	0	0	0	0	0	0	0	0	0	0	0	0	0	0	0	0	0	0	0	0	0	0	0	0	0	0	0	0
5F115R19	Placebo	0	4.99826	0	0	0	0	0	0	0	0	0	0	0	0	0	0	0	0	0	0	0	0	0	0	0	0	0	0	0.148032	0	0	0	0	0	0	0	0	0	0	0	0	0	0	0	0.200279	0	0	0
5F115R20	Placebo	0	5.00756	0	0	0	0	0	0	0.571729	0	0	0	0	0	0	0	0.16429	0	0	0	0	0	0	0	0	0	0	0	1.34718	0	0	0	0	0	0	0	0	0	0	0	0	0	0	0	0	0	0	0
5F115R21	Placebo	0	7.72009	0	0	0	0	0	0	0	0	0	0.0476969	0	0	0.0340692	0	0.102208	0	0	0	0	0	0	0	0	0	0	0	0	0	0	0	0	0	0	0	0	0	0	0	0	0	0	0	0	0	0	0
5F115R22	Iron	0	25.3158	0	0	0	0	0	0	0	0.962447	0	0	0	0	0	0	0	0	0	0	0	0	0	0	0	0	0	0	0	0	0	0	0	0	0	0	0	0	0	0	0	0	0	0	1.09135	0	0	0
5F115R23	Iron	0	45.1177	0	0	0	0	0	0	0	0	0	0	0	0	0	0	0	0	0	0	0	0	0	0	0	0	0	0	0	0	0	0	0	0	0	0	0	0	0	0	0	0	0	0	0	0	0	0
5F115R24	MNPs	0	10.0609	0	0	0	0	0	0	0	0	0	0.221607	0	0	0	0	0	0	0	0	0	0	0	0	0	0	0	0	0	0	0	0	0	0	0	0	0	0	0	0	0	0	0	0	0	0	0	0
6F100R01	MNPs	0	0.21925	0	0	0	0	0	0	0	0	0	0	0	0	0	0	0	0	0	0	0	0	0	0	0	0	0	0	0	0	0	0	0	0	0	0	0	0	0	0	0	0	0	0	0	0	0	0
6F100R02	MNPs	0	6.68065	0	0	0	0	0	0	0	0	0	0	0	0	0	0	0	0	0	0	0	0	0	0	0	0	0	0	0.0213986	0	0	0	0	0	0	0	0	0	0	0	0	0	0	0	0	0	0	0
6F100R03	MNPs	0	26.3621	0	0	0	0	0	0	0	0.219815	0	0	0	0	0.0392526	0	0	0	0	0	0	0	0	0	0	0	0	0	0	0	0	0	0	0	0	0	0	0	0	0	0	0	0	0	0	0	0	0
6F100R04	Iron	0	7.63661	0	0	0	0	0	0	0	0.0287307	0	0	0	0	0	0	0	0	0	0	0	0	0	0	0	0	0	0	0	0	0	0	0	0	0	0	0	0	0	6.41269	0	0	0	0	0	0	0	0
6F100R05	MNPs	0	1.01219	0	0	0	0	0	0	0	0	0	0	0	0	0	0	0.0884434	0	0	0	0	0	0	0	0	0	0	0	0.162146	0	0	0	0	0	0	0	0	0	0	0	0	0	0	0	0	0	0	0
6F100R06	Placebo	0	22.7815	0	0	0	0	0	0	0	0.0702412	0	0	0	0	0	0	0	0	0	0	0	0	0	0	0	0	0	0	0	0	0	0	0	0	0	0	0	0	0	0	0	0	0	0	0	0	0	0
6F100R07	MNPs	0	15.9355	0	0	0	0	0	0	0	0	0	0	0	0	0	0	0	0	0	0	0	0	0	0	0	0	0	0	0	0	0	0	0	0	0	0	0	0	0	0	0	0	0	0	0	0	0	0
6F100R08	MNPs	0	19.1272	0	0	0	0	0	0	0	0	0	0	0	0	0	0	0	0	0	0	0	0	0	0	0	0	0	0	0	0	0	0	0	0	0	0	0	0	0	0	0	0	0	0	0	0	0	0
6F100R09	MNPs	0	1.59604	0	0	0	0	0	0	0	0	0	0	0	0	0	0	0	0	0	0	0	0	0	0	0	0	0	0	0	0	0	0	0	0	0	0	0	0	0	0	0	0	0	0	0	0	0	0
6F100R10	MNPs	0	1.67739	0	0	0	0	0	0	0	0	0	0	0	0	0	0	0	0	0	0	0	0	0	0	0	0	0	0	0	0	0	0	0	0	0	0	0	0	0	0	0	0	0	0	0	0	0	0
6F100R13	Placebo	0	8.15806	0	0	0	0	0.138199	0	0	0	0	0	0	0	0	0	0	0	0	0	0	0	0	0	0	0	0	0	0	0	0	0	0	0	0	0	0	0	0	0	0	0	0	0	0	0	0	0.0518247
6F100R14	Placebo	0	2.05889	0	0	0	0	0.0546607	0	0	0	0	0	0	0	0	0	0	0	0	0	0	0	0	0	0	0	0	0	0.174914	0	0	0	0	0	0	0	0	0	0	0	0	0	0	0	0	0	0	0
6F100R15	MNPs	0	1.54322	0	0	0	0	3.44753	0	0.012896	0	0	0	0.038688	0	0	0	0.864033	0	0	0	0	0	0	0	0	0	0	0	0	0	0	0.0945708	0	0	0	0	0	0	0	0	0	0	0	0	0	0	0	0.0300907
6F100R16	Iron	0	0.0743258	0	0	0.010618	0	0.0495505	0	0	0	0	0	0	0	0	0	0.198202	0	0	0	0	0	0	0	0	0	0	0	0	0	0	0	0	0	0	0	0	0	0	0	0	0	0	0	0	0	0	0
6F100R17	Placebo	0	56.0538	0	0	0	0	0	0	0	0	0	0	0	0	0	0	0	0	0	0	0	0	0	0	0	0	0	0	0	0	0	0	0	0	0	0	0	0	0	0	0	0	0	0	0	0	0	0
6F100R18	Placebo	0	2.58474	0	0	0	0	3.15359	0	0.00665314	0	0	0	0	0	0	0	0.0432454	0	0	0	0	0	0	0	0	0	0	0	0.046572	0	0	0.0532251	0	0	0	0	0	0	0	0	0	0	0	0	0	0	0	0.196268
6F100R19	MNPs	0	25.4785	0	0	0	0	0	0	0	0	0	0	0	0	0	0	0	0	0	0	0	0	0	0	0	0	0	0	0	0	0	0	0	0	0	0	0	0	0	0	0	0	0	0	0	0	0	0
6F100R20	Placebo	0	8.21576	0.0904421	0	0	0	4.08436	0	0.412416	0	0	0	0	0	0	0	0	0	0	0	0	0	0	0	0	0	0	0	0	0	0	0.0289415	0	0	0	0	0	0	0	0	0	0	0	0	0	0	0	0
6F100R21	Placebo	0	0.663279	0	0	0	0	1.17144	0	0	0	0	0	0	0	0	0	0	0	0	0	0	0	0	0	0	0	0	0	0.0802354	0	0	0	0	0	0	0	0	0	0	0	0	0	0	0	0	0	0	0
6F100R22	Iron	0	0.862883	0	0	0	0	2.09316	0	0.0943778	0	0	0	0	0	0	0	0	0	0	0	0	0	0	0	0	0	0	0	0	0	0	0	0	0	0	0	0	0	0	0	0	0	0	0	0	0	0	0
6F101R01	Placebo	0	18.3746	0	0	0	0	0	0	0	0	0	0	0	0	0	0	0	0	0	0	0	0	0	0	0	0	0	0	0	0	0	0	0	0	0	0	0	0	0	0	0	0	0	0	0	0	0	0
6F101R02	Iron	0	4.83306	0	0	0	0	0	0	0	0	0	0	0	0	0	0	0	0	0	0	0	0	0	0	0	0	0	0	0	0	0	0	0	0	0	0	0	0	0	0	0	0	0	0	0.163437	0	0	0
6F101R03	Placebo	0	0.746233	0	0	0	0	0	0	0.0192576	0	0	0	0	0	0	0	0	0	0	0	0	0	0	0	0	0	0	0	0	0	0	0.0914737	0	0	0	0	0	0	0	0	0	0	0	0	0	0	0	0
6F101R04	Iron	0	24.9014	0	0	0	0	0	0	0	0.0350723	0	0.0613766	0	0	0	0	0	0	0	0	0	0	0	0	0	0	0	0	0	0	0	0	0	0	0	0	0	0	0	0	0	0	0	0	0	0	0	0
6F101R05	MNPs	0	28.4109	0	0	0	0	0	0	0	0	0	0	0	0	0	0	0	0	0	0	0	0	0	0	0	0	0	0	0	0	0	0	0	0	0	0	0	0	0	0	0	0	0	0	0	0	0	0
6F101R06	MNPs	0	26.6422	0	0	0	0	0	0	0	0.293758	0	0	0	0	0	0	0	0	0	0	0	0	0	0.0163199	0	0	0	0	0	0	0	0	0	0	0	0	0	0	0	0	0	0	0	0	0	0	0	0
6F101R07	Placebo	0	4.0189	0	0	0	0	0	0	0	0	0	0	0	0	0.0467314	0	0	0	0	0	0	0	0	0	0	0	0	0	0	0	0	0	0	0	0	0	0	0	0	0	0	0	0	0	0	0	0	0
6F101R08	Iron	0	16.4588	0	0	0	0	0	0	0	0	0	0.196009	0	0	0.207888	0	0	0	0	0	0	0	0	0	0	0	0	0	0	0	0	0	0	0	0	0	0	0	0	0	0	0	0	0	0	0	0	0
6F101R09	Placebo	0	0.316608	0	0	0	0	0	0	0	0	0	0	0	0	0	0	0.192718	0	0	0	0	0	0	0	0	0	0	0	0.185835	0	0	0	0	0	0	0	0	0	0	0	0	0	0	0	0.0206484	0	0	0.0825934
6F101R10	MNPs	0	0.355625	0	0	0	0	0	0	0	0	0	0	0	0	0.0260213	0	0	0	0	0	0	0	0	0	0	0	0	0	0.416341	0	0	0	0	0	0	0	0	0	0	0	0	0	0	0	0	0	0	0
6F101R11	Iron	0	5.75109	0	0	0	0	0	0	0	0	0	0	0	0	0	0	0	0	0	0	0	0	0	0	0	0	0	0	0	0	0	0	0	0	0	0	0	0	0	0	0	0	0	0	0	0	0	0
6F101R12	MNPs	0	31.9636	0	0	0	0	0	0	0	0	0	0	0	0	0	0	0	0	0	0	0	0	0	0	0	0	0	0	0	0	0	0	0	0	0	0	0	0	0	0	0	0	0	0	0	0	0	0
6F101R13	MNPs	0	8.45623	0	0	0	0	0	0	0	0.10373	0	0.0721598	0	0	0	0	0	0	0	0	0	0	0	0	0	0	0	0	0	0	0	0	0	0	0	0	0	0	0	0	0	0	0	0	0	0	0	0
6F101R14	Iron	0	15.8422	0.0702017	0	0	0	0.224645	0	0	0	0	0	0	0	0	0	0	0	0	0	0	0	0	0	0	0	0	0	0	0	0	0	0	0	0	0	0	0	0	0	0	0	0	0	0	0	0	0
6F101R15	Iron	0	0	0	0	0	0	2.67441	0	0.143272	0	0	0	0	0	0	0	0.055717	0	0	0	0	0	0	0	0	0	0	0	0	0	0	0	0	0	0	0	0	0	0	0	0	0	0	0	0	0	0	0
6F101R16	Placebo	0	0	0	0	0	0	2.46215	0	0.0986574	0	0	0	0	3.08412	0	0	0.0729207	0	0	0	0	0	0	0	0	0	0	0	0	0	0	0.111526	0	0	0	0	0	0	0	0	0	0	0	0	0	0	0	0.132973
6F101R17	MNPs	0	1.94239	0	0	0	0	0	0	0	0	0	0	0	0	0	0	0	0	0	0	0	0	0	0	0	0	0	0	0.035077	0	0	0	0	0	0	0	0	0	0	0	0	0	0	0	0	0	0	0.223616
6F101R18	MNPs	0	5.55114	0	0	0	0	0	0	0	0	0	0.0476493	0	0	0	0	0.0992694	0	0	0	0	0.0119123	0	0	0	0	0	0	0.365311	0	0	0	0	0	0	0	0	0	0	0	0	0	0	0	0.0516201	0	0	0.0992694
6F101R19	Placebo	0	0.749399	0	0	0	0	0	0	0	0	0	0	1.33855	0	0	0	0.023566	0	0	0	0	0	0	0	0	0	0	0	0	0.0329924	0	0.230947	0	0	0	0	0	0	0	0	0	0	0	0	0	0	0	0.414762
6F101R20	Placebo	0	6.34962	0	0	0	0	0	0	0	1.80298	0	0	0	0	0	0	0	0	0	0	0	0	0	0	0	0	0	0	0	0	0	0	0	0	0	0	0	0	0	0	0	0	0	0	0	0	0	0
6F101R21	Iron	0	0.073281	0	0	0	0	0	0	0	0	0	0	0	0	0	0	0	0	0	0	0	0	0	0.0325693	0	0	0	0	0	0	0	0	0	0	0	0	3.06559	0	0	0	0	0	0	0	0	0	0	0
6F101R22	Placebo	0	2.71884	0	0	0	0	6.38194	0	0	0	0	0	0	0	0	0	0.0217073	0	0	0	0	0	0	0	0	0	0	0	0	0	0	0	0	0	0	0	0	0	0	0	0	0	0	0	0	0	0	0
6F101R23	MNPs	0	1.75676	0	0	0	0	0	0	0	0	0	0	0.869369	0	0	0.027027	2.45045	0	0	0	0	0.0135135	0	0.00900901	0	0	0	0	0	0.297297	0	0	0	0	0	0	0	0	0	0	0.036036	0	0	0	0	0	0	1.34685
6F101R24	Iron	0	0.611292	0.244517	0	0	0	0	0	0	0	0	0	0	0	0	0	0.0889152	0	0	0	0	0	0	0	0	0	0	0	0	0	0	0	0	0	0	0	0.0259336	0	0	0	0	0	0	0	0	0	0	0
6F102R01	Placebo	0	21.108	0	0	0	0	0	0	0	0	0	0	0	0	0	0	0	0	0	0	0	0	0	0	0	0	0	0	0	0	0	0	0	0	0	0	0	0	0	0	0	0	0	0	0	0	0	0
6F102R02	MNPs	0	15.6323	0	0	0	0	0	0	0	0.0776867	0	0	0	0	0	0	0	0	0	0	0	0	0	0	0	0	0	0	0	0	0	0	0	0	0	0	0	0	0	0	0	0	0	0	0	0	0	0
6F102R03	Placebo	0	24.4651	0	0	0	0	0.82473	0	0	0.167253	0	0	0	0	0	0	0	0	0	0	0	0	0	0	0	0	0	0	0	0	0	0	0	0	0	0	0	0	0	0	0	0	0	0	0	0	0	0
6F102R04	MNPs	0	15.1251	0	0	0	0	0	0	0	0.643124	0	0	0	0	0	0	0	0	0	0	0	0	0	0	0	0	0	0	0.146165	0	0	0	0	0	0	0	0	0	0	0	0	0	0	0	0	0.0818522	0	0
6F102R05	MNPs	0	8.81704	0	0	0	0	0	0	0	0	0	0	0	0	0.064098	0	0	0	0	0	0	0	0	0	0	0	0	0	0	0	0	0	0	0	0	0	0	0	0	0	0	0	0	0	0.256392	0	0	0
6F102R06	Iron	0	0.111106	0	0	0	0	0	0	0.0444425	0	0	0	0	0	0	0	0	0	0	0	0	0	0	0	0	0	0	0	0	0	0	0	0	0	0	0	0	0	0	0	0	0	0	0	0	0	0	0
6F102R07	MNPs	0	18.238	0	0	0	0	0	0	0	0	0	0	0	0	0.0607198	0	0	0	0	0	0	0	0	0	0	0	0	0	0	0	0	0	0	0	0	0	0	0	0	0	0	0	0	0	0	0	0	0
6F102R08	MNPs	0	8.28083	0	0	0	0	0	0	0	0	0	0	0	0	0	0	0	0	0	0	0	0	0	0	0	0	0	0	0	0	0	0	0	0	0	0	0	0	0	0	0	0	0	0	0	0	0	0
6F102R09	Iron	0	11.6103	0	0	0	0	0	0	0	0	0	0	0	0	0	0	0.396991	0	0	0	0	0	0	0	0	0	0	0	0	0	0	0	0	0	0	0	0	0	0	0	0	0	0	0	0	0	0	0
6F102R10	Iron	0	17.2849	0	0	0	0	0	0	0	0.186249	0	0.325935	0	0	0	0	0	0	0	0	0	0	0	0	0	0	0	0	0	0	0	0	0	0	0	0	0	0	0	0	0	0	0	0	0	0	0	0
6F102R11	MNPs	0	1.39877	0	0	0	0	1.09153	0	0.0565977	0	0	0	0	0	0	0	0	0	0	0	0	0	0	0	0	0	0	0	0	0	0	0.0808538	0	0	0	0	0	0	0	0	0	0	0	0	0	0	0	0
6F102R12	Iron	0	26.9344	0	0	0	0	0	0	0	0	0	0	0	0	0	0	0	0	0	0	0	0	0	0	0	0	0	0	0	0	0	0	0	0	0	0	0	0	0	0	0	0	0	0	0	0	0	0
6F102R13	MNPs	0	1.17856	0	0	2.41808	0	4.23165	0	0	0	0	0	0.833122	0	0	0	0	0	0	0	0	0	0	0	0	0	0	0	0.330201	0	0	0.360681	0	0	0	0	0	0	0	0	0	0	0	0	0	0	0	0.284481
6F102R14	Iron	0	1.36285	0	0	0	0	0.127941	0	0	0	0	0	0	0	0	0	0.122379	0	0	0	0	0	0	0	0	0	0	0	0.150192	0	0	0	0	0	0	0	0	0	0	0	0	0	0	0	0	0	0	0
6F102R15	Iron	0	5.08334	0	0	0.0237539	0	1.32626	0	0	0	0	0	0	0	0	0	1.0333	0	0	0	0	0	0	0	0	0	0	0	0	0.23358	0	0.102934	0	0	0	0	0	0	0	0	0	0	0	0	0	0	0	0.344432
6F102R16	Iron	0	3.78548	0	0	0.0253775	0	0.0676733	0	0	0	0	0	0	0.050755	0	0	0	0	0	0	0	0	0	0	0	0	0	0	0	0	0	0	0	0	0	0	0	0	0	0	0	0	0	0	0	0	0	0
6F102R17	Placebo	0	10.883	0	0	0	0	0	0	0	0.913664	0	0	0	0	0.092523	0	0	0	0	0	0	0	0	0	0	0	0	0	0	0	0	0	0	0	0	0	0	0	0	0	0	0	0	0	0	0	0	0.0173481
6F102R18	MNPs	0	1.14265	0	0	0	0	0	0	0	0	0	0	0	0	0	0	0	0	0	0	0	0	0	0	0	0	0	0	0.317688	0	0	0	0	0	0	0	0	0	0	0	0	0	0	0	0	0	0	0
6F102R19	Iron	0	0.253335	0	0	0	0	0	0	0	0	0	0	0.713473	0	0	0	0.134423	0	0	0	0	0	0	0	0.0775514	0	0	0	0.0568711	0	0	0.0413608	0	0	0	0	0	0	0	0	0	0	0	0	0.0206804	0	0	0
6F102R20	Iron	0	0.287722	0	0	0.108485	0	3.63662	0	0	0	0	0.896184	0	0	0	0	0.976369	0	0	0	0	0	0	0	0.0518843	0	0	0	0	0	0	0.0613179	0	0	0	0	0	0	0	0	0	0	0	0	0	0	0	0.0707514
6F102R21	Placebo	0	0.352178	0.199259	0	0	0	4.24467	0	0	0	0	0	0	0	0	0	0.254866	0	0	0	0	0	0	0	0	0	0	0	0	0	0	0.430955	0	0	0	0	0	0	0	0	0	0	0	0	0	0	0	0
6F102R22	Iron	0	3.38793	0	0	0	0	0.0856348	0	0	0	0	0	0	0	0	0	0	0	0	0	0	0	0	0	0	0	0	0	0.0535217	0	0	0	0	0	0	0	0	0	0	0	0	0	0	0	0.262256	0	0	0
6F102R23	MNPs	0	3.53917	0.0454468	0	0	0	1.3634	0	0	0	0	0	0.073851	0	0	0	0.261319	0	0	0	0	0	0	0	0	0	0	0	0	0.0284042	0	0.249957	0	0	0	0	0	0	0	0	0	0	0	0	0	0	0	0.170425
6F102R24	MNPs	0	4.04047	0	0	0	0	1.01769	0	0	0	0	0	0	0	0	0	0	0	0	0	0	0	0	0	0	0	0	0	0.072692	0	0	0	0	0	0	0	0.109038	0	0	0	0	0	0	0	0	0	0	0
6F103R01	MNPs	0	42.96	0	0	0	0	0	0	0	0	0	0	0	0	0.0404367	0	0	0	0	0	0	0	0	0	0	0	0	0	0	0	0	0	0	0	0	0	0	0	0	0	0	0	0	0	0	0	0	0
6F103R02	Placebo	0	6.14403	0	0	0	0	0	0	0	0	0	0	0	0	0	0	0	0	0	0	0	0	0	0	0	0	0	0	0	0	0	0	0	0	0	0	0	0	0	0	0	0	0	0	0	0	0	0
6F103R03	Placebo	0	0.450775	0	0	0	0	0	0	0	0	0	0	0	0	0	0	0	0	0	0	0	0	0	0	0	0	0	0	0	0	0	0	0	0	0	0	0	0	0	0	0	0	0	0	0	0	0	0
6F103R05	MNPs	0	20.9483	0	0	0	0	0	0	0	1.34488	0	0	0	0	0	0	0	0	0	0	0	0	0	0	0	0	0	0	0	0	0	0	0	0	0	0	0	0	0	2.46182	0	0	0	0	0	0	0	0
6F103R06	Iron	0	54.4816	0	0	0	0	0	0	0	0	0	0	0	0	0.13241	0	0	0	0	0	0	0	0	0	0	0	0	0	0	0	0	0	0	0	0	0	0	0	0	0	0	0	0	0	0	0	0	0
6F103R07	Placebo	0	42.2371	0	0	0	0	0	0	0	0	0	0	0	0	0	0	0	0	0	0	0	0	0	0	0	0	0	0	0	0	0	0	0	0	0	0	0	0	0	0	0	0	0	0	0	0	0	0
6F103R08	Iron	0	3.35144	0	0	0	0	0	0	0	0	0	0	0	0	0	0	0.225479	0	0	0	0	0	0	0	0	0	0	0	0	0	0	0	0	0	0	0	0	0	0	0	0	0	0	0	0	0	0	0.86092
6F103R09	Placebo	0	3.31727	0	0	0	0	0.593032	0	0	0	0	0	0	0	0	0	0	0	0	0	0	0	0	0	0	0	0	0	0.593032	0	0	0	0	0	0	0	0	0	0	0	0	0	0	0	1.85322	0	0	0
6F103R10	Placebo	0	1.31079	0	0	0	0	0	0	0	0	0	0	0	0	0	0	0	0	0	0	0	0	0	0	0	0	0	0	0	0	0	0	0	0	0	0	0	0	0	0	0	0	0	0	0.0595814	0	0	0
6F103R11	Placebo	0	16.9915	0	0	0	0	0	0	0	0	0	0	0	0	0	0	0	0	0	0	0	0	0	0	0	0	0	0	0	0	0	0	0	0	0	0	0	0	0	0	0	0	0	0	0	0	0	0
6F103R12	MNPs	0	0.036523	0	0	0	0	0	0	0.0426102	0	0	0	0	0	0	0	0	0	0	0	0	0	0	0	0	0	0	0	0	0	0	0	0	0	0	0	0	0	0	0	0	0	0	0	0	0	0	0
6F103R14	Iron	0	0	0	0	0	0	3.30701	0	0	0	0	0	0	0	0	0	0.246792	0	0	0	0	0	0	0	0.0616979	0	0	0	0	0	0	0	0	0	0	0	0	0	0	0	0	0	0	0	0	0	0	0
6F103R15	Iron	0	3.06919	0	0	0	0	2.17902	0	0.054612	0	0	0	0	0	0	0	0	0	0	0	0	0	0	0	0	0	0	0	0.688111	0	0	0	0	0	0	0	0	0	0	0	0	0	0	0	0	0	0	0.628038
6F103R16	Placebo	0	0.138234	0.150801	0	0	0	3.60666	0	0.364436	0	0	0	0.0377003	2.56362	0	0	0.0942507	0	0	0	0	0	0	0	0	0	0	0	0	0	0	0	0	0	0	0	0	0	0	0	0	0	0	0	0	0	0	0.113101
6F103R17	Placebo	0	2.96817	0	0	0	0	0.0174257	0	0	0	0	0	0	0	0	0	0	0	0	0	0	0	0	0	0	0	0	0	0	0	0	0	0	0	0	0	0	0	0	0	0	0	0	0	0	0	0	0
6F103R18	MNPs	0	1.91747	0	0	0	0	0	0	0	0	0	0	0	0	0	0	0	0	0	0	0	0	0	0	0	0	0	0	1.25475	0	0	0	0	0	0	0	0	0	0	0	0	0	0	0	0	0	0	0
6F103R20	Placebo	0	3.98967	0	0	0	0	0.239749	0	0	0	0	0	0	0	0	0	0	0	0	0	0	0	0	0	0	0	0	0	0	0	0	0.0491793	0	0	0	0	0	0	0	0	0	0	0	0	0	0	0	0
6F103R21	MNPs	0	2.32854	0	0	0	0	0	0	0	0	0	0	0	0	0	0	0	0	0	0	0	0	0	0	0	0	0	0	0	0	0	0	0	0	0	0	0.600327	0	0	0	0	0	0	0	0	0	0	0.272876
6F103R22	Placebo	0	1.31001	0	0	0	0	0	0	0.498737	0	0	0	0	0	0	0	0	0	0	0	0	0	0	0	0	0	0	0	0.0199495	0	0	0	0	0	0	0	0	0	0	0	0	0	0	0	0	0	0	0
6F103R23	MNPs	0	9.48634	0	0	0	0	0	0	0	0	0	0	0	0	0	0	0	0	0	0	0	0	0	0	0	0	0	0	0	0	0	0	0	0	0	0	0	0	0	0	0	0	0	0	0	0	0	0
6F103R24	MNPs	0	5.73607	0	0	0.0712555	0	1.0047	0	0	0	0	0	0	0	0	0	0.185264	0	0	0	0	0	0	0	0	0	0	0	0.634174	0	0	0	0	0	0	0	0	0	0	0	0	0	0	0	0.0285022	0	0	0
6F105R01	MNPs	0	0.409996	0	0	0	0	0	0	0	0	0	0	0	0	0	0	0	0	0	0	0	0	0	0	0	0	0	0	0	1.03475	0	0	0	0	0	0	0	0	0	0	0	0	0	0	0	0	0	0
6F105R02	MNPs	0	13.5125	0	0	0	0	0	0	0	0.0805625	0	0	0	0	0	0	0	0	0	0	0	0	0	0	0	0	0	0	0.051267	0	0	0	0	0	0	0	0	0	0	0	0	0	0	0	0	0	0	0
6F105R03	Placebo	0	1.1002	0	0	0	0	0.0269658	0	0	0	0	0	0	0	0	0	0	0	0	0	0	0	0	0	0	0	0	0	0	0	0	0	0	0	0	0	0	0	0	0	0	0	0	0	0	0	0	0
6F105R04	Iron	0	65.0403	0	0	0	0	0	0	0	0.231205	0	0	0	0	0	0	0	0	0	0	0	0	0	0	0	0	0	0	0	0	0	0	0	0	0	0	0	0	0	0	0	0	0	0	0	0	0	0
6F105R05	Iron	0	36.932	0	0	0	0	0	0	0	0	0	0	0	0	0	0	0	0	0	0	0	0	0	0	0	0	0	0	0	0	0	0	0	0	0	0	0	0	0	0	0	0	0	0	0	0	0	0
6F105R06	MNPs	0	7.5807	0	0	0	0	0	0	0	0	0	0.230105	0	0	0	0	0	0	0	0	0	0	0	0	0	0	0	0	0	0	0	0	0	0	0	0	0	0	0	0	0	0	0	0	0	0	0	0
6F105R07	Placebo	0	12.0493	0	0	0	0	0	0	0.484425	0	0	0	0	0	0	0	0	0	0	0	0	0	0	0	0	0	0	0	0	0	0	0	0	0	0	0	0	0	0	0	0	0	0	0	0	0	0	0
6F105R08	MNPs	0	8.15537	0	0	0	0	0	0	0	0	0	0	0	0	0	0	0	0	0	0	0	0	0	0	0	0	0	0	0	0	0	0	0	0	0	0	0	0	0	0.620662	0	0	0	0	0	0	0	0
6F105R09	MNPs	0	6.32551	0	0	0	0	0	0	0	0	0	0	0	0	0	0	0	0	0	0	0	0	0	0	0	0	0	0	0	0	0	0	0	0	0	0	0	0	0	0	0	0	0	0	0	0	0	0
6F105R10	Placebo	0	6.52796	0	0	0	0	0.219508	0	0	0	0	0	0	0	0	0	0	0	0	0	0	0	0	0	0	0	0	0	0	0	0	0	0	0	0	0	0	0	0	0	0	0	0	0	0	0	0	0
6F105R11	MNPs	0	1.06874	0	0	0	0	0	0	0	0.105555	0	0	0	0	0	0	0	0	0	0	0	0	0	0	0	0	0	0	0	0	0	0	0	0	0	0	0	0	0	0	0	0	0	0	0	0	0	0
6F105R12	MNPs	0	0.208875	0	0	0	0	0.0254725	0	0	0	0	0.040756	0	0	0	0	0	0	0	0	0	0	0	0	0	0	0	0	0	0	0	0.061134	0	0	0	0	0	0	0	0	0	0	0	0	0	0	0	0
6F105R13	Iron	0	5.32716	0	0	0	0	0.0434279	0	0	0	0	0	0	0	0	0	0.0675545	0	0	0	0	0	0	0	0	0	0.014476	0	0	0	0	0.120633	0	0	0	0	0	0	0	0	0	0	0	0	0.15441	0	0	0
6F105R14	MNPs	0	5.81541	0	0	0.0432194	0	0.192086	0	0.436996	0	0	0	0	0	0	0	0	0	0	0	0	0	0	0	0	0	0	0	0.0288129	0	0	0	0	0	0	0	0	0	0	0	0	0	0	0	0	0	0	0
6F105R15	MNPs	0	1.12693	0	0	0	0	0.158604	0	0	0	0	0	0	0	0	0	0	0	0	0	0	0	0	0	0	0	0	0	0.463291	0	0	0	0	0	0	0	0	0	0	0	0	0	0	0	0	0	0	0.0667808
6F105R16	Placebo	0	2.1817	0	0	0	0	5.08467	0	0.0179195	0	0	0	0	0.0447989	0	0	0	0	0	0	0	0	0	0	0	0	0	0	0	0	0	0	0	0	0	0	0	0	0	0	0	0	0	0	0	0	0	0.0223994
6F105R17	MNPs	0	3.75386	0	0	0	0	4.31766	0	0.231303	0	0	0	0	0	0	0	0	0	0	0	0	0	0	0	0	0	0	0	0	0	0	0	0	0	0	0	0	0	0	0	0	0	0	0	0	0	0	0
6F105R18	MNPs	0	2.02425	0	0	0	0	0.371999	0	0	0	0	0	0	0	0	0	0	0	0	0	0	0	0	0	0	0	0	0	0.0579738	0	0	0	0	0	0	0	0	0	0	0	0	0	0	0	0.0193246	0	0	0.0289869
6F105R19	Placebo	0	2.20696	0	0	0.38268	0	0	0	0	0	0	0	1.52023	0	0	0	0	0	0	0	0	0	0	0	0	0	0	0	0.136297	0	0	0	0	0	0	0	0	0	0	0.477039	0	0	0	0	0.0419375	0	0	0.28832
6F105R20	Iron	0	0.863776	0	0	0	0	0.0252813	0	0	0	0	0	0	0	0	0	0	0	0	0	0	0	0	0	0	0	0	0	0	0	0	0	0	0	0	0	0	0	0	0	0	0	0	0	0	0	0	0
6F105R21	MNPs	0	0.206349	0	0	0	0	0	0	0	0	0	0	0.153664	0	0	0	0	0	0	0	0	0	0	0	0	0	0	0	0	0	0	0	0	0	0	0	0	0	0	0	0	0	0	0	0	0	0	0.298547
6F105R22	Iron	0	0.299782	0.372456	0	0	0	4.29688	0	0.0317951	0	0	0	0.608648	0	0	0	1.18096	0	0	0	0	0	0	0	0.0772166	0	0	0	0	0	0	0.25436	0	0	0	0.0227108	0	0	0	0	0	0	0	0	0	0	0	0.404251
6F105R23	Iron	0	19.7644	0	0	0	0	0	0	0	0.526669	0	0	0	0	0	0	0	0	0	0	0	0	0	0	0	0	0	0	0	0	0	0	0	0	0	0	0	0	0	0	0	0	0	0	0.196304	0	0	0
6F105R24	Iron	0	0.946863	0	0	0.0345886	0	8.17588	0	0	0	0	0	0.0129707	0	0	0	0	0	0	0	0	0	0	0	0	0	0	0	0	0	0	0.108089	0	0	0	0	0	0	0	0	0	0	0	0	0	0	0	0.466946
6F106R01	MNPs	0	1.1354	0	0	0	0	0	0	0	0	0	0	0	0	0.0567698	0	0	0	0	0	0	0	0	0	0	0	0	0	0	0	0	0	0	0	0	0	0	0	0	0	0	0	0	0	0	0	0	0
6F106R02	Iron	0	16.0475	0	0	0	0	0	0	0	0	0	0	0	0	0.0842589	0	0	0	0	0	0	0	0	0	0	0	0	0	1.892	0	0	0	0	0	0	0	0	0	0	0	0	0	0	0	0.520873	0	0	0
6F106R03	Iron	0	9.85209	0	0	0	0	0	0	0	0	0	0	0	0	0	0	0	0	0	0	0	0	0	0	0	0	0	0	0	0	0	0	0	0	0	0	0	0	0	0	0	0	0	0	0	0	0	0
6F106R04	Placebo	0	2.57096	0	0	0	0	0	0	0	0	0	0	0	0	0	0	0	0	0	0	0	0	0	0	0	0	0	0	1.11644	0	0	0	0	0	0	0	0	0	0	0	0	0	0	0	0	0	0	0
6F106R05	Iron	0	6.35518	0	0	0	0	0	0	0	0	0	0	0	0	0	0	0	0	0	0	0	0	0	0	0	0	0	0	0.606251	0	0	0	0	0	0	0	0	0	0	2.24731	0	0	0	0	0	0	0	0
6F106R06	Placebo	0	1.48182	0	0	0	0	0	0	0	0	0	1.35448	0	0	0	0	0	0	0	0	0	0	0	0	0	0	0	0	0	0	0	0	0	0	0	0	0	0	0	0	0	0	0	0	0	0	0	0
6F106R07	MNPs	0	0.332393	0	0	0	0	0	0	0.840389	0	0	0	0	0	0	0	0	0	0	0	0	0	0	0	0	0	0	0	0	0	0	0	0	0	0	0	0	0	0	0	0	0	0	0	0.0501725	0	0	0
6F106R08	Iron	0	1.77877	0	0	0	0	0	0	0	0	0	0	0	0	0	0	0	0	0	0	0	0	0	0	0.157194	0	0	0	0	0	0	0	0	0	0	0	0	0	0	0	0	0	0	0	0.107554	0	0	0
6F106R09	MNPs	0	0.393663	0	0	0	0	2.49478	0	0.147031	0	0	0	0	0	0	0	0.0664011	0	0	0	0	0	0	0	0.0332005	0	0	0	0	0	0	0.11383	0	0	0	0	0	0	0	0	0	0	0	0	0	0	0	0.0284576
6F106R10	Placebo	0	1.61901	0	0	0	0	0	0	0	0	0	0	0	0	0	0	0	0	0	0	0	0	0	0	0	0	0	0	0	0	0	0	0	0	0	0	0	0	0	0	0	0	0	0	0	0	0	0
6F106R11	MNPs	0	1.72429	0	0	0.017685	0	0.24759	0	0	0	0	0	0.10611	0	0	0	0	0	0	0	0	0	0	0	0	0	0	0	0.229905	0	0	0	0	0	0	0	0	0	0	0	0	0	0	0	0	0	0	0
6F106R12	MNPs	0	21.9261	0	0	0	0	0	0	0	0	0	0	0	0	0	0	0	0	0	0	0	0	0	0	0	0	0	0	0	0	0	0	0	0	0	0	0	0	0	0	0	0	0	0	0	0	0	0
6F106R13	MNPs	0	2.56544	0	0	0	0	0	0	0	0	0	0	0.272251	0	0	0	0.109948	0	0	0	0	0	0	0	0	0	0	0	0	0	0	0.303665	0	0	0	0	0	0	0	0	0	0	0	0	0	0	0	0
6F106R14	Iron	0	2.80518	0	0	0.0348779	0	0	0	0	0	0	0	0	0	0	0	0.104634	0	0	0	0	0	0	0	0	0	0	0	0.323866	0	0	0	0	0	0	0	0	0	0	0	0	0	0	0	0.169407	0	0	0.149477
6F106R15	Placebo	0	13.3402	0	0	0	0	0.102775	0	0.179856	0	0	0	0	0	0	0	0.179856	0	0	0	0	0	0	0	0	0	0	0	0.298047	0	0	0	0	0	0	0	0	0	0	0	0	0	0	0	0	0	0	0.226105
6F106R16	MNPs	0	0.0347967	0	0	0	0	0	0	0	0	0	0	0	0	0	0	0	0	0	0	0	0	0	0	0	0	0	0	0.0289973	0	0	0	0	0	0	0	0	0	0	0	0	0	0	0	0	0	0	0
6F106R17	MNPs	0	7.36744	0	0	0	0	3.73488	0	0.0883721	0	0	0	0	0	0	0	0.106977	0	0	0	0	0	0	0	0	0	0	0	0	0	0	0	0	0	0	0	0	0	0	0	0	0	0	0	0	0	0	0
6F106R18	Iron	0	0.446529	0	0	0	0	2.76548	0	0.108818	0	0	0	0	0	0	0	0	0	0	0	0	0	0	0	0.0150094	0	0	0	0	0	0	0	0	0	0	0	0	0	0	0	0	0	0	0	0	0	0	0.011257
6F106R19	MNPs	0	0.289177	0	0	0	0	1.33113	0	0	0	0	0	0.0504911	0	0	0	0	0	0	0	0	0	0	0	0	0	0	0	0	0	0	0	0	0	0	0	0	0	0	0	0	0	0	0	0	0	0	0
6F106R20	Iron	0	20.6581	0	0	0	0	0	0	0	0	0	0	0	0	0	0	0	0	0	0	0	0	0	0	0	0	0	0	0.43448	0	0	0	0	0	0	0	0	0	0	0	0	0	0	0	0.0868961	0	0	0
6F106R21	Iron	0	2.00171	0	0	0	0	0	0	0	0.128452	0	0	0	0	0	0	0	0	0	0	0	0	0	0	0	0	0	0	0.460287	0	0	0	0	0	0	0	0	0	0	0	0	0	0	0	0.588739	0	0	0
6F106R22	MNPs	0	6.63452	0	0	0	0	0	0	0.0635896	0	0	0	0	0	0	0	0.0264957	0	0	0	0	0	0	0	0	0	0	0	0.0741879	0	0	0.0476922	0	0	0	0	0	0	0	0	0	0	0	0	0.0317948	0	0	0
6F106R23	MNPs	0	2.10931	0	0	0	0	0.81088	0	0	0	0	0	0	0	0	0	0.862202	0	0	0	0	0	0	0	0	0	0	0	0	0	0	0.159097	0	0	0	0	0	0	0	0	0	0	0	0	0	0	0	2.30947
6F106R24	MNPs	0	10.2383	0	0	0	0	0.131846	0	0	0	0	0	0	0	0	0	0.0912779	0	0	0	0	0	0	0	0	0	0	0	0.147059	0	0	0	0	0	0	0	0	0	0	0	0	0	0	0	0	0	0	0
6F107R01	Placebo	0	2.88371	0	0	0.101692	0	0.457616	0	0	0.0435825	0	0	0	0	0	0	0	0	0	0	0	0	0	0	1.06777	0	0	0	0	0	0	0	0	0	0	0	0	0	0	0	0	0	0	0	0.493935	0	0	0
6F107R02	Iron	0	3.04336	0	0	0	0	0	0	0	0	0	0	0	0	0	0	0	0	0	0	0	0	0	0	0	0	0	0	0	0	0	0	0	0	0	0	0.933657	0	0	0	0	0	0	0	0.0448873	0	0	0
6F107R03	Iron	0	18.4102	0	0	0	0	0	0	0	0	0	0	0	0	0	0	0	0	0	0	0	0	0	0	0	0	0	0	0	0	0	0	0	0	0	0	0	0	0	0	0	0	0	0	0	0	0	0
6F107R04	Iron	0	4.06029	0	0	0	0	0	0	0	0	0	0	0	0	0	0	0	0	0	0	0	0	0	0	0	0	0	0	0	0	0	0	0	0	0	0	0	0	0	0	0	0	0	0	0	0	0	0
6F107R05	MNPs	0	7.57505	0	0	0	0	0	0	0	0	0	0	0	0	0	0	0	0	0	0	0	0	0	0	0	0	0	0	0	0	0	0	0	0	0	0	2.08431	0	0	0	0	0	0	0	0	0	0	0
6F107R06	Iron	0	3.28439	0	0	0.0333683	0	0	0	0	0	0	0	0.0524359	0	0	0	0.252646	0	0	0	0	0	0	0	0	0	0	0	0.157308	0	0	0	0	0	0	0	0	0	0	0	0	0	0	0	0.047669	0	0	0
6F107R07	Placebo	0	3.44359	0	0	0	0	0	0	0	0	0	0	0	0	0	0	0	0	0	0	0	0	0	0	0	0	0	0	0	0	0	0	0	0	0	0	0	0	0	0	0	0	0	0	0	0	0	0
6F107R08	Placebo	0	23.7757	0	0	0	0	0	0	0	0	0	0	0	0	0	0	0	0	0	0	0	0	0	0	0	0	0	0	0	0	0	0	0	0	0	0	0	0	0	0	0	0	0	0	0	0	0	0
6F107R09	Placebo	0	1.85477	0	0	0	0	3.32336	0	0.560239	0	0	0	0	0	0	0	0	0	0	0	0	0	0	0	0	0	0	0	0.130541	0	0	0	0	0	0	0	0	0	0	0	0	0	0	0	0.228447	0	0	0
6F107R13	Iron	0	4.52376	0	0	0	0	0	0	0	0.193507	0	1.49645	0.0129005	0	0	0	0	0	0	0	0	0	0	0	0	0	0	0	0	0	0	0	0	0	0	0	0	0	0	0	0	0	0	0	0	0	0	0
6F107R14	Placebo	0	1.77208	0	0	0	0	0	0	0	0	0	0	0.842086	0	0	0	0.0647758	0	0	0	0	0	0	0	0	0	0	0	0.138805	0.555221	0	0	0	0	0	0	0	0	0	0	0	0	0	0	0	0	0	0.0971637
6F107R16	MNPs	0	0.631365	0	0	0	0	0	0	0	0	0	1.39715	0	0	0	0	0	0	0	0	0	0	0	0	0	0	0	0	0	0	0	0	0	0	0	0	0	0	0	0	0	0	0	0	0	0	0	0
6F107R17	MNPs	0	0.317691	1.20269	0	0	0	0.0680766	0	0	0	0	0	0	7.35227	0	0	0.880457	0	0	0	0	0	0	0	0	0	0	0	0	0	0.0136153	0.458382	0	0	0	0.0181538	0	0	0	0	0	0	0	0	0	0	0	1.22084
6F107R18	Placebo	0	2.90638	0	0	0	0	0.234984	0	0	0	0	0	0	0.0123676	0	0	0	0	0	0	0	0	0	0	0	0	0	0	0	0	0	0	0	0	0	0	0	0	0	0	0	0	0	0	0	0	0	0
6F107R19	Iron	0	0.331179	0	0	0	0	0	0	0	0	0	0	0	0	0	0	0.0969305	0	0	0	0	0	0	0	0	0	0	0	0.5937	0	0	0	0	0	0	0	0	0	0	0	0	0	0	0	0.0242326	0	0	0.42811
6F107R20	Iron	0	16.047	0	0	0	0	0	0	0	0	0	0	0	0	0	0	0.346168	0	0	0	0	0	0	0	0	0	0	0	0	0	0	0	0	0	0	0	0	0	0	0	0	0	0	0	0	0	0	0.0237102
6F107R21	Iron	0	0.571561	0.027881	0	0.385688	0	0	0	0	0	0	0	0.450744	0	0	0	0.0697026	0	0	0	0	0	0	0	0	0	0	0	0.0929368	0	0	0	0	0	0	0	0	0	0	0	0	0	0	0	0.0650558	0	0	0.594796
6F107R22	Placebo	0	6.11987	0	0	0.0949307	0	0	0	0	0	0	0	0	0	0	0	0	0	0	0	0	0	0	0	0	0	0	0	0.139232	0	0	0	0	0	0	0	0	0	0	0	0	0	0	0	0.0696158	0	0	0.0569584
6F107R23	Iron	0	0.272634	0	0	0	0	0	0	0	0	0	0	0	0	0	0	0	0	0	0	0	0	0	0	0	0	0	0	0	0	0	0	0	0	0	0	0	0	0	0	0	0	0	0	0	0	0	0
6F107R24	Iron	0	5.62315	0	0	0	0	2.30951	0	0.0649734	0	0	0	0	0	0	0	0.0590667	0	0	0	0	0	0	0	0	0	0	0	0	0	0	0	0	0	0	0	0	0	0	0	0	0	0	0	0	0	0	0
6F108R01	Placebo	0	3.35457	0	0	0	0	0	0	0	0	0	3.59845	0	0	0	0	0	0	0	0	0	0	0	0	0	0	0	0	0.0497711	0	0	0	0	0	0	0	0	0	0	0	0	0	0	0	0	0	0	0
6F108R02	Placebo	0	0.540228	0	0	0	0	0	0	0	0	0	0	0	0	0	0	0	0	0	0	0	0	0	0	0	0	0	0	0	0	0	0	0	0	0	0	0	0	0	0	0	0	0	0	0	0	0	0
6F108R03	Iron	0	4.98668	0	0	0	0	0	0	0	0	0	0	0	0	0	0	0	0	0	0	0	0	0	0	0	0	0.0195863	0	0.0430899	0	0	0	0	0	0	0	0	0	0	0	0	0	0	0	0	0	0	0
6F108R04	Iron	0	10.9648	0	0	0	0	0	0	0	0	0	0	0	0	0	0	0	0	0	0	0	0	0	0	0	0	0	0	0	0	0	0	0	0	0	0	0	0	0	0	0	0	0	0	0.0367534	0	0	0
6F108R05	Iron	0	3.71995	0	0	0	0	2.9941	0	0	0	0	0	0	0	0	0	0	0	0	0	0	0	0	0	0	0	0	0	0	0	0	0	0	0	0	0	0.0806492	0	0	0	0	0	0	0	0	0	0	0
6F108R06	Placebo	0	0.110597	0	0	0	0	0.216167	0	0.688719	0	0	0	0	0	0	0	0	0	0	0	0	0	0	0	0	0	0	0	0	0	0	0	0	0	0	0	0	0	0	0	0	0	0	0	0	0	0	0
6F108R07	MNPs	0	0.442905	0	0	0	0	0.0482372	0	4.70093	0	0	0	0	1.15769	0	0	0.0482372	0	0	0	0	0	0	0	0	0	0	0	0	0	0	0	0	0	0	0	0	0	0	0	0	0	0	0	0	0	0	0
6F108R08	MNPs	0	2.37632	0	0	0	0	0	0	0	0	0	0	0.0145787	0	0	0	0.0291574	0	0	0	0	0	0	0	0	0	0	0	0	0	0	0.0534551	0	0	0	0	0	0	0	0	0	0	0	0	0	0	0	0.0194382
6F108R09	Placebo	0	33.6566	0	0	0	0	0	0	0	0	0	0	0	0	0	0	0	0	0	0	0	0	0	0.436406	0	0	0	0	0	0	0	0	0	0	0	0	0	0	0	0	0	0	0.0678854	0	0	0	0	0
6F108R13	MNPs	0	6.21494	0	0	0	0	0	0	1.08349	0.0659993	0	0	0	0	0	0	0	0	0	0	0	0	0	0	0	0	0	0	0.181498	0	0	0	0	0	0	0	0	0	0	0	0	0	0	0	0	0	0	0
6F108R15	Placebo	0	0.316714	0	0	0	0	0	0	0	0	0	0	0	0	0	0	0	0	0	0	0	0	0	0	0	0	0	0	0	0	0	0	0	0	0	0	0	0	0	0	0	0	0	0	0	0	0	0
6F108R16	MNPs	0	1.99243	0	0	0	0	7.56326	0	0.641562	0	0	0	0	0	0	0	0	0	0	0	0	0	0	0	0	0	0	0	0	0	0	0	0	0	0	0	0	0	0	0	0	0	0	0	0	0	0	0
6F108R17	Placebo	0	2.33343	1.64417	0	0	0	0	0	0	0	0	0	0	0	0	0	0.524124	0	0	0	0	0	0	0	0	0	0	0	0	0	0	0.150775	0	0	0	0	0	0	0	0	0	0	0	0	0	0	0	0
6F108R18	Iron	0	2.63597	0	0	0	0	0	0	0	0.0451365	0	0	0	0	0	0	0	0	0	0	0	0	0	0	0	0	0	0	0	0	0	0	0	0	0	0	0	0	0	0	0	0	0	0	0	0	0	0
6F108R19	MNPs	0	4.8777	0	0	0	0	1.37319	0	0	0	0	0	0	0	0	0	0.0190721	0	0	0	0	0	0	0	0	0	0	0	0.0762886	0	0	0.0190721	0	0	0	0	0	0	0	0	0	0	0	0	0	0	0	0.24317
6F108R20	Iron	0	0.384042	0	0	0	0	0	0	0	0	0	0	0	0	0	0	0.0687837	0	0	0	0	0	0	0	0	0	0	0	0.0343918	0	0	0	0	0	0	0	0	0	0	0	0	0	0	0	0.0401238	0	0	0
6F108R21	Placebo	0	7.2122	0	0	0.0329074	0	0.948829	0	0	0	0	0	0	0	0.0164537	0	0	0	0	0	0	0	0	0	0	0	0	0	0	0	0	0	0	0	0	0	0	0	0	0	0	0	0	0	0	0	0	0.175506
6F108R22	Placebo	0	0.682808	0	0	0	0	0	0	0	0	0	0	0	0	0	0	0	0	0	0	0	0	0	0	0	0	0	0	0	0	0	0	0	0	0	0	0	0	0	0	0	0	0	0	0	0	0	0
6F109R01	Iron	0	0.405075	0	0	0	0	3.63232	0	0	0	0	0	0	0	0	0	2.426	0	0	0	0	0	0	0	0.0623192	0	0	0	0	0	0	0.200312	0	0	0	0	0.160249	0	0	0	0	0	0	0	0	0	0	0.19586
6F109R02	Placebo	0	0	0.215181	0	0	0	1.94085	0	0	0	0	0	0	0	0	0	0	0	0	0	0	0	0	0	0	0	0	0	0	0	0	0.0843846	0	0	0	0	0.489431	0	0	0	0	0	0	0	0	0	0	0
6F109R03	Placebo	0	0.462508	0	0	0	0	0	0	0	0	0	0	0	0	0	0.0941388	0	0	0	0	0	0	0	0	0	0	0	0	0	0	0	0.0941388	0	0	0	0	0	0	0	0	0	0	0	0	0.012279	0	0	0.282416
6F109R04	MNPs	0	4.08557	0.0406525	0	0	0	0	0	0	0	0	0	0.25916	0	0	0	10.1682	0	0	0	0	0	0	0	0	0	0	0	0	0	0	1.65151	0	0	0	0	0	0	0	0	0	0	0	0	0	0	0	3.56217
6F109R05	Iron	0	1.88156	0	0	0	0	0	0	0	0	0	0	0	0	0.0947547	0	0	0	0	0	0	0	0	0	0	0	0	0	0	0	0	0	0	0	0	0	0	0	0	0	0	0	0	0	0	0	0	0
6F109R06	Iron	0	4.49106	0	0	0.178217	0	1.20678	0	0	0	0	0	0	0	0	0	0	0	0	0	0	0	0	0	0	0	0	0	0	0	0	0	0	0	0	0	0	0	0	0	0	0	0	0	0	0	0	0.0305515
6F109R07	MNPs	0	3.45852	0	0	0	0	0.0264009	0	0	0	0	0	0	0	0.0330011	0	0	0	0	0	0	0	0	0	0	0	0	0	0	0	0	0	0	0	0	0	0	0	0	0	0	0	0	0	0	0	0	0
6F109R08	Iron	0	0.0913198	0	0	0	0	0	0	0	0	0	0	0.0480631	0	0	0	0.0720946	0	0	0	0	0	0	0	0.0576757	0	0	0	0	0	0	0	0	0	0	0	0	0	0	0	0	0	0	0	0	0	0	0
6F109R09	Placebo	0	0.579534	0	0	0	0	3.05167	0	0	0	0	0	0	0	0	0	0.170213	0	0	0	0	0	0	0	0.0729483	0	0	0	0	0	0	0.133739	0	0	0	0	0	0	0	0	0	0	0	0	0	0	0	0
6F109R10	Iron	0	1.55766	0	0	0	0	0.274588	0	0.0549176	0	0	0	0	0	0	0	0	0	0	0	0	0	0	0	0	0	0	0	0	0	0	0	0	0	0	0	0	0	0	0	0	0	0	0	0	0	0	0
6F109R11	Placebo	0	1.71779	0	0	0	0	2.25189	0	0.63515	0	0	0	0	0	0	0	0	0	0	0	0	0	0	0	0	0	0	0	0	0	0	0	0	0	0	0	0	0	0	0	0	0	0	0	0	0	0	0
6F109R12	Iron	0	0.510228	0	0	0	0	0	0	0	0	0	0	0	0	0	0	0	0	0	0	0	0	0	0	0	0	0	0	0	0	0	0	0	0	0	0	0	0	0	0	0	0	0	0	0	0	0	0
6F109R13	Placebo	0	1.17918	0	0	0	0	0	0	0	0	0	0	0	0	0	0	0	0	0	0	0	0	0	0	0	0	0	0	0	0	0	0	0	0	0	0	0.912022	0	0	0	0	0	0	0	0	0	0	0
6F109R14	Placebo	0	0.535007	0	0	0	0	3.01626	0	0.0168506	0	0	0.0631898	0	0	0	0	0.429691	0	0	0	0	0	0	0	0	0	0	0.0168506	0.0421265	0	0	0.273823	0	0	0	0	0.0168506	0	0	0	0	0	0	0	0	0	0	0.3328
6F109R15	Placebo	0	6.29486	0	0	0.00920302	0	2.78391	0	0.786858	0	0	0	0.0690226	0	0	0	0.0598196	0	0	0	0	0	0	0	0	0	0	0	0	0	0	0	0	0	0	0	0	0	0	0	0	0	0	0	0.0138045	0	0	0
6F109R16	MNPs	0	2.89619	1.70219	0	0	0	0.439116	0	0	0	0	0	0	0	0	0	0	0	0	0	0	0	0	0	0	0	0	0	0	0	0	0	0	0	0	0	0.108545	0	0	0	0	0	0	0	0	0	0	0
6F109R17	MNPs	0	1.02941	0	0	0	0	0	0	0	0	0	0	0	0	0	0	0.167112	0	0	0	0	0	0	0	0	0	0	0	0	0	0	0.995989	0	0	0	0	0	0	0	0	0	0	0	0	0	0	0	0.127005
6F109R18	MNPs	0	0.228889	0.0985985	0	0	0	2.39453	0	0	0	0	0	0	0	0	0	0	0	0	0	0	0	0	0	0	0	0	0	0	0	0	0	0	0	0	0	0	0	0	0	0	0	0	0	0	0	0	0
6F109R19	Placebo	0	1.52324	0	0	0	0	1.70623	0	0	0	0	0	0.0642928	0	0	0	0.0642928	0	0	0	0	0	0	0	0	0	0	0	0	0	0	0	0	0	0	0	0	0	0	0	0	0	0	0	0	0	0	0.207715
6F109R20	Iron	0	1.77466	0	0	0	0	0	0	0	0	0	0	0	0	0	0	0	0	0	0	0	0	0	0	0	0	0	0	0	0	0	0	0	0	0	0	0	0	0	0	0	0	0	0	0	0	0	0
6F109R21	Iron	0	0.570529	0	0	0	0	0.491836	0	0	0	0	0	0	0	0	0	0	0	0	0	0	0	0	0	0	0	0	0	0	0	0	0	0	0	0	0	0	0	0	0	0	0	0	0	0	0	0	0
6F109R22	Placebo	0	0.252432	0	0	0.0123138	0	0	0	0	0	0	0	1.00357	0	0	0.178549	0.09851	0	0	0	0	0	0	0	0	0	0	0	0.172393	0	0	1.48381	0	0	0	0	0	0	0	0	0	0	0	0	0	0	0	1.01588
6F109R23	Iron	0	0.0638207	0	0	0	0	1.60261	0	0.0638207	0	0	0	0	0	0	0	0	0	0	0	0	0	0	0	0	0	0	0	0	0	0	0.0709119	0	0	0	0	0	0	0	0	0	0	0	0	0	0	0	0
6F109R24	Iron	0	2.29282	0.439718	0	0	0	0	0	0	0	0	0	0	0	0	0	0.0897384	0	0	0	0	0	0	0	0	0	0	0	0	0	0	0.215372	0	0	0	0	0	0	0	0	0	0	0	0	0	0	0	0
6F110R01	MNPs	0	2.06137	0	0	0.0171424	0	0.124282	0	0	0	0	0	0	0	0	0	0.149996	0	0	0	0	0	0	0	0	0	0	0	0	0	0	0.119997	0	0	0	0	0.132853	0	0	0	0	0	0	0	0.0171424	0	0	0.094283
6F110R02	Iron	0	10.3057	0	0	0	0	0	0	0	0	0	0.141951	0	0	0	0	0	0	0	0	0	0	0	0	0	0	0	0	0	0	0	0	0	0	0	0	0	0	0	0	0	0	0	0	0	0	0	0
6F110R03	MNPs	0	0	0	0	0	0	0	0	0	0	0	0	0	0	0	0	0	0	0	0	0	0	0	0	0	0	0	0	0.0340414	0	0	0	0	0	0	0	0	0	0	0	0	0	0	0	0.0816993	0	0	0
6F110R04	Placebo	0	0.0397614	0	0	0	0	0.208748	0	0	0	0	0	0	0	0	0	0	0	0	0	0	0	0	0	0	0	0	0	0	0	0	0.0795229	0	0	0	0	0	0	0	0	0	0	0	0	0.0596421	0	0	0.119284
6F110R05	Iron	0	2.70419	0	0	0	0	0.588668	0	0	0	0	0	0	0	0	0	0	0	0	0	0	0	0	0	0	0	0	0	0.93819	0	0	0	0	0	0	0	0	0	0	0	0	0	0	0	0	0	0	0
6F110R06	MNPs	0	1.3902	0	0	0.0217218	0	1.38296	0	0.275143	0	0	0	0	0	0	0	0	0	0	0	0	0	0	0	0	0	0	0	0	0	0	0	0	0	0	0	0	0	0	0	0	0	0	0	0	0	0	0
6F110R07	MNPs	0	0	0	0	0	0	1.04478	0	0	0	0	0	0	0	0	0	0.328358	0	0	0	0	0	0	0	0	0	0	0	0	0	0	0.139303	0	0	0	0	0	0	0	0	0	0	0	0	0	0	0	0.358209
6F110R08	Placebo	0	1.70155	0.371371	0	0	0	0	0	0	0	0	0	0.0945307	13.0452	0	0	0.189061	0	0	0	0	0	0	0	0	0	0	0	0	0	0	0.0877785	0	0	0	0	0	0	0	0	0	0	0	0	0	0	0	0.189061
6F110R09	Placebo	0	9.28814	0	0	0	0	0.14556	0	0	0	0	0	0	0	0	0	0	0	0	0	0	0.0346572	0	0	0	0	0	0	0.0485201	0	0	0	0	0	0	0	0	0	0	0	0	0	0	0	0.0277258	0	0	0.0207943
6F110R10	MNPs	0	3.72283	0	0	0	0	1.32423	0	0	0	0	0	0	0	0	0	0	0	0	0	0	0	0	0	0	0	0	0	0	0	0	0	0	0	0	0	0	0	0	0	0	0	0	0	0	0	0	0
6F110R11	MNPs	0	5.38373	0	0	0	0	0	0	0	0	0	0	0	0	0	0	0	0	0	0	0	0	0	0	0	0	0	0	0	0	0	0	0	0	0	0	0.931653	0	0	0	0	0	0	0	0	0	0	0
6F110R12	Iron	0	2.19487	0	0	0	0	0	0	0	0	0	0	0	0	0	0	0	0	0	0	0	0	0	0	0	0	0	0	0	0	0	0	0	0	0	0	0	0	0	0	0	0	0	0	0	0	0	0
6F110R13	Placebo	0	0	0	0	0	0	0	0	0.0928998	0	0	0	0	0	0	0	0	0	0	0	0	0	0	0	0	0	0	0	0	0	0	0	0	0	0	0	0	0	0	0	0	0	0	0	0	0	0	0
6F110R14	Iron	0	0	0.0306789	0	0	0	0.0525924	0	0	0	0	0	0	0	0	0	0	0	0	0	0	0	0	0	0	0	0	0	0	0	0	0	0	0	0	0	0	0	0	0	0	0	0	0	0	0	0	0
6F110R15	Iron	0	1.93364	0	0	0	0	0.346145	0	0	0	0	0	0	0	0	0	0	0	0	0	0	0	0	0	0	0	0	0	0.155168	0	0	0	0	0	0	0	0	0	0	0	0	0	0	0	0.0895202	0	0	0
6F110R16	MNPs	0	8.26452	0	0	0	0	0	0	0	0	0	0	0.356742	0	0	0	0	0	0	0	0	0	0	0	0	0	0	0	0	0	0	0	0	0	0	0	0	0	0	0	0	0	0	0	0	0	0	0.72009
6F110R17	MNPs	0	1.91872	0	0	0	0	2.29847	0	0	0	0	0	0	0	0	0	0	0	0	0	0	0	0	0	0	0	0	0	0	0	0	0.0732845	0	0	0	0	0	0	0	0	0	0	0	0	0	0	0	0
6F110R18	Iron	0	7.19209	0	0	0	0	0	0	0	0	0	0	0	0	0	0	0.0534331	0	0	0	0	0	0	0	0	0	0	0	0	0	0	0	0	0	0	0	0	0	0	0	0	0	0	0	0	0	0	0
6F110R19	Iron	0	0.117521	0.13285	0	0	0	2.80517	0	0	0	0	0	0	0	0	0	0.526289	0	0	0	0	0	0	0	0	0	0	0	0	0	0	0.0817536	0	0	0	0	0	0	0	0	0	0	0	0	0	0	0	0.0102192
6F110R20	Iron	0	0.827108	0	0	0	0	0	0	0	0	0	0	0	0	0	0	0	0	0	0	0	0	0	0	0	0	0	0	0	0	0	0	0	0	0	0	0	0	0	0	0	0	0	0	0	0	0	0
6F110R21	MNPs	0	12.0295	0	0	0	0	0	0	0	0	0	0	0	0	0	0	0	0	0	0	0	0	0	0	0	0	0	0	0.0561798	0	0	0	0	0	0	0	0	0	0	0	0	0	0	0	0	0	0	0
6F110R22	Iron	0	0.936105	0	0	0	0	0	0	0	0	0	0	0	0	0	0	0	0	0	0	0	0	0	0	0	0	0.0326548	0	0	0	0	0	0	0	0	0	0	0	0	0	0	0	0	0	0.0108849	0	0	0
6F110R23	MNPs	0	0.177732	0	0	0	0	1.69132	0	0.298131	0	0	0	0	0	0	0	0.108932	0	0	0	0	0	0	0	0	0	0	0	0	0	0	0.0573329	0	0	0	0	0	0	0	0	0	0	0	0	0	0	0	0
6F110R24	MNPs	0	3.09637	0	0	0	0	0	0	0	0	0	0	0	0	0	0	0.19132	0	0	0	0	0	0	0	0	0	0	0	0.4783	0	0	0	0	0	0	0	0	0	0	0	0	0	0	0	0	0	0	0.48837
6F111R01	Placebo	0	0.479904	0	0	0	0	0	0	0	0	0	0	0	0	0	0	0	0	0	0	0	0	0	0	0	0	0	0	0	0	0	0	0	0	0	0	0	0	0	0	0	0	0	0	0	0	0	0
6F111R02	Placebo	0	0.0364078	0	0	0	0	3.85922	0	0.139563	0	0	0	0	0	0	0	0	0	0	0	0	0	0	0	0	0	0	0	0	0	0	0	0	0	0	0	0	0	0	0	0	0	0	0	0	0	0	0
6F111R03	MNPs	0	0.752375	0	0	0	0	3.4763	0	0	0	0	0	0	0	0	0	0	0	0	0	0	0	0	0	0	0	0	0	0	0	0	0.0219672	0	0	0	0	0	0	0	0	0	0	0	0	0	0	0	0.0494261
6F111R04	MNPs	0	1.7979	0	0	0	0	0	0	0	0	0	0	0	0	0	0	0	0	0	0	0	0	0	0	0	0	0	0	0.0984252	0	0	0	0	0	0	0	0	0	0	0	0	0	0	0	0	0	0	0
6F111R05	Iron	0	71.3362	0	0	0	0	0	0	0	0	0	0	0	0	0	0	0	0	0	0	0	0	0	0	0	0	0	0	0	0	0	0	0	0	0	0	0	0	0	0	0	0	0	0	0	0	0	0
6F111R06	MNPs	0	6.13795	0	0	0	0	0	0	0	0	0	0	0	0	0	0	0	0	0	0	0	0	0	0	0	0	0	0	0	0	0	0	0	0	0	0	0	0	0	0	0	0	0	0	0	0	0	0
6F111R07	MNPs	0	0.592229	0	0	0	0	0	0	0	0	0	0	0	0	0	0	0	0	0	0	0	0	0	0	0	0	0	0	0	0	0	0	0	0	0	0	0	0	0	0	0	0	0	0	0	0	0	0
6F111R08	Placebo	0	1.08348	0	0	0	0	0.781528	0	0	0	0	0	0.257549	0	0	0	0	0	0	0	0	0	0	0	0	0	0	0	0	0	0	0	0	0	0	0	0	0	0	0	0	0	0	0	0	0	0	0.293073
6F111R09	MNPs	0	0.579221	0	0	0.227289	0	0	0	0	0	0	0	0	0	0	0	0.857834	0	0	0	0	0	0	0	0	0	0	0	0	0	0	0.131974	0	0	0	0	0	0	0	0	0	0	0	0	0	0	0	0
6F111R11	Placebo	0	2.51335	0	0	0	0	0	0	0	0	0	0	0	0	0	0	0	0	0	0	0	0	0	0	0	0	0	0	0	0	0	0	0	0	0	0	0	0	0	0	0	0	0	0	0	0	0	0
6F111R12	Iron	0	9.30842	0	0	0	0	0	0	0.721075	0	0	0	0	0	0	0	0	0	0	0	0	0	0	0	0	0	0	0	0.131105	0	0	0	0	0	0	0	0	0	0	0	0	0	0	0	0.360538	0	0	0
6F111R13	MNPs	0	8.57031	0	0	0	0	0	0	0.703125	0	0	0	2.00781	0	0	0	0	0	0	0	0	0	0	0	0	0	0	0	0.4375	0	0	0.28125	0	0	0	0	0	0	0	0	0	0	0	0	0.0390625	0	0	0
6F111R14	MNPs	0	14.362	0	0	0	0	0.114387	0	0	0	0	0.410947	0	0	0	0	0	0	0	0	0	0	0	0	0	0	0	0	0	0	0	0	0	0	0	0	0	0	0	0	0	0	0	0	0	0	0	0
6F111R15	Iron	0	1.36666	0	0	0	0	0	0	0	0	0	0	0	0	0	0	0	0	0	0	0	0	0	0	0	0	0	0	0.0831881	0	0	0	0	0	0	0	0	0	0	0	0	0	0	0	0	0	0	0
6F111R16	Iron	0	2.84555	0	0	0	0	0.0782281	0	0	0	0	0	0	0	0	0	0.0831174	0	0	0	0	0	0	0	0	0	0	0	0.210238	0	0	0	0	0	0	0	2.90422	0	0	0	0	0	0	0	0	0	0	0
6F111R17	Placebo	0	0	0	0	0	0	0.0266193	0	0	0	0	0	0	0	0	0	0	0	0	0	0	0	0	0	0	0	0	0	0	0	0	0	0	0	0	0	0	0	0	0	0	0	0	0	0	0	0	0
6F111R18	Placebo	0	13.3003	0	0	0	0	0	0	0	0	0	0	0	0	0	0	0	0	0	0	0	0	0	0	0	0	0	0	0	0	0	0.0343171	0	0	0	0	0	0	0	0.804	0	0	0	0	0	0	0	0
6F112R01	Placebo	0	0.429594	0	0	0	0	0	0	0	0	0	0	0	0	0	0	0	0	0	0	0	0	0	0	0	0	0	0	0	0	0	0	0	0	0	0	0	0	0	0	0	0	0	0	0.0190931	0	0	0
6F112R02	MNPs	0	6.38424	0	0	0	0	0.109927	0	0	0	0	0	0	0	0	0	0	0	0	0	0	0	0	0	0	0	0	0	0	0	0	0	0	0	0	0	8.09234	0	0	0	0	0	0	0	0	0	0	0
6F112R03	Iron	0	1.95977	0	0	0	0	0	0	0	0	0	0	0	0	0	0	0.0235549	0	0	0	0	0	0	0	0	0	0	0	0	0	0	0.0612428	0	0	0	0	0	0	0	0	0	0	0	0	0	0	0	0
6F112R04	MNPs	0	11.7738	0	0	0	0	0.829268	0	0	0	0	0	0	0	0	0	0	0	0	0	0	0	0	0	0	0	0	0	0	0	0	0	0	0	0	0	0.101996	0	0	0	0	0	0	0	0.0310421	0	0	0
6F112R05	MNPs	0	0	0	0	0.53973	0	0	0	0	0	0	0	0	0	0	0	0	0	0	0	0	0	0	0	0	0	0	0	0	0	0	0	0	0	0	0	0	0	0	0	0	0	0	0	0	0	0	0.07996
6F112R06	Iron	0	3.02998	0	0	0	0	0	0	0	0	0	0	0	0	0	0	0	0	0	0	0	0	0	0	0	0	0	0	0	0	0	0	0	0	0	0	0.829258	0	0	0	0	0	0	0	0	0	0	0
6F112R07	Placebo	0	0.687285	0	0	0	0	1.28866	0	0	0	0	0	0	0	0	0	0	0	0	0	0	0	0	0	0	0	0	0	0	0	0	0	0	0	0	0	14.2612	0	0	0	0	0	0	0	0	0	0	0
6F112R08	Iron	0	1.62405	0	0	0	0	0.652231	0	0.0326115	0	0	1.28489	0	0	0	0	0.404383	0	0	0	0	0	0	0	0	0	0	0	0	0	0	0	0	0	0	0	0	0	0	0	0	0	0	0	0	0	0	0.08479
6F112R09	Placebo	0	21.7564	0	0	0.0255656	0	0	0	0	0	0	0	0	0	0	0	0	0	0	0	0	0	0	0	0	0	0	0	0	0	0	0	0	0	0	0	0	0	0	0	0	0	0	0	0	0	0	0
6F112R10	MNPs	0	0.0816697	0	0	0	0	3.24864	0	0	0	0	0	0.0272232	0	0	0	1.05263	0	0	0	0	0	0	0	0	0	0	0	0	0	0	0	0	0	0	0	0	0	0	0	0	0	0	0	0	0	0	0.0544465
6F112R11	MNPs	0	1.00032	0	0	0	0	5.20299	0	0.0779474	0	0	0.0259825	0	0	0	0	0	0	0	0	0	0	0	0	0	0	0	0	0	0	0	0	0	0	0	0	0	0	0	0	0	0	0	0	0	0	0	0
6F112R12	MNPs	0	0.774611	0	0	0.030082	0	0	0	0	0	0	0.045123	0	0	0	0	0	0	0	0	0	0	0	0	0	0	0	0	0.0526435	0	0	0	0	0	0	0	0	0	0	0	0	0	0	0	0.105287	0	0	0
6F113R01	MNPs	0	1.50791	0	0	0	0	0	0	0	0	0	0	0	0	0	0	0	0	0	0	0	0	0	0	0	0	0	0	0	0	0	0	0	0	0	0	0	0	0	0	0	0	0	0	0	0	0	0
6F113R02	MNPs	0	1.57289	0	0	0	0	0	0	0	0	0	0	0	0	0	0	0	0	0	0	0	0	0	0	0	0	0	0	0	0	0	0	0	0	0	0	0	0	0	0	0	0	0	0	0	0	0	0
6F113R03	MNPs	0	3.8034	0	0	0.0173671	0	0	0	0.0810467	0	0	0	0	0	0	0	0	0	0	0	0	0	0	0	0	0	0	0	0	0	0	0	0	0	0	0	0	0	0	0	0	0	0	0	0.0173671	0	0	0
6F113R04	Placebo	0	3.18377	0	0	0	0	0.0535587	0	0	0	0	0	0	0	0	0	0	0	0	0	0	0	0	0	0	0	0	0	0	0	0	0	0	0	0	0	1.58296	0	0	0	0	0	0	0	0	0	0	0
6F113R05	MNPs	0	3.40943	0	0	0	0	0	0	0	0	0	0.107769	0	0	0	0	0	0	0	0	0	0	0	0	0	0	0	0	0	0	0	0	0	0	0	0	0	0	0	42.3631	0	0	0	0	0	0	0	0
6F113R06	Placebo	0	0.0516729	0	0	0	0	0	0	0	0	0	0	0.226069	0	0	0	0	0	0	0	0	0	0	0	0	0	0	0	0.14856	0	0	0	0	0	0	0	0	0	0	0	0	0	0	0	0	0	0	0
6F113R07	Placebo	0	0.978136	0	0	0	0	1.89873	0	0	0	0	0	0	0	0	0	0	0	0	0	0	0	0	0	0	0	0	0	0	0	0	0	0	0	0	0	0	0	0	0	0	0	0	0	0	0	0	0
6F113R08	MNPs	0	1.21123	0	0	0	0	0.983031	0	0	0	0	0	0	0	0	0	0	0	0	0	0	0	0	0	0	0	0	0	0.0643651	0	0	0	0	0	0	0	0	0	0	0	0	0	0	0	0	0	0	0
6F113R09	Placebo	0	0.383853	0	0	0	0	0	0	0	0	0	0	0	0	0	0	7.61947	0	0	0	0	0	0	0	0	0	0	0	0	0	0	0	0	0	0	0	5.33555	0	0	0	0	0	0	0	0	0	0	0
6F113R10	MNPs	0	0.22605	0	0	0	0	0	0	0.553434	0	0	0	0	0	0	0	0	0	0	0	0	0	0	0	0	0	0	0	0	0	0	0	0	0	0	0	0	0	0	0	0	0	0	0	0	0	0	0
6F113R11	Placebo	0	0	0	0	0	0	0	0	0	0	0	0	0	0	0	0	0.159341	0	0	0	0	0	0	0	0	0	0	0	0	0	0	0	0	0	0	0	0	0	0	0	0	0	0	0	0	0	0	0
6F113R12	Placebo	0	1.96037	0	0	0	0	3.92074	0	0	0	0	0	0	0	0	0	0	0	0	0	0	0	0	0	0	0	0	0	0	0	0	0	0	0	0	0	0	0	0	0	0	0	0	0	0	0	0	0
6F113R15	Iron	0	1.09128	0	0	0	0	0	0	0	0	0	0	0	0	0	0	0	0	0	0	0	0	0	0	0	0	0	0	0	0	0	0	0	0	0	0	0	0	0	0	0	0	0	0	0	0	0	0
6F113R16	Placebo	0	3.54467	0	0	0	0	0	0	0	0	0	0	0	0	0	0	0.508243	0	0	0	0	0	0	0	0	0	0	0	0	0	0	0	0	0	0	0	0	0	0	0	0	0	0	0	0	0	0	0.0586434
6F113R17	Placebo	0	0.485668	0	0	0	0	0.0571374	0	0	0	0	0	0	0	0	0	0	0	0	0	0	0	0	0	0	0	0	0	0.0999905	0	0	0	0	0	0	0	0	0	0	0	0	0	0	0	0	0	0	0.0238073
6F113R18	Placebo	0	0.771551	0	0	0.0247292	0	0.182996	0	0.509422	0	0	0	0	0	0	0	0	0	0	0	0	0	0	0	0	0	0	0	0.103863	0	0	0	0	0	0	0	0	0	0	0	0	0	0	0	0.0247292	0	0	0.365992
6F113R19	MNPs	0	13.6481	0	0	0	0	1.85577	0	0	0	0	0	1.29199	0	0	0	0.199671	0	0	0	0	0	0	0	0.0880902	0	0	0	0	0	0	0.117454	0	0	0	0	0	0	0	0	0	0	0	0	0	0	0	0.264271
6F113R20	Placebo	0	0.354785	0	0	0	0	3.61683	0	0	0	0	0	0.0197103	0.975658	0	0	0	0	0	0	0	0	0	0	0	0	0	0	0	0	0	0.0492756	0	0	0	0	0	0	0	0	0	0	0	0	0	0	0	0
6F113R21	MNPs	0	8.58833	0	0	0	0	0	0	0	0	0	0	0	0	0	0	0.18449	0	0	0	0	0	0	0	0	0	0	0	0	0	0	0	0	0	0	0	0	0	0	0	0	0	0	0	0.178128	0	0	0
6F113R22	Placebo	0	1.40501	0.0355698	0	0	0	0	0	0	0	0	0	0	0	0	0	0	0	0	0	0	0	0	0	0	0	0	0	0.248988	0	0	0	0	0	0	0	0	0	0	0	0	0	0	0	0	0	0	0
6F113R23	MNPs	0	0.199135	0	0	0	0	0	0	0	0	0	0	0	0	0	0	2.10122	0	0	0	0	0	0	0	0	0	0	0	0	0	0	0	0	0	0	0.0412003	0	0	0	0	0	0	0	0	0	0	0	0
6F113R24	MNPs	0	8.87546	0	0	0	0	7.31129	0	0.100723	0	0	0	0	0	0	0	0	0	0	0	0	0	0	0	0	0	0	0	0.112573	0	0	0	0	0	0	0.0592487	0	0	0	0	0	0	0	0	0	0	0	0.503614
6F114R01	Placebo	0	0	0	0	0	0	3.10412	0	0	0	0	0	0	0	0	0	0	0	0	0	0	0	0	0	0	0	0	0	0	0	0	0	0	0	0	0	0	0	0	0	0	0	0	0	0	0	0	0
6F114R02	MNPs	0	2.8165	0	0	0	0	0.705548	0	0.0739687	0	0	0	0	0	0	0	0.256046	0	0	0	0	0	0	0	0	0	0	0	0	0	0	0.0682788	0	0	0	0	0	0	0	0	0	0	0	0	0	0	0	0
6F114R03	MNPs	0	2.7554	0	0	0	0	0	0	0	0	0	0	0	0	0	0	0	0	0	0	0	0	0	0	0	0	0	0	0	0	0	0	0	0	0	0	0	0	0	0	0	0	0	0	0	0	0	0
6F114R04	Iron	0	0.108998	0.049049	0	0	0	0.419641	0	0	0	0	0	0	0	0	0	0.305194	0	0	0	0	0	0	0	0	0	0	0	0	0	0	0.103548	0	0	0	0	1.55322	0	0	0	0	0	0	0	0	0	0	0.0817483
6F114R05	Iron	0	0.0610016	0	0	0	0	2.73287	0	0	0	0	0	0	0	0	0	0.329409	0	0	0	0	0	0	0	0	0	0	0	0	0	0	0	0	0	0	0	0.311108	0	0	0	0	0	0	0	0.0305008	0	0	0.0671018
6F114R06	Iron	0	0.51457	0	0	0	0	2.1612	0	0	0	0	0	0	0	0	0	0.0433322	0	0	0	0	0	0	0	0	0	0	0	0	0.438739	0	0	0	0	0	0	0	0	0	0	0	0	0	0	0	0	0	0.0324992
6F114R07	MNPs	0	0.314003	0	0	0	0	0.637818	0	0	0	0	0	0	0	0	0	0	0	0	0	0	0	0	0	0	0	0	0	0	0	0	0	0	0	0	0	0	0	0	0	0	0	0	0	0	0	0	0
6F114R09	Iron	0	0.0525425	0.373635	0	0	0	1.77477	0	0	0	0	0	0	0	0	0	1.85066	0	0	0	0	0	0	0	0	0	0	0	0	0	0	0	0	0	0	0	0	0	0	0	0	0	0	0	0	0	0	0
6F114R10	Iron	0	0.367766	0.0432666	0	0	0	1.37372	0	0.562466	0	0	0	0	0	0	0	0	0	0	0	0	0	0	0	0	0	0	0	0	0	0	0	0	0	0	0	0	0	0	0	0	0	0	0	0	0	0	0
6F114R11	Placebo	0	1.17418	0	0	0	0	2.37348	0	0	0	0	0	0	0	0	0	0	0	0	0	0	0	0	0	0	0	0	0	0	0	0	0.257441	0	0	0	0	0	0	0	0	0	0	0	0	0.0502323	0	0	0.502323
6F114R12	MNPs	0	19.5417	0	0	0	0	1.17167	0	0.0671002	0	0	0	0	0	0	0	0.0980696	0	0	0	0	0	0	0	0	0	0	0	0	0	0	0	0	0	0	0	0	0	0	0	0	0	0	0	0	0	0	0.0309693
6F114R15	MNPs	0	10.213	0	0	0	0	0	0	0	0	0	0	0	0	0	0	0	0	0	0	0	0	0	0	0	0	0	0	0	0	0	0	0	0	0	0	0	0	0	0	0	0	0	0	0.0259081	0	0	0.0155448
6F114R16	Placebo	0	2.41698	0	0	0	0	0	0	0	0	0	0	0	0	0	0	0	0	0	0	0	0	0	0	0	0	0	0	0.268553	0	0	0	0	0	0	0	0	0	0	0	0	0	0	0	0.0258224	0	0	0
6F114R17	MNPs	0	0.148633	0	0	0	0	2.52675	0	0	0	0	0	0	0	0	0	0	0	0	0	0	0	0	0	0	0	0	0	0	0	0	0	0	0	0	0	0	0	0	0	0	0	0	0	0	0	0	0
6F114R18	Iron	0	4.25578	0	0	0	0	0.164509	0	0	0	0	0	0	0	0	0	0	0	0	0	0	0	0	0	0	0	0	0	0	0	0	0	0	0	0	0	0	0	0	0	0	0	0	0	0.200272	0	0	0
6F114R19	Iron	0	2.31145	0	0	0	0	1.81699	0	0	0	0	0	0	0	0	0	0.107232	0	0	0	0	0	0	0	0	0	0	0	0.333611	0	0	0	0	0	0	0	0	0	0	0	0	0	0	0	0.428929	0	0	0
6F114R20	Iron	0	0.239091	0	0	0	0	0	0	1.04935	0	0	0	0	0	0	0	0.0863386	0	0	0	0	0	0	0	0	0	0	0	0	0	0	0	0	0	0	0	0	0	0	0	0	0	0	0	0	0	0	0
6F114R21	Placebo	0	3.21046	0	0	0	0	0	0	0	0	0	0	0.0755925	0	0	0	0	0	0	0	0	0	0	0	0	0	0	0	0.511361	0	0	0	0	0	0	0	0	0	0	0	0	0	0	0	0	0	0	0.0978256
6F114R22	MNPs	0	6.63601	0	0	0.0315571	0	0.815977	0	0	0	0	0	0	0	0	0	0	0	0	0	0	0	0	0	0	0	0	0	0	0	0	0	0	0	0	0	0	0	0	0	0	0	0	0	0.0811469	0	0	0.0540979
6F114R23	Placebo	0	2.18795	0	0	0	0	0	0	0	0	0	0	0	0	0	0	0	0	0	0	0	0	0	0	0	0	0	0	0	0	0	0	0	0	0	0	0.197274	0	0	0	0	0	0	0	0	0	0	0
6F114R24	Iron	0	3.45423	0	0	0	0	0	0	0	0	0	0	0	0	0	0	0	0	0	0	0	0	0	0	0	0	0	0	0	0	0	0	0	0	0	0	0	0	0	0	0	0	0	0	0	0	0	0
6F115R01	Iron	0	0	0	0	0	0	1.71223	0	0.0342446	0	0	0	0	0	0	0	0	0	0	0	0	0	0	0	0	0	0	0	0	0	0	0.136978	0	0	0	0	0	0	0	0	0	0	0	0	0	0	0	0.0228297
6F115R02	Iron	0	22.2261	0	0	0	0	0.165997	0	0	0	0	0	0	0	0	0	0	0	0	0	0	0	0	0	0	0	0	0	0	0	0	0	0	0	0	0	0	0	0	0	0	0	0	0	0	0	0	0
6F115R03	MNPs	0	0.7466	0	0	0	0	0.0533286	0	0	0	0	0	0	0	0	0	0	0	0	0	0	0	0	0	0	0	0	0	0	0	0	0	0	0	0	0	0	0	0	0	0	0	0	0	0	0	0	0
6F115R04	Placebo	0	4.51187	0	0	0	0	0.55581	0	0.0261558	0	0	0	0.189629	0	0	0	1.47126	0	0	0	0	0	0	0	0	0	0	0	0	0	0	0	0	0	0	0.0457726	0	0	0	0	0	0	0	0	0	0	0	0.104623
6F115R05	Placebo	0	0.318393	0	0	0.0244918	0	0	0	0	0	0	0	0	0	0	0	0.116336	0	0	0	0	0	0	0	0	0	0	0	0.202057	0	0	0.293902	0	0	0	0	0	0	0	0	0	0	0	0	0	0	0	0
6F115R06	Placebo	0	6.34281	0	0	0.0157978	0	0.0631912	0	0	0	0	0	0	0	0	0	0	0	0	0	0	0	0	0	0	0	0	0	0.410742	0	0	0	0	0	0	0	0	0	0	0	0	0	0	0	0	0	0	0
6F115R07	Placebo	0	0.364388	0	0	0.0217545	0	0	0	0.108772	0	0	0	0	0	0	0	0.0543863	0	0	0	0	0	0	0	0	0	0	0	0.0543863	0	0	0	0	0	0	0	0	0	0	0	0	0	0	0	0	0	0	0
6F115R08	MNPs	0	27.8877	0	0	0	0	0.429514	0	0	0	0	0	0	0	0	0	0.0613591	0	0	0	0	0	0	0	0	0	0	0	0	0	0	0	0	0	0	0	0	0	0	0	0	0	0	0	0	0	0	0
6F115R09	Placebo	0	0.277423	0	0	0	0	1.81866	0	0	0	0	0	0	0.590074	0	0	0.0528425	0	0	0	0	0	0	0	0	0	0	0	0	0	0	0.0396319	0	0	0	0	0	0	0	0	0	0	0	0	0	0	0	0
6F115R10	MNPs	0	1.79549	0	0	0	0	0.908693	0	0.0766367	0	0	0	0	0	0	0	0	0	0	0	0	0	0	0	0	0	0	0	0	0	0	0	0	0	0	0	0	0	0	0	0	0	0	0	0	0	0	0
6F115R13	Placebo	0	5.70577	0	0	0	0	1.7432	0	0.0414062	0	0	0	0.0124218	0	0	0	0	0	0	0	0	0	0	0	0	0	0	0	0	0	0	0	0	0	0	0	0	0	0	0	0	0	0	0	0	0	0	0.124218
6F115R14	MNPs	0	0.296822	0	0	0	0	5.87852	0	0.0398176	0	0	0	0	0	0	0	0.217187	0	0	0	0	0	0	0	0	0	0	0	0	0	0	0	0	0	0	0	1.03164	0	0	0	0	0	0	0	0	0	0	0
6F115R15	MNPs	0	0.0347717	0	0	0	0	0	0	0	0	0	0	0	0	0	0	0.0660663	0	0	0	0	0	0	0	0	0	0	0	0	0	0	0	0	0	0	0	0	0	0	0	0	0	0	0	0	0	0	0.0278174
6F115R16	Iron	0	1.69326	0.0541555	0	0.0361037	0	0	0	0	0	0	0	0	0	0	0	0	0	0	0	0	0	0	0	0	0	0	0	0	0	0	0	0	0	0	0	0	0	0	0	0	0	0	0	0	0	0	0.0144415
6F115R17	Placebo	0	3.84731	0	0	0	0	2.29031	0	0	0	0	0	0	0	0	0	0.241085	0	0	0	0	0	0	0	0.0703164	0	0	0	1.64741	0	0	0	0	0	0	0	0	0	0	0	0	0	0	0	0.050226	0	0	0.105475
6F115R18	Placebo	0	0.371491	0	0	0	0	0.256597	0	0	0	0	0	0.019149	0	0	0	0.0459576	0	0	0	0	0	0	0	0	0	0	0	0	0	0	0	0	0	0	0	0	0	0	0	0	0	0	0	0	0	0	0.0536172
6F115R19	MNPs	0	4.60521	0	0	0	0	0	0	0	0	0	0	0	0	0	0	0	0	0	0	0	0	0	0	0	0	0	0	0	0	0	0	0	0	0	0	0	0	0	0	0	0	0	0	0	0	0	0
6F115R20	Iron	0	19.4902	0	0	0	0	0	0	0	0	0	0	0	0	0	0	0	0	0	0	0	0	0	0	0	0	0	0	0	0	0	0	0	0	0	0	0	0	0	0	0	0	0	0	0	0	0	0
6F115R21	MNPs	0	0.519491	0	0	0	0	0	0	0	0	0	0	0	0	0	0	0	0	0	0	0	0	0	0	0	0	0	0	0.101364	0	0	0	0	0	0	0	0	0	0	0	0	0	0	0	0.0295646	0	0	0
6F115R22	Iron	0	0.133746	0	0	0	0	0.0501546	0	0	0	0	0	0	0	0	0	0	0	0	0	0	0	0	0	0	0	0	0	0	0	0	0	0	0	0	0	0	0	0	0	0	0	0	0	0	0	0	0
6F115R23	Placebo	0	2.33968	0	0	0	0	0	0	0	0	0	1.36968	0	0	0	0	0	0	0	0	0	0	0	0	0	0	0	0	0	0	0	0	0	0	0	0	0	0	0	0	0	0	0	0	0	0	0	0
6F115R24	MNPs	0	4.30997	0	0	0	0	0	0	0.105407	0	0	0	0	0	0	0	0	0	0	0	0	0	0	0	0	0	0	0	0	0	0	0	0	0	0	0	0	0	0	0	0	0	0	0	0	0	0	0.0312317
7F100R01	MNPs	0	4.39401	0	0	0	0	0	0	0	0	0	0	0	0	0	0	0	0	0	0	0	0	0	0	0	0	0	0	0.139091	0	0	0	0	0	0	0	3.28128	0	0	0	0	0	0	0	0	0	0	0
7F100R02	MNPs	0	0.836219	0	0	0	0	3.25995	0	0	0	0	0	0	0	0	0	0	0	0	0	0	0	0	0	0	0	0	0	0	0	0	0.0522637	0	0	0	0	0	0	0	0	0	0	0	0	0	0	0	0
7F100R03	Iron	0	2.65806	0	0	0	0	0	0	0	0	0	0	0	0	0	0	0	0	0	0	0	0	0	0	0	0	0	0	0	0	0	0	0	0	0	0	0	0	0	0	0	0	0	0	0	0	0	0
7F100R04	Placebo	0	2.29986	0	0	0	0	4.92985	0	0.0330124	0	0	0	0	0	0	0	0	0	0	0	0	0	0	0	0	0	0	0	0	0	0	0	0	0	0	0	0	0	0	0	0	0	0	0	0	0	0	0
7F100R05	Iron	0	1.27125	0	0	0	0	1.8751	0	0	0	0	0	0	0	0	0	0	0	0	0	0	0	0	0	0	0	0	0	0.127125	0	0	0	0	0	0	0	0	0	0	0	0	0	0	0	0.0556174	0	0	0
7F100R06	Placebo	0	0.111777	0.416624	0	0	0	3.04847	0	0	0	0	0.213393	0	0	0	0	0.685906	0	0	0	0	0	0	0	0	0	0	0	0	0	0	0.157504	0	0	0	0	0.152424	0	0	0	0	0	0	0	0	0	0	0.0914541
7F100R07	Placebo	0	1.44719	0	0	0	0	0	0	0	0	0	0.264037	0	0	0	0	0	0	0	0	0	0	0	0	0	0	0	0	0	0	0	0	0	0	0	0	0	0	0	0	0	0	0	0	0	0	0	0
7F100R08	Placebo	0	2.97612	0	0	0	0	1.56006	0	0.0420017	0	0	0	0	0	0	0	0	0	0	0	0	0	0	0	0	0	0	0	0	0	0	0	0	0	0	0	0	0	0	0	0	0	0	0	0	0	0	0
7F100R09	Placebo	0	0.842454	0	0	0	0	0	0	0.172811	0	0	0	0	0	0	0	0.0360023	0	0	0	0	0	0	0	0	0	0	0	0.15121	0	0	0	0	0	0	0	0	0	0	0	0	0	0	0	0	0	0	0
7F100R10	MNPs	0	0.286135	0	0	0	0	0	0	0	0	0	0	0	0	0	0	0	0	0	0	0	0	0	0	0	0	0	0	0	0	0	0	0	0	0	0	0	0	0	0	0	0	0	0	0.0817528	0	0	0
7F100R13	Placebo	0	16.5181	0	0	0	0	0	0	0	0	0	0	0	0	0	0	0	0	0	0	0	0	0	0	0	0	0	0	0	0	0	0	0	0	0	0	0	0	0	0	0	0	0	0	0	0	0	0
7F100R14	MNPs	0	4.50061	0	0	0	0	0.01731	0	0	0	0	0	0	0	0	0	0	0	0	0	0	0	0	0	0	0	0	0	0	0	0	0	0	0	0	0	0	0	0	0	0	0	0	0	0	0	0	0
7F100R15	MNPs	0	2.03566	0	0	0	0	2.4082	0	0	0	0	0	0	0	0	0	0	0	0	0	0	0	0	0	0	0	0	0	0	0	0	0	0	0	0	0	1.46354	0	0	0	0	0	0	0	0	0	0	0
7F100R16	MNPs	0	1.21013	0	0	0	0	0.491617	0	0	0	0	0	0	0	0	0	0	0	0	0	0	0	0	0	0	0	0	0	0	0	0	0	0	0	0	0	0	0	0	0	0	0	0	0	0.0504223	0	0	0
7F100R17	Iron	0	7.05977	0	0	0	0	0.686591	0	0	0	0	0	0	0	0	0	0	0	0	0	0	0	0	0	0	0	0	0	0	0	0	0	0	0	0	0	0	0	0	0	0	0	0	0	0.0403877	0	0	0
7F100R18	Iron	0	0.0748989	0	0	0	0	0.324562	0	0.0449393	0	0	0	0	0	0	0	0	0	0	0	0	0	0	0	0	0	0	0	0	0	0	0	0	0	0	0	0	0	0	0	0	0	0	0	0	0	0	0
7F100R19	Iron	0	0.732976	0	0	0	0	0	0	0.417718	0	0	0	0	0	0	0	0.0866961	0	0	0	0	0	0	0	0	0	0	0	0	0	0	0	0	0	0	0	0.0630517	0	0	0	0	0	0	0	0	0	0	0
7F100R20	Placebo	0	1.42433	0	0	0	0	3.14001	0	0	0	0	0	0	0	0	0	0	0	0	0	0	0	0	0	0	0	0	0	0.237389	0	0	0	0	0	0	0	0	0	0	0	0	0	0	0	0.026976	0	0	0.679795
7F100R21	MNPs	0	1.57965	0	0	0	0	0	0	0	0	0	0	0	0	0	0	0.882527	0	0	0	0	0	0	0	0	0	0	0	0	0	0	0	0	0	0	0	0	0	0	0	0	0	0	0	0	0	0	1.04568
7F100R22	Placebo	0	0.0221353	0	0	0	0	0	0	0	0	0	0	0	0	0	0	0	0	0	0	0	0	0	0	0	0	0	0	0	0	0	0	0	0	0	0	0	0	0	0	0	0	0	0	0.0516491	0	0	0
7F101R01	Placebo	0	0.240764	0	0	0	0	0	0	0	0	0	0	0	0	0	0	0	0	0	0	0	0	0	0	0	0	0	0	0	0	0	0	0	0	0	0	0	0	0	0	0	0	0	0	0	0	0	0.0526672
7F101R02	MNPs	0	1.30941	0	0	0	0	0	0	0	0	0	0.0935295	0	0	0	0	0	0	0	0	0	0	0	0	0	0	0	0	1.2839	0	0	0	0	0	0	0	0	0	0	0	0	0	0	0	0	0	0	0.552674
7F101R03	Placebo	0	0.346366	0	0	0	0	0	0	0	0	0	0	0	0	0	0	0.120703	0	0	0	0	0	0	0	0	0	0	0	0	0	0	0.0472317	0	0	0	0	0	0	0	0	0	0	0	0	0	0	0	0
7F101R04	MNPs	0	0.351091	0	0	0	0	2.52633	0	0	0	0	0	0	0	0	0	0.465578	0	0	0	0	0	0	0	0	0	0	0	0	0	0	0.106854	0	0	0	0	0	0	0	0	0	0	0	0	0	0	0	0
7F101R05	Iron	0	0.141196	0	0	0	0	1.27907	0	0	0	0	0	0	0	0	0	0	0	0	0	0	0	0	0	0	0	0	0	0	0	0	0.0664452	0	0	0	0	0.0332226	0	0	0	0	0	0	0	0	0	0	0
7F101R06	MNPs	0	7.23073	0	0	0.0714342	0	1.1112	0	0	0	0	0	0.0793714	0	0	0	0	0	0	0	0	0	0	0	0	0	0	0	0	0	0	0	0	0	0	0	0	0	0	0	0	0	0	0	0	0	0	0.603222
7F101R07	Placebo	0	7.69398	0	0	0	0	1.86241	0	0	0	0	0	0.255199	0	0	0	2.41082	0	0	0	0	0	0	0	0	0	0	0	0.092306	0	0	0	0	0	0	0	0	0	0	0	0	0	0	0	0	0	0	0
7F101R08	MNPs	0	2.76134	0	0	0	0	1.22136	0	0.356547	0	0	0	0	0	0	0	0	0	0	0	0	0	0	0	0	0	0	0	0	0	0	0	0	0	0	0	0	0	0	0	0	0	0	0	0	0	0	0
7F101R09	Placebo	0	0.872472	0	0	0	0	1.46167	0	0	0	0	0.113308	0	0	0	0	0	0	0	0	0	0	0	0	0	0	0	0	0.0736502	0	0	0	0	0	0	0	0	0	0	0	0	0	0	0	0.0396578	0	0	0
7F101R10	MNPs	0	2.96913	0	0	0	0	0.12487	0	0	0	0	0	0	0	0	0	0	0	0	0	0	0	0	0	0	0	0	0	0	0	0	0	0	0	0	0	0	0	0	0	0	0	0	0	0	0	0	0
7F101R11	MNPs	0	2.88058	0	0	0	0	0	0	0	0	0	0.0262467	0	0	0	0	0	0	0	0	0	0	0	0	0	0	0	0	0	0	0	0	0	0	0	0	0	0	0	0	0	0	0	0	0	0	0	0
7F101R12	MNPs	0	5.49511	0	0	0	0	0	0	0	0	0	0	0	0	0	0	0	0	0	0	0	0	0	0	0	0	0	0	0	0	0	0	0	0	0	0	0	0	0	0	0	0	0	0	0	0	0	0
7F101R13	MNPs	0	8.08454	0	0	0	0	0	0	0.227467	0	0	0	0	0	0	0	0	0	0	0	0	0	0	0	0	0	0	0	0	0	0	0	0	0	0	0	0	0	0	0	0	0	0	0	0	0	0	0
7F101R14	Placebo	0	2.91419	0	0	0	0	0	0	0	0	0	0.0367026	0	0	0	0	0	0	0	0	0	0	0	0	0	0	0	0	3.28856	0	0	0	0	0	0	0	0	0	0	0	0	0	0	0	0	0	0	0
7F101R15	Iron	0	0.108025	0	0	0	0	0.848765	0	0	0	0	0	0	1.14198	0	0	0.563272	0	0	0	0	0	0	0	0	0	0	0	0	0	0	0	0	0	0	0.87963	0.216049	0	0	0	0	0	0	0	0	0	0	0
7F101R16	MNPs	0	8.61338	0	0	0	0	0	0	0	0	0	0	0	0	0	0	0	0	0	0	0	0	0	0	0	0	0	0	0	0	0	0	0	0	0	0	0	0	0	0	0	0	0	0	0	0	0	0
7F101R17	Placebo	0	0.204514	0	0	0	0	0	0	0	0	0	0	0	0	0	0	0	0	0	0	0	0	0	0	0	0	0	0	0	0	0	0	0	0	0	0	0	0	0	0	0	0	0	0	0	0	0	0
7F101R18	Iron	0	5.75452	0	0	0	0	0	0	0.0318634	0	0	0	0	0	0	0	0.0700994	0	0	0	0	0	0	0	0	0	0	0	0.101963	0	0	0	0	0	0	0	0	0	0	0	0	0	0	0	0	0	0	0
7F101R19	MNPs	0	3.58748	0	0	0.123402	0	1.04011	0	0	0	0	0	0	0	0	0	0	0	0	0	0	0	0	0	0	0	0	0	0	0	0	0.0528867	0	0	0	0	0	0	0	0	0	0	0	0	0	0	0	2.55619
7F101R20	Iron	0	2.22418	0	0	0	0	0	0	0	0	0	0	0	0	0	0	0	0	0	0	0	0	0	0	0	0	0	0	0.216017	0	0	3.46428	0	0	0	0	0	0	0	0	0	0	0	0	0.112009	0	0	0
7F101R21	Placebo	0	0.937573	0	0	0	0	0	0	0	0	0	0	0	0	0	0	0	0	0	0	0	0	0	0	0	0	0	0	0.0625049	0	0	0.0546918	0	0	0	0	0	0	0	0	0	0	0	0	0.0156262	0	0	0
7F101R22	Placebo	0	0.117165	0	0	0	0	3.02024	0	0.0781097	0	0	0	0	0	0	0	0.279893	0	0	0	0	0	0	0	0	0	0	0	0	0.0325457	0	0	0	0	0	0	0	0	0	0	0	0	0	0	0	0	0	0
7F101R23	Placebo	0	1.11351	0	0	0	0	1.70435	0	0	0	0	0	0	0	0	0	0	0	0	0	0	0	0	0	0	0	0	0	0	0	0	0	0	0	0	0	0	0	0	0	0	0	0	0	0	0	0	0
7F101R24	Placebo	0	0.0143256	0	0	0	0	1.60447	0	0	0	0	0	0	0	0	0	0	0	0	0	0	0	0	0	0	0	0	0	0	0	0	0	0	0	0	0	0	0	0	0	0	0	0	0	0	0	0	0
7F102R01	Iron	0	0.426264	0.13461	0	0	0	3.07359	0	0	0	0	0	0	0	0	0	0	0	0	0	0	0	0	0	0	0	0	0	0	0	0	0	0	0	0	0	0.0448699	0	0	0	0	0	0	0	0	0	0	0
7F102R02	Iron	0	28.2085	0	0	0	0	0	0	0	0	0	0	0	0	0	0	0	0	0	0	0	0	0	0	0	0	0	0	0.0786259	0	0	0	0	0	0	0	0	0	0	0	0	0	0	0	0	0	0	0.0302407
7F102R03	Placebo	0	3.26788	0.111011	0	0	0	3.18462	0	0	0	0	0	0	0	0	0	0.222022	0	0	0	0	0	0	0	0	0	0	0	0	0	0	0.166516	0	0	0	0	0	0	0	0	0	0	0	0	0	0	0	0
7F102R04	Placebo	0	11.1147	0	0	0	0	0.838845	0	0	0	0	0	0	0	0	0	0	0	0	0	0	0	0	0	0	0	0	0	0	0	0	0	0	0	0	0	0	0	0	0	0	0	0	0	0	0	0	0
7F102R05	Placebo	0	55.8409	0	0	0	0	0	0	0	0	0	0	0	0	0	0	0	0	0	0	0	0	0	0	0	0	0	0	0	0	0	0	0	0	0	18.0695	0	0	0	0	0	0	0	0	0	0	0	0
7F102R06	Iron	0	4.97351	0	0	0	0	0.0529902	0	0	0	0	0	0	0	0	0	0	0	0	0	0	0	0	0	0	0	0	0	0	0	0	0	0	0	0	0	0	0	0	0	0	0	0	0	0	0	0	0
7F102R07	Iron	0	0	0	0	0	0	1.35549	0	0.38449	0	0	0	0	0	0	0	0	0	0	0	0	0	0	0	0	0	0	0	0	0	0	0	0	0	0	0	0	0	0	0	0	0	0	0	0	0	0	0
7F102R08	Iron	0	0	0.499963	0	0	0	0.201478	0	0	0	0	0	0.111932	4.88769	0	0	0.395493	0	0	0	0	0	0	0	0.0895456	0	0	0	0	0	0	0.179091	0	0	0	0	0	0	0	0	0	0	0	0	0	0	0	0.305947
7F102R09	Iron	0	0.83953	0	0	0	0	0.587671	0	0	0	0	0	0	0	0	0	0	0	0	0	0	0	0	0	0	0	0	0	0	0	0	0	0	0	0	0	0	0	0	0	0	0	0	0	0	0	0	0
[truncated: 284 more rows]
[truncated: 339 more columns]

## Sheet: Figure 1D
Figure 1D
sampleid	Rnd	Phylum	Relabund
1F100R01	Baseline	Actinomycetota	0.49054
1F100R01	Baseline	Bacillota	0.293586
1F100R01	Baseline	Bacteroidota	0
1F100R01	Baseline	Pseudomonadota	0.215875
1F100R02	Baseline	Actinomycetota	0.332212
1F100R02	Baseline	Bacillota	0.396742
1F100R02	Baseline	Bacteroidota	0.19753
1F100R02	Baseline	Pseudomonadota	0.0687104
1F100R03	Baseline	Actinomycetota	0.4698
1F100R03	Baseline	Bacillota	0.365716
1F100R03	Baseline	Bacteroidota	0.00465814
1F100R03	Baseline	Pseudomonadota	0.159826
1F100R04	Baseline	Actinomycetota	0.389075
1F100R04	Baseline	Bacillota	0.349297
1F100R04	Baseline	Bacteroidota	0.201298
1F100R04	Baseline	Pseudomonadota	0.021241
1F100R05	Baseline	Actinomycetota	0.333644
1F100R05	Baseline	Bacillota	0.0916932
1F100R05	Baseline	Bacteroidota	0.439255
1F100R05	Baseline	Pseudomonadota	0.135408
1F100R06	Baseline	Actinomycetota	0.36151
1F100R06	Baseline	Bacillota	0.263723
1F100R06	Baseline	Bacteroidota	0.290842
1F100R06	Baseline	Pseudomonadota	0.0778099
1F100R07	Baseline	Actinomycetota	0.557884
1F100R07	Baseline	Bacillota	0.100407
1F100R07	Baseline	Bacteroidota	0.229705
1F100R07	Baseline	Pseudomonadota	0.112004
1F100R08	Baseline	Actinomycetota	0.363143
1F100R08	Baseline	Bacillota	0.232165
1F100R08	Baseline	Bacteroidota	0.28502
1F100R08	Baseline	Pseudomonadota	0.115037
1F100R09	Baseline	Actinomycetota	0.042671
1F100R09	Baseline	Bacillota	0.298855
1F100R09	Baseline	Bacteroidota	0.355609
1F100R09	Baseline	Pseudomonadota	0.0954164
1F100R13	Baseline	Actinomycetota	0.166008
1F100R13	Baseline	Bacillota	0.301412
1F100R13	Baseline	Bacteroidota	0.311087
1F100R13	Baseline	Pseudomonadota	0.221493
1F100R14	Baseline	Actinomycetota	0.339042
1F100R14	Baseline	Bacillota	0.331558
1F100R14	Baseline	Bacteroidota	0.276918
1F100R14	Baseline	Pseudomonadota	0.0518389
1F100R15	Baseline	Actinomycetota	0.076668
1F100R15	Baseline	Bacillota	0.397971
1F100R15	Baseline	Bacteroidota	0.390363
1F100R15	Baseline	Pseudomonadota	0.134998
1F100R16	Baseline	Actinomycetota	0.612836
1F100R16	Baseline	Bacillota	0.225097
1F100R16	Baseline	Bacteroidota	0.096503
1F100R16	Baseline	Pseudomonadota	0.0655637
1F100R17	Baseline	Actinomycetota	0.158124
1F100R17	Baseline	Bacillota	0.448358
1F100R17	Baseline	Bacteroidota	0.304733
1F100R17	Baseline	Pseudomonadota	0.085629
1F100R18	Baseline	Actinomycetota	0.7183
1F100R18	Baseline	Bacillota	0.174412
1F100R18	Baseline	Bacteroidota	0.00109224
1F100R18	Baseline	Pseudomonadota	0.106196
1F100R19	Baseline	Actinomycetota	0.335749
1F100R19	Baseline	Bacillota	0.445584
1F100R19	Baseline	Bacteroidota	0
1F100R19	Baseline	Pseudomonadota	0.184076
1F100R20	Baseline	Actinomycetota	0.196232
1F100R20	Baseline	Bacillota	0.371915
1F100R20	Baseline	Bacteroidota	0.265708
1F100R20	Baseline	Pseudomonadota	0.14104
1F100R21	Baseline	Actinomycetota	0.22387
1F100R21	Baseline	Bacillota	0.23192
1F100R21	Baseline	Bacteroidota	0
1F100R21	Baseline	Pseudomonadota	0.54421
1F101R01	Baseline	Actinomycetota	0.501192
1F101R01	Baseline	Bacillota	0.295893
1F101R01	Baseline	Bacteroidota	0
1F101R01	Baseline	Pseudomonadota	0.202915
1F101R02	Baseline	Actinomycetota	0.571943
1F101R02	Baseline	Bacillota	0.157716
1F101R02	Baseline	Bacteroidota	0.000260947
1F101R02	Baseline	Pseudomonadota	0.195553
1F101R03	Baseline	Actinomycetota	0.200284
1F101R03	Baseline	Bacillota	0.369188
1F101R03	Baseline	Bacteroidota	0.158367
1F101R03	Baseline	Pseudomonadota	0.246507
1F101R04	Baseline	Actinomycetota	0.613484
1F101R04	Baseline	Bacillota	0.146939
1F101R04	Baseline	Bacteroidota	0.0937181
1F101R04	Baseline	Pseudomonadota	0.145859
1F101R05	Baseline	Actinomycetota	0.179968
1F101R05	Baseline	Bacillota	0.702684
1F101R05	Baseline	Bacteroidota	0.0045606
1F101R05	Baseline	Pseudomonadota	0.0804537
1F101R06	Baseline	Actinomycetota	0.473462
1F101R06	Baseline	Bacillota	0.380015
1F101R06	Baseline	Bacteroidota	0.019533
1F101R06	Baseline	Pseudomonadota	0.126538
1F101R07	Baseline	Actinomycetota	0.686853
1F101R07	Baseline	Bacillota	0.150147
1F101R07	Baseline	Bacteroidota	0.000272301
1F101R07	Baseline	Pseudomonadota	0.162727
1F101R08	Baseline	Actinomycetota	0.456737
1F101R08	Baseline	Bacillota	0.152746
1F101R08	Baseline	Bacteroidota	0.256877
1F101R08	Baseline	Pseudomonadota	0.0938782
1F101R09	Baseline	Actinomycetota	0.345782
1F101R09	Baseline	Bacillota	0.290666
1F101R09	Baseline	Bacteroidota	0.323814
1F101R09	Baseline	Pseudomonadota	0.0397383
1F101R10	Baseline	Actinomycetota	0.232788
1F101R10	Baseline	Bacillota	0.242201
1F101R10	Baseline	Bacteroidota	0.334714
1F101R10	Baseline	Pseudomonadota	0.190297
1F101R11	Baseline	Actinomycetota	0.463976
1F101R11	Baseline	Bacillota	0.339694
1F101R11	Baseline	Bacteroidota	0
1F101R11	Baseline	Pseudomonadota	0.19633
1F101R12	Baseline	Actinomycetota	0.287038
1F101R12	Baseline	Bacillota	0.106717
1F101R12	Baseline	Bacteroidota	0.48873
1F101R12	Baseline	Pseudomonadota	0.117515
1F101R13	Baseline	Actinomycetota	0.202563
1F101R13	Baseline	Bacillota	0.501671
1F101R13	Baseline	Bacteroidota	0
1F101R13	Baseline	Pseudomonadota	0.295766
1F101R14	Baseline	Actinomycetota	0.343169
1F101R14	Baseline	Bacillota	0.324813
1F101R14	Baseline	Bacteroidota	0.267771
1F101R14	Baseline	Pseudomonadota	0.0642467
1F101R15	Baseline	Actinomycetota	0.388703
1F101R15	Baseline	Bacillota	0.122772
1F101R15	Baseline	Bacteroidota	0.429024
1F101R15	Baseline	Pseudomonadota	0.0595018
1F101R16	Baseline	Actinomycetota	0.455533
1F101R16	Baseline	Bacillota	0.124068
1F101R16	Baseline	Bacteroidota	0.368711
1F101R16	Baseline	Pseudomonadota	0.0444023
1F101R17	Baseline	Actinomycetota	0.0508943
1F101R17	Baseline	Bacillota	0.345257
1F101R17	Baseline	Bacteroidota	0.554457
1F101R17	Baseline	Pseudomonadota	0.0439145
1F101R18	Baseline	Actinomycetota	0.0294496
1F101R18	Baseline	Bacillota	0.394901
1F101R18	Baseline	Bacteroidota	0.315644
1F101R18	Baseline	Pseudomonadota	0.255658
1F101R19	Baseline	Actinomycetota	0.214082
1F101R19	Baseline	Bacillota	0.556511
1F101R19	Baseline	Bacteroidota	0.00877293
1F101R19	Baseline	Pseudomonadota	0.197448
1F101R20	Baseline	Actinomycetota	0.641129
1F101R20	Baseline	Bacillota	0.121567
1F101R20	Baseline	Bacteroidota	0.215439
1F101R20	Baseline	Pseudomonadota	0.0218646
1F101R21	Baseline	Actinomycetota	0.518646
1F101R21	Baseline	Bacillota	0.104379
1F101R21	Baseline	Bacteroidota	0
1F101R21	Baseline	Pseudomonadota	0.376975
1F101R23	Baseline	Actinomycetota	0.490043
1F101R23	Baseline	Bacillota	0.0339415
1F101R23	Baseline	Bacteroidota	0.176084
1F101R23	Baseline	Pseudomonadota	0.273985
1F101R24	Baseline	Actinomycetota	0.632065
1F101R24	Baseline	Bacillota	0.02256
1F101R24	Baseline	Bacteroidota	0.273414
1F101R24	Baseline	Pseudomonadota	0.0719611
1F102R01	Baseline	Actinomycetota	0.561044
1F102R01	Baseline	Bacillota	0.312967
1F102R01	Baseline	Bacteroidota	0.00367934
1F102R01	Baseline	Pseudomonadota	0.121753
1F102R02	Baseline	Actinomycetota	0.451932
1F102R02	Baseline	Bacillota	0.181111
1F102R02	Baseline	Bacteroidota	0.171747
1F102R02	Baseline	Pseudomonadota	0.19521
1F102R03	Baseline	Actinomycetota	0.238682
1F102R03	Baseline	Bacillota	0.271304
1F102R03	Baseline	Bacteroidota	0.379792
1F102R03	Baseline	Pseudomonadota	0.110223
1F102R04	Baseline	Actinomycetota	0.252325
1F102R04	Baseline	Bacillota	0.431709
1F102R04	Baseline	Bacteroidota	0.223442
1F102R04	Baseline	Pseudomonadota	0.092524
1F102R05	Baseline	Actinomycetota	0.369815
1F102R05	Baseline	Bacillota	0.093145
1F102R05	Baseline	Bacteroidota	0.341512
1F102R05	Baseline	Pseudomonadota	0.192115
1F102R06	Baseline	Actinomycetota	0.267791
1F102R06	Baseline	Bacillota	0.362534
1F102R06	Baseline	Bacteroidota	0.243255
1F102R06	Baseline	Pseudomonadota	0.12594
1F102R07	Baseline	Actinomycetota	0.501006
1F102R07	Baseline	Bacillota	0.18075
1F102R07	Baseline	Bacteroidota	0.0740682
1F102R07	Baseline	Pseudomonadota	0.244176
1F102R08	Baseline	Actinomycetota	0.411625
1F102R08	Baseline	Bacillota	0.157357
1F102R08	Baseline	Bacteroidota	0.251792
1F102R08	Baseline	Pseudomonadota	0.155881
1F102R09	Baseline	Actinomycetota	0.400317
1F102R09	Baseline	Bacillota	0.211216
1F102R09	Baseline	Bacteroidota	0.338066
1F102R09	Baseline	Pseudomonadota	0.0504014
1F102R10	Baseline	Actinomycetota	0.256837
1F102R10	Baseline	Bacillota	0.294775
1F102R10	Baseline	Bacteroidota	0.166223
1F102R10	Baseline	Pseudomonadota	0.277163
1F102R11	Baseline	Actinomycetota	0.467518
1F102R11	Baseline	Bacillota	0.113575
1F102R11	Baseline	Bacteroidota	0.106855
1F102R11	Baseline	Pseudomonadota	0.312052
1F102R12	Baseline	Actinomycetota	0.908779
1F102R12	Baseline	Bacillota	0.0454198
1F102R12	Baseline	Bacteroidota	0
1F102R12	Baseline	Pseudomonadota	0.0458015
1F102R13	Baseline	Actinomycetota	0.00317723
1F102R13	Baseline	Bacillota	0.711612
1F102R13	Baseline	Bacteroidota	0
1F102R13	Baseline	Pseudomonadota	0.285211
1F102R14	Baseline	Actinomycetota	0.871331
1F102R14	Baseline	Bacillota	0.044858
1F102R14	Baseline	Bacteroidota	0
1F102R14	Baseline	Pseudomonadota	0.0831544
1F102R15	Baseline	Actinomycetota	0.327341
1F102R15	Baseline	Bacillota	0.354187
1F102R15	Baseline	Bacteroidota	0.142392
1F102R15	Baseline	Pseudomonadota	0.176079
1F102R16	Baseline	Actinomycetota	0.458314
1F102R16	Baseline	Bacillota	0.344321
1F102R16	Baseline	Bacteroidota	0
1F102R16	Baseline	Pseudomonadota	0.197365
1F102R17	Baseline	Actinomycetota	0.319182
1F102R17	Baseline	Bacillota	0.48282
1F102R17	Baseline	Bacteroidota	0
1F102R17	Baseline	Pseudomonadota	0.197998
1F102R18	Baseline	Actinomycetota	0.609699
1F102R18	Baseline	Bacillota	0.0706409
1F102R18	Baseline	Bacteroidota	0.216121
1F102R18	Baseline	Pseudomonadota	0.103539
1F102R19	Baseline	Actinomycetota	0.330495
1F102R19	Baseline	Bacillota	0.421839
1F102R19	Baseline	Bacteroidota	0.0692359
1F102R19	Baseline	Pseudomonadota	0.159011
1F102R20	Baseline	Actinomycetota	0.344215
1F102R20	Baseline	Bacillota	0.232388
1F102R20	Baseline	Bacteroidota	0.106904
1F102R20	Baseline	Pseudomonadota	0.264447
1F102R21	Baseline	Actinomycetota	0.304602
1F102R21	Baseline	Bacillota	0.147999
1F102R21	Baseline	Bacteroidota	0.387347
1F102R21	Baseline	Pseudomonadota	0.160052
1F102R23	Baseline	Actinomycetota	0.51482
1F102R23	Baseline	Bacillota	0.0333381
1F102R23	Baseline	Bacteroidota	0.141711
1F102R23	Baseline	Pseudomonadota	0.29841
1F102R24	Baseline	Actinomycetota	0.3864
1F102R24	Baseline	Bacillota	0.39293
1F102R24	Baseline	Bacteroidota	0.00259039
1F102R24	Baseline	Pseudomonadota	0.204911
1F103R01	Baseline	Actinomycetota	0.402528
1F103R01	Baseline	Bacillota	0.256149
1F103R01	Baseline	Bacteroidota	0.0266429
1F103R01	Baseline	Pseudomonadota	0.31468
1F103R02	Baseline	Actinomycetota	0.628551
1F103R02	Baseline	Bacillota	0.168602
1F103R02	Baseline	Bacteroidota	0.155516
1F103R02	Baseline	Pseudomonadota	0.0473308
1F103R03	Baseline	Actinomycetota	0.379421
1F103R03	Baseline	Bacillota	0.47632
1F103R03	Baseline	Bacteroidota	0.140444
1F103R03	Baseline	Pseudomonadota	0.00381453
1F103R04	Baseline	Actinomycetota	0.45834
1F103R04	Baseline	Bacillota	0.288514
1F103R04	Baseline	Bacteroidota	0.0423349
1F103R04	Baseline	Pseudomonadota	0.163886
1F103R05	Baseline	Actinomycetota	0.265174
1F103R05	Baseline	Bacillota	0.305758
1F103R05	Baseline	Bacteroidota	0.361463
1F103R05	Baseline	Pseudomonadota	0.0571087
1F103R06	Baseline	Actinomycetota	0.453944
1F103R06	Baseline	Bacillota	0.502914
1F103R06	Baseline	Bacteroidota	0
1F103R06	Baseline	Pseudomonadota	0.0431419
1F103R07	Baseline	Actinomycetota	0.257856
1F103R07	Baseline	Bacillota	0.386886
1F103R07	Baseline	Bacteroidota	0.251643
1F103R07	Baseline	Pseudomonadota	0.0402547
1F103R08	Baseline	Actinomycetota	0.695084
1F103R08	Baseline	Bacillota	0.0710173
1F103R08	Baseline	Bacteroidota	0.10418
1F103R08	Baseline	Pseudomonadota	0.129718
1F103R09	Baseline	Actinomycetota	0.175036
1F103R09	Baseline	Bacillota	0.480548
1F103R09	Baseline	Bacteroidota	0.291802
1F103R09	Baseline	Pseudomonadota	0.0446158
1F103R10	Baseline	Actinomycetota	0.288634
1F103R10	Baseline	Bacillota	0.319617
1F103R10	Baseline	Bacteroidota	0.224262
1F103R10	Baseline	Pseudomonadota	0.167487
1F103R11	Baseline	Actinomycetota	0.341269
1F103R11	Baseline	Bacillota	0.18191
1F103R11	Baseline	Bacteroidota	0.393316
1F103R11	Baseline	Pseudomonadota	0.0817436
1F103R12	Baseline	Actinomycetota	0.546755
1F103R12	Baseline	Bacillota	0.0686832
1F103R12	Baseline	Bacteroidota	0.188135
1F103R12	Baseline	Pseudomonadota	0.196428
1F103R13	Baseline	Actinomycetota	0.328609
1F103R13	Baseline	Bacillota	0.422167
1F103R13	Baseline	Bacteroidota	0.175315
1F103R13	Baseline	Pseudomonadota	0.0559036
1F103R14	Baseline	Actinomycetota	0.832946
1F103R14	Baseline	Bacillota	0.14583
1F103R14	Baseline	Bacteroidota	0
1F103R14	Baseline	Pseudomonadota	0.0207476
1F103R15	Baseline	Actinomycetota	0.714978
1F103R15	Baseline	Bacillota	0.214825
1F103R15	Baseline	Bacteroidota	0
1F103R15	Baseline	Pseudomonadota	0.0701969
1F103R16	Baseline	Actinomycetota	0.299544
1F103R16	Baseline	Bacillota	0.511968
1F103R16	Baseline	Bacteroidota	0.0386328
1F103R16	Baseline	Pseudomonadota	0.149855
1F103R17	Baseline	Actinomycetota	0.318919
1F103R17	Baseline	Bacillota	0.33712
1F103R17	Baseline	Bacteroidota	0.166202
1F103R17	Baseline	Pseudomonadota	0.17776
1F103R18	Baseline	Actinomycetota	0.599558
1F103R18	Baseline	Bacillota	0.23268
1F103R18	Baseline	Bacteroidota	0
1F103R18	Baseline	Pseudomonadota	0.123985
1F103R19	Baseline	Actinomycetota	0.146108
1F103R19	Baseline	Bacillota	0.561864
1F103R19	Baseline	Bacteroidota	0.000422277
1F103R19	Baseline	Pseudomonadota	0.291606
1F103R20	Baseline	Actinomycetota	0.321737
1F103R20	Baseline	Bacillota	0.303565
1F103R20	Baseline	Bacteroidota	0.26889
1F103R20	Baseline	Pseudomonadota	0.0960897
1F103R21	Baseline	Actinomycetota	0.123931
1F103R21	Baseline	Bacillota	0.261758
1F103R21	Baseline	Bacteroidota	0.564117
1F103R21	Baseline	Pseudomonadota	0.0501945
1F103R23	Baseline	Actinomycetota	0.220901
1F103R23	Baseline	Bacillota	0.326561
1F103R23	Baseline	Bacteroidota	0.0396983
1F103R23	Baseline	Pseudomonadota	0.41284
1F103R24	Baseline	Actinomycetota	0.229651
1F103R24	Baseline	Bacillota	0.12061
1F103R24	Baseline	Bacteroidota	0.509492
1F103R24	Baseline	Pseudomonadota	0.103168
1F105R01	Baseline	Actinomycetota	0.338261
1F105R01	Baseline	Bacillota	0.365907
1F105R01	Baseline	Bacteroidota	0.132946
1F105R01	Baseline	Pseudomonadota	0.162886
1F105R02	Baseline	Actinomycetota	0.264227
1F105R02	Baseline	Bacillota	0.343412
1F105R02	Baseline	Bacteroidota	0.293017
1F105R02	Baseline	Pseudomonadota	0.0993436
1F105R03	Baseline	Actinomycetota	0.439698
1F105R03	Baseline	Bacillota	0.238212
1F105R03	Baseline	Bacteroidota	0.157823
1F105R03	Baseline	Pseudomonadota	0.0582708
1F105R04	Post-intervention	Actinomycetota	0.153328
1F105R04	Post-intervention	Bacillota	0.630353
1F105R04	Post-intervention	Bacteroidota	0.186711
1F105R04	Post-intervention	Pseudomonadota	0.0296085
1F105R05	Post-intervention	Actinomycetota	0.456
1F105R05	Post-intervention	Bacillota	0.172447
1F105R05	Post-intervention	Bacteroidota	0.235281
1F105R05	Post-intervention	Pseudomonadota	0.136272
1F105R07	Post-intervention	Actinomycetota	0.116535
1F105R07	Post-intervention	Bacillota	0.310166
1F105R07	Post-intervention	Bacteroidota	0.339669
1F105R07	Post-intervention	Pseudomonadota	0.0820892
1F105R08	Post-intervention	Actinomycetota	0.484981
1F105R08	Post-intervention	Bacillota	0.227713
1F105R08	Post-intervention	Bacteroidota	0.235901
1F105R08	Post-intervention	Pseudomonadota	0.0455911
1F105R09	Post-intervention	Actinomycetota	0.424296
1F105R09	Post-intervention	Bacillota	0.0742425
1F105R09	Post-intervention	Bacteroidota	0.451766
1F105R09	Post-intervention	Pseudomonadota	0.0496961
1F105R10	Post-intervention	Actinomycetota	0.142418
1F105R10	Post-intervention	Bacillota	0.674098
1F105R10	Post-intervention	Bacteroidota	0.114985
1F105R10	Post-intervention	Pseudomonadota	0.0669349
1F105R11	Post-intervention	Actinomycetota	0.198594
1F105R11	Post-intervention	Bacillota	0.440628
1F105R11	Post-intervention	Bacteroidota	0.258201
1F105R11	Post-intervention	Pseudomonadota	0.102577
1F105R13	Baseline	Actinomycetota	0.0435588
1F105R13	Baseline	Bacillota	0.747976
1F105R13	Baseline	Bacteroidota	0
1F105R13	Baseline	Pseudomonadota	0.208465
1F105R14	Baseline	Actinomycetota	0.405441
1F105R14	Baseline	Bacillota	0.195436
1F105R14	Baseline	Bacteroidota	0.302658
1F105R14	Baseline	Pseudomonadota	0.095669
1F105R15	Baseline	Actinomycetota	0.113914
1F105R15	Baseline	Bacillota	0.114691
1F105R15	Baseline	Bacteroidota	0.365779
1F105R15	Baseline	Pseudomonadota	0.03362
1F105R16	Baseline	Actinomycetota	0.326179
1F105R16	Baseline	Bacillota	0.0744686
1F105R16	Baseline	Bacteroidota	0.0782809
1F105R16	Baseline	Pseudomonadota	0.521072
1F105R17	Baseline	Actinomycetota	0.641533
1F105R17	Baseline	Bacillota	0.260516
1F105R17	Baseline	Bacteroidota	0.0777282
1F105R17	Baseline	Pseudomonadota	0.0189313
1F105R18	Baseline	Actinomycetota	0.336252
1F105R18	Baseline	Bacillota	0.29038
1F105R18	Baseline	Bacteroidota	0.333473
1F105R18	Baseline	Pseudomonadota	0.0398952
1F105R19	Baseline	Actinomycetota	0.117088
1F105R19	Baseline	Bacillota	0.205735
1F105R19	Baseline	Bacteroidota	0.510083
1F105R19	Baseline	Pseudomonadota	0.140518
1F105R20	Baseline	Actinomycetota	0.314431
1F105R20	Baseline	Bacillota	0.516254
1F105R20	Baseline	Bacteroidota	0.00241303
1F105R20	Baseline	Pseudomonadota	0.16355
1F105R21	Baseline	Actinomycetota	0.709193
1F105R21	Baseline	Bacillota	0.143596
1F105R21	Baseline	Bacteroidota	0.0113453
1F105R21	Baseline	Pseudomonadota	0.135699
1F105R23	Baseline	Actinomycetota	0.433385
1F105R23	Baseline	Bacillota	0.448891
1F105R23	Baseline	Bacteroidota	0.0365577
1F105R23	Baseline	Pseudomonadota	0.0808683
1F105R24	Baseline	Actinomycetota	0.514785
1F105R24	Baseline	Bacillota	0.23381
1F105R24	Baseline	Bacteroidota	0.0886486
1F105R24	Baseline	Pseudomonadota	0.162757
1F106R01	Post-intervention	Actinomycetota	0.0607003
1F106R01	Post-intervention	Bacillota	0.34645
1F106R01	Post-intervention	Bacteroidota	0.379908
1F106R01	Post-intervention	Pseudomonadota	0.1558
1F106R02	Post-intervention	Actinomycetota	0.464736
1F106R02	Post-intervention	Bacillota	0.371529
1F106R02	Post-intervention	Bacteroidota	0.00101804
1F106R02	Post-intervention	Pseudomonadota	0.162717
1F106R03	Post-intervention	Actinomycetota	0.400496
1F106R03	Post-intervention	Bacillota	0.2473
1F106R03	Post-intervention	Bacteroidota	0.283922
1F106R03	Post-intervention	Pseudomonadota	0.068281
1F106R04	Post-intervention	Actinomycetota	0.51017
1F106R04	Post-intervention	Bacillota	0.47001
1F106R04	Post-intervention	Bacteroidota	0
1F106R04	Post-intervention	Pseudomonadota	0.01982
1F106R05	Post-intervention	Actinomycetota	0.335204
1F106R05	Post-intervention	Bacillota	0.105394
1F106R05	Post-intervention	Bacteroidota	0.422107
1F106R05	Post-intervention	Pseudomonadota	0.098718
1F106R06	Post-intervention	Actinomycetota	0.439173
1F106R06	Post-intervention	Bacillota	0.347666
1F106R06	Post-intervention	Bacteroidota	0.188086
1F106R06	Post-intervention	Pseudomonadota	0.0250749
1F106R07	Post-intervention	Actinomycetota	0.333502
1F106R07	Post-intervention	Bacillota	0.0154348
1F106R07	Post-intervention	Bacteroidota	0
1F106R07	Post-intervention	Pseudomonadota	0.651063
1F106R08	Post-intervention	Actinomycetota	0.528265
1F106R08	Post-intervention	Bacillota	0.374335
1F106R08	Post-intervention	Bacteroidota	0.00300374
1F106R08	Post-intervention	Pseudomonadota	0.0943963
1F106R09	Post-intervention	Actinomycetota	0.120009
1F106R09	Post-intervention	Bacillota	0.521866
1F106R09	Post-intervention	Bacteroidota	0.202507
1F106R09	Post-intervention	Pseudomonadota	0.15
1F106R10	Post-intervention	Actinomycetota	0.252814
1F106R10	Post-intervention	Bacillota	0.312664
1F106R10	Post-intervention	Bacteroidota	0.318344
1F106R10	Post-intervention	Pseudomonadota	0.10082
1F106R11	Post-intervention	Actinomycetota	0.194085
1F106R11	Post-intervention	Bacillota	0.365232
1F106R11	Post-intervention	Bacteroidota	0.360279
1F106R11	Post-intervention	Pseudomonadota	0.0801154
1F106R12	Post-intervention	Actinomycetota	0.520372
1F106R12	Post-intervention	Bacillota	0.290369
1F106R12	Post-intervention	Bacteroidota	0.122851
1F106R12	Post-intervention	Pseudomonadota	0.063465
1F106R13	Baseline	Actinomycetota	0.19722
1F106R13	Baseline	Bacillota	0.218965
1F106R13	Baseline	Bacteroidota	0.523399
1F106R13	Baseline	Pseudomonadota	0.0427619
1F106R14	Baseline	Actinomycetota	0.514406
1F106R14	Baseline	Bacillota	0.157987
1F106R14	Baseline	Bacteroidota	0.122909
1F106R14	Baseline	Pseudomonadota	0.204698
1F106R15	Baseline	Actinomycetota	0.0584392
1F106R15	Baseline	Bacillota	0.675852
1F106R15	Baseline	Bacteroidota	0.110266
1F106R15	Baseline	Pseudomonadota	0.155442
1F106R16	Baseline	Actinomycetota	0.15936
1F106R16	Baseline	Bacillota	0.275997
1F106R16	Baseline	Bacteroidota	0.350572
1F106R16	Baseline	Pseudomonadota	0.137109
1F106R17	Baseline	Actinomycetota	0.398715
1F106R17	Baseline	Bacillota	0.289685
1F106R17	Baseline	Bacteroidota	0.269581
1F106R17	Baseline	Pseudomonadota	0.0420191
1F106R18	Baseline	Actinomycetota	0.933023
1F106R18	Baseline	Bacillota	0.0397263
1F106R18	Baseline	Bacteroidota	0.000689893
1F106R18	Baseline	Pseudomonadota	0.0265609
1F106R19	Baseline	Actinomycetota	0.267189
1F106R19	Baseline	Bacillota	0.277605
1F106R19	Baseline	Bacteroidota	0.423799
1F106R19	Baseline	Pseudomonadota	0.0314062
1F106R20	Baseline	Actinomycetota	0.151186
1F106R20	Baseline	Bacillota	0.618301
1F106R20	Baseline	Bacteroidota	0
1F106R20	Baseline	Pseudomonadota	0.230513
1F106R21	Baseline	Actinomycetota	0.121317
1F106R21	Baseline	Bacillota	0.422839
1F106R21	Baseline	Bacteroidota	0.425056
1F106R21	Baseline	Pseudomonadota	0.0307876
1F106R23	Baseline	Actinomycetota	0.473244
1F106R23	Baseline	Bacillota	0.193604
1F106R23	Baseline	Bacteroidota	0.261197
1F106R23	Baseline	Pseudomonadota	0.0719542
1F106R24	Baseline	Actinomycetota	0.182693
1F106R24	Baseline	Bacillota	0.27919
1F106R24	Baseline	Bacteroidota	0.47644
1F106R24	Baseline	Pseudomonadota	0.0616779
1F107R01	Post-intervention	Actinomycetota	0.282999
1F107R01	Post-intervention	Bacillota	0.314348
1F107R01	Post-intervention	Bacteroidota	0
1F107R01	Post-intervention	Pseudomonadota	0.402366
1F107R02	Post-intervention	Actinomycetota	0.801109
1F107R02	Post-intervention	Bacillota	0.0951259
1F107R02	Post-intervention	Bacteroidota	0
1F107R02	Post-intervention	Pseudomonadota	0.103765
1F107R03	Post-intervention	Actinomycetota	0.332735
1F107R03	Post-intervention	Bacillota	0.385085
1F107R03	Post-intervention	Bacteroidota	0.257082
1F107R03	Post-intervention	Pseudomonadota	0.0219855
1F107R04	Post-intervention	Actinomycetota	0.330324
1F107R04	Post-intervention	Bacillota	0.351702
1F107R04	Post-intervention	Bacteroidota	0.168371
1F107R04	Post-intervention	Pseudomonadota	0.145045
1F107R05	Post-intervention	Actinomycetota	0.334421
1F107R05	Post-intervention	Bacillota	0.173297
1F107R05	Post-intervention	Bacteroidota	0.32869
1F107R05	Post-intervention	Pseudomonadota	0.153972
1F107R06	Post-intervention	Actinomycetota	0.46105
1F107R06	Post-intervention	Bacillota	0.379015
1F107R06	Post-intervention	Bacteroidota	0
1F107R06	Post-intervention	Pseudomonadota	0.159934
1F107R07	Post-intervention	Actinomycetota	0.0673636
1F107R07	Post-intervention	Bacillota	0.338967
1F107R07	Post-intervention	Bacteroidota	0.292511
1F107R07	Post-intervention	Pseudomonadota	0.198525
1F107R08	Post-intervention	Actinomycetota	0.211443
1F107R08	Post-intervention	Bacillota	0.322326
1F107R08	Post-intervention	Bacteroidota	0.439554
1F107R08	Post-intervention	Pseudomonadota	0.0266766
1F107R09	Post-intervention	Actinomycetota	0.443193
1F107R09	Post-intervention	Bacillota	0.170653
1F107R09	Post-intervention	Bacteroidota	0.288577
1F107R09	Post-intervention	Pseudomonadota	0.0593306
1F107R13	Baseline	Actinomycetota	0.340713
1F107R13	Baseline	Bacillota	0.355143
1F107R13	Baseline	Bacteroidota	0.251912
1F107R13	Baseline	Pseudomonadota	0.048224
1F107R14	Baseline	Actinomycetota	0.364918
1F107R14	Baseline	Bacillota	0.223884
1F107R14	Baseline	Bacteroidota	0.28853
1F107R14	Baseline	Pseudomonadota	0.122303
1F107R15	Baseline	Actinomycetota	0.639095
1F107R15	Baseline	Bacillota	0.167052
1F107R15	Baseline	Bacteroidota	0.000115687
1F107R15	Baseline	Pseudomonadota	0.193737
1F107R16	Baseline	Actinomycetota	0.700617
1F107R16	Baseline	Bacillota	0.103113
1F107R16	Baseline	Bacteroidota	0
1F107R16	Baseline	Pseudomonadota	0.19627
1F107R17	Baseline	Actinomycetota	0.553735
1F107R17	Baseline	Bacillota	0.0945653
1F107R17	Baseline	Bacteroidota	0.0657907
1F107R17	Baseline	Pseudomonadota	0.187529
1F107R18	Baseline	Actinomycetota	0.308181
1F107R18	Baseline	Bacillota	0.28085
1F107R18	Baseline	Bacteroidota	0.219556
1F107R18	Baseline	Pseudomonadota	0.191277
1F107R19	Baseline	Actinomycetota	0.491363
1F107R19	Baseline	Bacillota	0.0815084
1F107R19	Baseline	Bacteroidota	0.350859
1F107R19	Baseline	Pseudomonadota	0.0762696
1F107R20	Baseline	Actinomycetota	0.549762
1F107R20	Baseline	Bacillota	0.240923
1F107R20	Baseline	Bacteroidota	0.000108061
1F107R20	Baseline	Pseudomonadota	0.209207
1F107R21	Baseline	Actinomycetota	0.291667
1F107R21	Baseline	Bacillota	0.524676
1F107R21	Baseline	Bacteroidota	0
1F107R21	Baseline	Pseudomonadota	0.183658
1F108R01	Post-intervention	Actinomycetota	0.228813
1F108R01	Post-intervention	Bacillota	0.438714
1F108R01	Post-intervention	Bacteroidota	0.276042
1F108R01	Post-intervention	Pseudomonadota	0.056432
1F108R02	Post-intervention	Actinomycetota	0.374517
1F108R02	Post-intervention	Bacillota	0.475724
1F108R02	Post-intervention	Bacteroidota	0.0245656
1F108R02	Post-intervention	Pseudomonadota	0.125193
1F108R03	Post-intervention	Actinomycetota	0.160249
1F108R03	Post-intervention	Bacillota	0.312871
1F108R03	Post-intervention	Bacteroidota	0.432347
1F108R03	Post-intervention	Pseudomonadota	0.0945333
1F108R04	Post-intervention	Actinomycetota	0.0413806
1F108R04	Post-intervention	Bacillota	0.428948
1F108R04	Post-intervention	Bacteroidota	0.434073
1F108R04	Post-intervention	Pseudomonadota	0.0915076
1F108R05	Post-intervention	Actinomycetota	0.313093
1F108R05	Post-intervention	Bacillota	0.295305
1F108R05	Post-intervention	Bacteroidota	0.257642
1F108R05	Post-intervention	Pseudomonadota	0.108451
1F108R06	Post-intervention	Actinomycetota	0.394775
1F108R06	Post-intervention	Bacillota	0.398755
1F108R06	Post-intervention	Bacteroidota	0
1F108R06	Post-intervention	Pseudomonadota	0.206469
1F108R07	Post-intervention	Actinomycetota	0.346021
1F108R07	Post-intervention	Bacillota	0.621274
1F108R07	Post-intervention	Bacteroidota	0
1F108R07	Post-intervention	Pseudomonadota	0.0327044
1F108R08	Post-intervention	Actinomycetota	0.5366
1F108R08	Post-intervention	Bacillota	0.321074
1F108R08	Post-intervention	Bacteroidota	0
1F108R08	Post-intervention	Pseudomonadota	0.142326
1F108R09	Post-intervention	Actinomycetota	0.468673
1F108R09	Post-intervention	Bacillota	0.153999
1F108R09	Post-intervention	Bacteroidota	0.338798
1F108R09	Post-intervention	Pseudomonadota	0.0235391
1F108R13	Baseline	Actinomycetota	0.436975
1F108R13	Baseline	Bacillota	0.226748
1F108R13	Baseline	Bacteroidota	0
1F108R13	Baseline	Pseudomonadota	0.12047
1F108R14	Baseline	Actinomycetota	0.505473
1F108R14	Baseline	Bacillota	0.39342
1F108R14	Baseline	Bacteroidota	0
1F108R14	Baseline	Pseudomonadota	0.101107
1F108R15	Baseline	Actinomycetota	0.671559
1F108R15	Baseline	Bacillota	0.0823692
1F108R15	Baseline	Bacteroidota	0.134174
1F108R15	Baseline	Pseudomonadota	0.111898
1F108R16	Baseline	Actinomycetota	0.342751
1F108R16	Baseline	Bacillota	0.275886
1F108R16	Baseline	Bacteroidota	0.25862
1F108R16	Baseline	Pseudomonadota	0.122744
1F108R17	Baseline	Actinomycetota	0.302136
1F108R17	Baseline	Bacillota	0.261026
1F108R17	Baseline	Bacteroidota	0.399057
1F108R17	Baseline	Pseudomonadota	0.0377809
1F108R18	Baseline	Actinomycetota	0.581451
1F108R18	Baseline	Bacillota	0.311214
1F108R18	Baseline	Bacteroidota	0
1F108R18	Baseline	Pseudomonadota	0.107335
1F108R19	Baseline	Actinomycetota	0.708113
1F108R19	Baseline	Bacillota	0.245551
1F108R19	Baseline	Bacteroidota	0
1F108R19	Baseline	Pseudomonadota	0.0463361
1F108R20	Baseline	Actinomycetota	0.594114
1F108R20	Baseline	Bacillota	0.327639
1F108R20	Baseline	Bacteroidota	0
1F108R20	Baseline	Pseudomonadota	0.078247
1F108R21	Baseline	Actinomycetota	0.0272623
1F108R21	Baseline	Bacillota	0.447867
1F108R21	Baseline	Bacteroidota	0.386598
1F108R21	Baseline	Pseudomonadota	0.123828
1F109R01	Post-intervention	Actinomycetota	0.309684
1F109R01	Post-intervention	Bacillota	0.439042
1F109R01	Post-intervention	Bacteroidota	0.151784
1F109R01	Post-intervention	Pseudomonadota	0.0994903
1F109R02	Post-intervention	Actinomycetota	0.301068
1F109R02	Post-intervention	Bacillota	0.664808
1F109R02	Post-intervention	Bacteroidota	0.00283581
1F109R02	Post-intervention	Pseudomonadota	0.0309103
1F109R03	Post-intervention	Actinomycetota	0.413608
1F109R03	Post-intervention	Bacillota	0.325106
1F109R03	Post-intervention	Bacteroidota	0.131536
1F109R03	Post-intervention	Pseudomonadota	0.11546
1F109R04	Post-intervention	Actinomycetota	0.0352615
1F109R04	Post-intervention	Bacillota	0.32013
1F109R04	Post-intervention	Bacteroidota	0.530264
1F109R04	Post-intervention	Pseudomonadota	0.0787598
1F109R05	Post-intervention	Actinomycetota	0.568681
1F109R05	Post-intervention	Bacillota	0.378268
1F109R05	Post-intervention	Bacteroidota	0.00761185
1F109R05	Post-intervention	Pseudomonadota	0.0425334
1F109R06	Post-intervention	Actinomycetota	0.731053
1F109R06	Post-intervention	Bacillota	0.142322
1F109R06	Post-intervention	Bacteroidota	0
1F109R06	Post-intervention	Pseudomonadota	0.126625
1F109R07	Post-intervention	Actinomycetota	0.0980243
1F109R07	Post-intervention	Bacillota	0.313191
1F109R07	Post-intervention	Bacteroidota	0.475354
1F109R07	Post-intervention	Pseudomonadota	0.113311
1F109R08	Post-intervention	Actinomycetota	0.419479
1F109R08	Post-intervention	Bacillota	0.379364
1F109R08	Post-intervention	Bacteroidota	0
1F109R08	Post-intervention	Pseudomonadota	0.201157
1F109R09	Post-intervention	Actinomycetota	0.231324
1F109R09	Post-intervention	Bacillota	0.40329
1F109R09	Post-intervention	Bacteroidota	0.310484
1F109R09	Post-intervention	Pseudomonadota	0.0549021
1F109R10	Post-intervention	Actinomycetota	0.0410679
1F109R10	Post-intervention	Bacillota	0.491323
1F109R10	Post-intervention	Bacteroidota	0
1F109R10	Post-intervention	Pseudomonadota	0.467609
1F109R11	Post-intervention	Actinomycetota	0.295031
1F109R11	Post-intervention	Bacillota	0.461345
1F109R11	Post-intervention	Bacteroidota	0.0395121
1F109R11	Post-intervention	Pseudomonadota	0.204112
1F109R12	Post-intervention	Actinomycetota	0.705601
1F109R12	Post-intervention	Bacillota	0.137271
1F109R12	Post-intervention	Bacteroidota	0.0703447
1F109R12	Post-intervention	Pseudomonadota	0.0838329
1F109R13	Baseline	Actinomycetota	0.327005
1F109R13	Baseline	Bacillota	0.443683
1F109R13	Baseline	Bacteroidota	0.187809
1F109R13	Baseline	Pseudomonadota	0.0395454
1F109R14	Baseline	Actinomycetota	0.645538
1F109R14	Baseline	Bacillota	0.259283
1F109R14	Baseline	Bacteroidota	0.085546
1F109R14	Baseline	Pseudomonadota	0.00843482
1F109R15	Baseline	Actinomycetota	0.380633
1F109R15	Baseline	Bacillota	0.350713
1F109R15	Baseline	Bacteroidota	0.150388
1F109R15	Baseline	Pseudomonadota	0.114703
1F109R16	Baseline	Actinomycetota	0.500132
1F109R16	Baseline	Bacillota	0.322958
1F109R16	Baseline	Bacteroidota	0.108917
1F109R16	Baseline	Pseudomonadota	0.0675725
1F109R17	Baseline	Actinomycetota	0.0717856
1F109R17	Baseline	Bacillota	0.796098
1F109R17	Baseline	Bacteroidota	0.0974035
1F109R17	Baseline	Pseudomonadota	0.0326992
1F109R18	Baseline	Actinomycetota	0.187981
1F109R18	Baseline	Bacillota	0.331791
1F109R18	Baseline	Bacteroidota	0.302685
1F109R18	Baseline	Pseudomonadota	0.0819961
1F109R19	Baseline	Actinomycetota	0.421634
1F109R19	Baseline	Bacillota	0.29445
1F109R19	Baseline	Bacteroidota	0
1F109R19	Baseline	Pseudomonadota	0.283916
1F109R20	Baseline	Actinomycetota	0.683647
1F109R20	Baseline	Bacillota	0.0895021
1F109R20	Baseline	Bacteroidota	0
1F109R20	Baseline	Pseudomonadota	0.218247
1F109R21	Baseline	Actinomycetota	0.493762
1F109R21	Baseline	Bacillota	0.330729
1F109R21	Baseline	Bacteroidota	0.0328762
1F109R21	Baseline	Pseudomonadota	0.142127
1F109R23	Baseline	Actinomycetota	0.139343
1F109R23	Baseline	Bacillota	0.386285
1F109R23	Baseline	Bacteroidota	0.280366
1F109R23	Baseline	Pseudomonadota	0.138456
1F109R24	Baseline	Actinomycetota	0.243915
1F109R24	Baseline	Bacillota	0.169056
1F109R24	Baseline	Bacteroidota	0.420983
1F109R24	Baseline	Pseudomonadota	0.081441
1F110R01	Post-intervention	Actinomycetota	0.228986
1F110R01	Post-intervention	Bacillota	0.246465
1F110R01	Post-intervention	Bacteroidota	0.501436
1F110R01	Post-intervention	Pseudomonadota	0.0203862
1F110R02	Post-intervention	Actinomycetota	0.351258
1F110R02	Post-intervention	Bacillota	0.442455
1F110R02	Post-intervention	Bacteroidota	0
1F110R02	Post-intervention	Pseudomonadota	0.206287
1F110R03	Post-intervention	Actinomycetota	0.0197582
1F110R03	Post-intervention	Bacillota	0.979767
1F110R03	Post-intervention	Bacteroidota	0.00021913
1F110R03	Post-intervention	Pseudomonadota	0.000182608
1F110R04	Post-intervention	Actinomycetota	0.381122
1F110R04	Post-intervention	Bacillota	0.437699
1F110R04	Post-intervention	Bacteroidota	0.0167949
1F110R04	Post-intervention	Pseudomonadota	0.154016
1F110R06	Post-intervention	Actinomycetota	0.248488
1F110R06	Post-intervention	Bacillota	0.172871
1F110R06	Post-intervention	Bacteroidota	0.440219
1F110R06	Post-intervention	Pseudomonadota	0.138422
1F110R07	Post-intervention	Actinomycetota	0.195938
1F110R07	Post-intervention	Bacillota	0.384027
1F110R07	Post-intervention	Bacteroidota	0
1F110R07	Post-intervention	Pseudomonadota	0.169888
1F110R08	Post-intervention	Actinomycetota	0.392848
1F110R08	Post-intervention	Bacillota	0.381413
1F110R08	Post-intervention	Bacteroidota	0.200894
1F110R08	Post-intervention	Pseudomonadota	0.0248454
1F110R09	Post-intervention	Actinomycetota	0.360424
1F110R09	Post-intervention	Bacillota	0.158393
1F110R09	Post-intervention	Bacteroidota	0.443208
1F110R09	Post-intervention	Pseudomonadota	0.0379753
1F110R10	Post-intervention	Actinomycetota	0.250472
1F110R10	Post-intervention	Bacillota	0.143106
1F110R10	Post-intervention	Bacteroidota	0.424088
1F110R10	Post-intervention	Pseudomonadota	0.182333
1F110R11	Post-intervention	Actinomycetota	0.435996
1F110R11	Post-intervention	Bacillota	0.37482
1F110R11	Post-intervention	Bacteroidota	0.000154226
1F110R11	Post-intervention	Pseudomonadota	0.189029
1F110R12	Post-intervention	Actinomycetota	0.134987
1F110R12	Post-intervention	Bacillota	0.416219
1F110R12	Post-intervention	Bacteroidota	0.321103
1F110R12	Post-intervention	Pseudomonadota	0.0600928
1F110R13	Baseline	Actinomycetota	0.184113
1F110R13	Baseline	Bacillota	0.252579
1F110R13	Baseline	Bacteroidota	0.410686
1F110R13	Baseline	Pseudomonadota	0.152622
1F110R14	Baseline	Actinomycetota	0.482438
1F110R14	Baseline	Bacillota	0.433395
1F110R14	Baseline	Bacteroidota	0
1F110R14	Baseline	Pseudomonadota	0.084167
1F110R15	Baseline	Actinomycetota	0.622342
1F110R15	Baseline	Bacillota	0.281626
1F110R15	Baseline	Bacteroidota	0
1F110R15	Baseline	Pseudomonadota	0.0960328
1F110R16	Baseline	Actinomycetota	0.328169
1F110R16	Baseline	Bacillota	0.505581
1F110R16	Baseline	Bacteroidota	0.105601
1F110R16	Baseline	Pseudomonadota	0.0606493
1F110R18	Baseline	Actinomycetota	0.285377
1F110R18	Baseline	Bacillota	0.270567
1F110R18	Baseline	Bacteroidota	0.257591
1F110R18	Baseline	Pseudomonadota	0.186465
1F110R19	Baseline	Actinomycetota	0.769928
1F110R19	Baseline	Bacillota	0.116678
1F110R19	Baseline	Bacteroidota	0
1F110R19	Baseline	Pseudomonadota	0.113394
1F110R20	Baseline	Actinomycetota	0.470895
1F110R20	Baseline	Bacillota	0.382029
1F110R20	Baseline	Bacteroidota	0.00237326
1F110R20	Baseline	Pseudomonadota	0.144703
1F110R21	Baseline	Actinomycetota	0.246952
1F110R21	Baseline	Bacillota	0.617351
1F110R21	Baseline	Bacteroidota	0
1F110R21	Baseline	Pseudomonadota	0.129601
1F110R23	Baseline	Actinomycetota	0.301505
1F110R23	Baseline	Bacillota	0.337119
1F110R23	Baseline	Bacteroidota	0.323378
1F110R23	Baseline	Pseudomonadota	0.0377173
1F110R24	Baseline	Actinomycetota	0.415834
1F110R24	Baseline	Bacillota	0.171447
1F110R24	Baseline	Bacteroidota	0.325529
1F110R24	Baseline	Pseudomonadota	0.087098
1F111R01	Post-intervention	Actinomycetota	0.310367
1F111R01	Post-intervention	Bacillota	0.26645
1F111R01	Post-intervention	Bacteroidota	0.369086
1F111R01	Post-intervention	Pseudomonadota	0.0535064
1F111R02	Post-intervention	Actinomycetota	0.199358
1F111R02	Post-intervention	Bacillota	0.459956
1F111R02	Post-intervention	Bacteroidota	0.209326
1F111R02	Post-intervention	Pseudomonadota	0.109017
1F111R03	Post-intervention	Actinomycetota	0.471025
1F111R03	Post-intervention	Bacillota	0.385401
1F111R03	Post-intervention	Bacteroidota	0
1F111R03	Post-intervention	Pseudomonadota	0.143574
1F111R04	Post-intervention	Actinomycetota	0.343017
1F111R04	Post-intervention	Bacillota	0.231843
1F111R04	Post-intervention	Bacteroidota	0.368526
1F111R04	Post-intervention	Pseudomonadota	0.0537905
1F111R05	Post-intervention	Actinomycetota	0.228667
1F111R05	Post-intervention	Bacillota	0.340089
1F111R05	Post-intervention	Bacteroidota	0.384508
1F111R05	Post-intervention	Pseudomonadota	0.0302949
1F111R06	Post-intervention	Actinomycetota	0.213627
1F111R06	Post-intervention	Bacillota	0.534673
1F111R06	Post-intervention	Bacteroidota	0.00464062
1F111R06	Post-intervention	Pseudomonadota	0.24706
1F111R07	Post-intervention	Actinomycetota	0.343427
1F111R07	Post-intervention	Bacillota	0.265545
1F111R07	Post-intervention	Bacteroidota	0.325718
1F111R07	Post-intervention	Pseudomonadota	0.0647718
1F111R08	Post-intervention	Actinomycetota	0.523171
1F111R08	Post-intervention	Bacillota	0.300614
1F111R08	Post-intervention	Bacteroidota	0
1F111R08	Post-intervention	Pseudomonadota	0.176214
1F111R09	Post-intervention	Actinomycetota	0.30248
1F111R09	Post-intervention	Bacillota	0.593324
1F111R09	Post-intervention	Bacteroidota	0
1F111R09	Post-intervention	Pseudomonadota	0.104196
1F111R10	Post-intervention	Actinomycetota	0.0452064
1F111R10	Post-intervention	Bacillota	0.507485
1F111R10	Post-intervention	Bacteroidota	0.31803
1F111R10	Post-intervention	Pseudomonadota	0.089356
1F111R11	Post-intervention	Actinomycetota	0.378136
1F111R11	Post-intervention	Bacillota	0.502349
1F111R11	Post-intervention	Bacteroidota	0.0360841
1F111R11	Post-intervention	Pseudomonadota	0.0834312
1F111R12	Post-intervention	Actinomycetota	0.245888
1F111R12	Post-intervention	Bacillota	0.308023
1F111R12	Post-intervention	Bacteroidota	0.417171
1F111R12	Post-intervention	Pseudomonadota	0.0289186
1F111R13	Baseline	Actinomycetota	0.357796
1F111R13	Baseline	Bacillota	0.335599
1F111R13	Baseline	Bacteroidota	0.254437
1F111R13	Baseline	Pseudomonadota	0.0521684
1F111R14	Baseline	Actinomycetota	0.761479
1F111R14	Baseline	Bacillota	0.217714
1F111R14	Baseline	Bacteroidota	0.000148273
1F111R14	Baseline	Pseudomonadota	0.0206593
1F111R15	Baseline	Actinomycetota	0.511536
1F111R15	Baseline	Bacillota	0.379061
1F111R15	Baseline	Bacteroidota	0.000134526
1F111R15	Baseline	Pseudomonadota	0.109101
1F111R16	Baseline	Actinomycetota	0.770699
1F111R16	Baseline	Bacillota	0.155575
1F111R16	Baseline	Bacteroidota	0
1F111R16	Baseline	Pseudomonadota	0.0737258
1F111R17	Baseline	Actinomycetota	0.223572
1F111R17	Baseline	Bacillota	0.442333
1F111R17	Baseline	Bacteroidota	0.171419
1F111R17	Baseline	Pseudomonadota	0.105655
1F111R18	Baseline	Actinomycetota	0.257601
1F111R18	Baseline	Bacillota	0.325203
1F111R18	Baseline	Bacteroidota	0.403559
1F111R18	Baseline	Pseudomonadota	0.0012709
1F111R19	Baseline	Actinomycetota	0.584842
1F111R19	Baseline	Bacillota	0.107425
1F111R19	Baseline	Bacteroidota	0.170574
1F111R19	Baseline	Pseudomonadota	0.136447
1F111R20	Baseline	Actinomycetota	0.421961
1F111R20	Baseline	Bacillota	0.469438
1F111R20	Baseline	Bacteroidota	0.0131307
1F111R20	Baseline	Pseudomonadota	0.0954702
1F111R21	Baseline	Actinomycetota	0.448548
1F111R21	Baseline	Bacillota	0.140047
1F111R21	Baseline	Bacteroidota	0.363878
1F111R21	Baseline	Pseudomonadota	0.0357927
1F111R23	Baseline	Actinomycetota	0.35852
1F111R23	Baseline	Bacillota	0.407973
1F111R23	Baseline	Bacteroidota	0.189109
1F111R23	Baseline	Pseudomonadota	0.0443981
1F111R24	Baseline	Actinomycetota	0.390232
1F111R24	Baseline	Bacillota	0.526483
1F111R24	Baseline	Bacteroidota	0.0116937
1F111R24	Baseline	Pseudomonadota	0.0711149
1F112R01	Post-intervention	Actinomycetota	0.237443
1F112R01	Post-intervention	Bacillota	0.27458
1F112R01	Post-intervention	Bacteroidota	0.272644
1F112R01	Post-intervention	Pseudomonadota	0.215334
1F112R02	Post-intervention	Actinomycetota	0.0060603
1F112R02	Post-intervention	Bacillota	0.215089
1F112R02	Post-intervention	Bacteroidota	0.274305
1F112R02	Post-intervention	Pseudomonadota	0.127728
1F112R03	Post-intervention	Actinomycetota	0.256799
1F112R03	Post-intervention	Bacillota	0.420573
1F112R03	Post-intervention	Bacteroidota	0
1F112R03	Post-intervention	Pseudomonadota	0.322628
1F112R05	Post-intervention	Actinomycetota	0.332729
1F112R05	Post-intervention	Bacillota	0.543711
1F112R05	Post-intervention	Bacteroidota	0.0965441
1F112R05	Post-intervention	Pseudomonadota	0.027016
1F112R06	Post-intervention	Actinomycetota	0.162735
1F112R06	Post-intervention	Bacillota	0.340913
1F112R06	Post-intervention	Bacteroidota	0.405818
1F112R06	Post-intervention	Pseudomonadota	0.0427326
1F112R07	Post-intervention	Actinomycetota	0.174793
1F112R07	Post-intervention	Bacillota	0.628151
1F112R07	Post-intervention	Bacteroidota	0.025023
1F112R07	Post-intervention	Pseudomonadota	0.172033
1F112R08	Post-intervention	Actinomycetota	0.326067
1F112R08	Post-intervention	Bacillota	0.19018
1F112R08	Post-intervention	Bacteroidota	0.156805
1F112R08	Post-intervention	Pseudomonadota	0.326949
1F112R09	Post-intervention	Actinomycetota	0.645236
1F112R09	Post-intervention	Bacillota	0.354245
1F112R09	Post-intervention	Bacteroidota	0.000518054
1F112R09	Post-intervention	Pseudomonadota	0
1F112R10	Post-intervention	Actinomycetota	0.0575529
1F112R10	Post-intervention	Bacillota	0.425428
1F112R10	Post-intervention	Bacteroidota	0.45423
1F112R10	Post-intervention	Pseudomonadota	0.0568479
1F112R11	Post-intervention	Actinomycetota	0.254606
1F112R11	Post-intervention	Bacillota	0.352272
1F112R11	Post-intervention	Bacteroidota	0.255407
1F112R11	Post-intervention	Pseudomonadota	0.0268062
1F112R12	Post-intervention	Actinomycetota	0.731734
1F112R12	Post-intervention	Bacillota	0.136403
1F112R12	Post-intervention	Bacteroidota	0.0166451
1F112R12	Post-intervention	Pseudomonadota	0.115218
1F112R13	Baseline	Actinomycetota	0.523469
1F112R13	Baseline	Bacillota	0.101938
1F112R13	Baseline	Bacteroidota	0
1F112R13	Baseline	Pseudomonadota	0.374593
1F112R14	Baseline	Actinomycetota	0.487652
1F112R14	Baseline	Bacillota	0.322819
1F112R14	Baseline	Bacteroidota	0
1F112R14	Baseline	Pseudomonadota	0.189528
1F112R15	Baseline	Actinomycetota	0.540489
1F112R15	Baseline	Bacillota	0.36285
1F112R15	Baseline	Bacteroidota	0
1F112R15	Baseline	Pseudomonadota	0.0966614
1F112R16	Baseline	Actinomycetota	0.158548
1F112R16	Baseline	Bacillota	0.399475
1F112R16	Baseline	Bacteroidota	0.24021
1F112R16	Baseline	Pseudomonadota	0.0946514
1F112R17	Baseline	Actinomycetota	0.125423
1F112R17	Baseline	Bacillota	0.438036
1F112R17	Baseline	Bacteroidota	0.349831
1F112R17	Baseline	Pseudomonadota	0.0857859
1F112R18	Baseline	Actinomycetota	0.239114
1F112R18	Baseline	Bacillota	0.553061
1F112R18	Baseline	Bacteroidota	0.172166
1F112R18	Baseline	Pseudomonadota	0.0350058
1F112R19	Baseline	Actinomycetota	0.1884
1F112R19	Baseline	Bacillota	0.762907
1F112R19	Baseline	Bacteroidota	0.0329603
1F112R19	Baseline	Pseudomonadota	0.0154
1F112R20	Baseline	Actinomycetota	0.828051
1F112R20	Baseline	Bacillota	0.122595
1F112R20	Baseline	Bacteroidota	0.000169799
1F112R20	Baseline	Pseudomonadota	0.049185
1F112R21	Baseline	Actinomycetota	0.260569
1F112R21	Baseline	Bacillota	0.553943
1F112R21	Baseline	Bacteroidota	0.160935
1F112R21	Baseline	Pseudomonadota	0.0245528
1F112R23	Baseline	Actinomycetota	0.169239
1F112R23	Baseline	Bacillota	0.57533
1F112R23	Baseline	Bacteroidota	0.128579
1F112R23	Baseline	Pseudomonadota	0.112183
1F112R24	Baseline	Actinomycetota	0.151471
1F112R24	Baseline	Bacillota	0.534535
1F112R24	Baseline	Bacteroidota	0.193544
1F112R24	Baseline	Pseudomonadota	0.12045
1F113R01	Post-intervention	Actinomycetota	0.298209
1F113R01	Post-intervention	Bacillota	0.149029
1F113R01	Post-intervention	Bacteroidota	0.41294
1F113R01	Post-intervention	Pseudomonadota	0.136837
1F113R02	Post-intervention	Actinomycetota	0.172235
1F113R02	Post-intervention	Bacillota	0.462266
1F113R02	Post-intervention	Bacteroidota	0.319926
1F113R02	Post-intervention	Pseudomonadota	0.0435182
1F113R03	Post-intervention	Actinomycetota	0.325517
1F113R03	Post-intervention	Bacillota	0.439752
1F113R03	Post-intervention	Bacteroidota	0.157172
1F113R03	Post-intervention	Pseudomonadota	0.0741019
1F113R04	Post-intervention	Actinomycetota	0.278989
1F113R04	Post-intervention	Bacillota	0.559093
1F113R04	Post-intervention	Bacteroidota	0.0822488
1F113R04	Post-intervention	Pseudomonadota	0.0793762
1F113R05	Post-intervention	Actinomycetota	0.128024
1F113R05	Post-intervention	Bacillota	0.53717
1F113R05	Post-intervention	Bacteroidota	0.218215
1F113R05	Post-intervention	Pseudomonadota	0.106981
1F113R06	Post-intervention	Actinomycetota	0.846269
1F113R06	Post-intervention	Bacillota	0.0251681
1F113R06	Post-intervention	Bacteroidota	0.000444469
1F113R06	Post-intervention	Pseudomonadota	0.128118
1F113R07	Post-intervention	Actinomycetota	0.403699
1F113R07	Post-intervention	Bacillota	0.282502
1F113R07	Post-intervention	Bacteroidota	0.22401
1F113R07	Post-intervention	Pseudomonadota	0.0796126
1F113R08	Post-intervention	Actinomycetota	0.334259
1F113R08	Post-intervention	Bacillota	0.501056
1F113R08	Post-intervention	Bacteroidota	0.0803978
1F113R08	Post-intervention	Pseudomonadota	0.0819535
1F113R09	Post-intervention	Actinomycetota	0.193641
1F113R09	Post-intervention	Bacillota	0.428333
1F113R09	Post-intervention	Bacteroidota	0.280975
1F113R09	Post-intervention	Pseudomonadota	0.0970505
1F113R10	Baseline	Actinomycetota	0.308512
1F113R10	Baseline	Bacillota	0.62696
1F113R10	Baseline	Bacteroidota	0
1F113R10	Baseline	Pseudomonadota	0.063259
1F113R11	Baseline	Actinomycetota	0.519263
1F113R11	Baseline	Bacillota	0.0952583
1F113R11	Baseline	Bacteroidota	0.289638
1F113R11	Baseline	Pseudomonadota	0.0953641
1F113R12	Baseline	Actinomycetota	0.53304
1F113R12	Baseline	Bacillota	0.373901
1F113R12	Baseline	Bacteroidota	0
1F113R12	Baseline	Pseudomonadota	0.0792726
1F113R13	Baseline	Actinomycetota	0.438924
1F113R13	Baseline	Bacillota	0.479761
1F113R13	Baseline	Bacteroidota	0.0714396
1F113R13	Baseline	Pseudomonadota	0.00946356
1F113R14	Baseline	Actinomycetota	0.708096
1F113R14	Baseline	Bacillota	0.104647
1F113R14	Baseline	Bacteroidota	0
1F113R14	Baseline	Pseudomonadota	0.165593
1F113R15	Baseline	Actinomycetota	0.3767
1F113R15	Baseline	Bacillota	0.296804
1F113R15	Baseline	Bacteroidota	0.194734
1F113R15	Baseline	Pseudomonadota	0.131762
1F113R16	Baseline	Actinomycetota	0.249446
1F113R16	Baseline	Bacillota	0.615712
1F113R16	Baseline	Bacteroidota	0
1F113R16	Baseline	Pseudomonadota	0.134842
1F113R17	Baseline	Actinomycetota	0.513641
1F113R17	Baseline	Bacillota	0.317553
1F113R17	Baseline	Bacteroidota	0.0763461
1F113R17	Baseline	Pseudomonadota	0.0916264
1F113R18	Baseline	Actinomycetota	0.119763
1F113R18	Baseline	Bacillota	0.560905
1F113R18	Baseline	Bacteroidota	0.159561
1F113R18	Baseline	Pseudomonadota	0.144282
1F113R19	Baseline	Actinomycetota	0.415013
1F113R19	Baseline	Bacillota	0.422782
1F113R19	Baseline	Bacteroidota	0
1F113R19	Baseline	Pseudomonadota	0.161198
1F113R20	Baseline	Actinomycetota	0.187968
1F113R20	Baseline	Bacillota	0.6648
1F113R20	Baseline	Bacteroidota	0.0361652
1F113R20	Baseline	Pseudomonadota	0.0887848
1F113R21	Baseline	Actinomycetota	0.421807
1F113R21	Baseline	Bacillota	0.348982
1F113R21	Baseline	Bacteroidota	0.0572723
1F113R21	Baseline	Pseudomonadota	0.171939
1F113R23	Baseline	Actinomycetota	0.408115
1F113R23	Baseline	Bacillota	0.420437
1F113R23	Baseline	Bacteroidota	0.0721506
1F113R23	Baseline	Pseudomonadota	0.0992973
1F113R24	Baseline	Actinomycetota	0.324642
1F113R24	Baseline	Bacillota	0.508502
1F113R24	Baseline	Bacteroidota	0.112874
1F113R24	Baseline	Pseudomonadota	0.0539811
1F114R01	Baseline	Actinomycetota	0.448685
1F114R01	Baseline	Bacillota	0.271465
1F114R01	Baseline	Bacteroidota	0.154897
1F114R01	Baseline	Pseudomonadota	0.124952
1F114R02	Baseline	Actinomycetota	0.849863
1F114R02	Baseline	Bacillota	0.146967
1F114R02	Baseline	Bacteroidota	0
1F114R02	Baseline	Pseudomonadota	0.00316977
1F114R03	Baseline	Actinomycetota	0.272418
1F114R03	Baseline	Bacillota	0.633098
1F114R03	Baseline	Bacteroidota	0
1F114R03	Baseline	Pseudomonadota	0.0924444
1F114R04	Baseline	Actinomycetota	0.221284
1F114R04	Baseline	Bacillota	0.225431
1F114R04	Baseline	Bacteroidota	0
1F114R04	Baseline	Pseudomonadota	0.235024
1F114R05	Baseline	Actinomycetota	0.357588
1F114R05	Baseline	Bacillota	0.399534
1F114R05	Baseline	Bacteroidota	0.118089
1F114R05	Baseline	Pseudomonadota	0.0798136
1F114R06	Baseline	Actinomycetota	0.589962
1F114R06	Baseline	Bacillota	0.26767
1F114R06	Baseline	Bacteroidota	0.0579914
1F114R06	Baseline	Pseudomonadota	0.0842643
1F114R07	Baseline	Actinomycetota	0.955325
1F114R07	Baseline	Bacillota	0.0383625
1F114R07	Baseline	Bacteroidota	0
1F114R07	Baseline	Pseudomonadota	0.00631205
1F114R08	Baseline	Actinomycetota	0.00750651
1F114R08	Baseline	Bacillota	0.969091
1F114R08	Baseline	Bacteroidota	0.00445975
1F114R08	Baseline	Pseudomonadota	0.0189429
1F114R10	Baseline	Actinomycetota	0.660175
1F114R10	Baseline	Bacillota	0.248576
1F114R10	Baseline	Bacteroidota	0
1F114R10	Baseline	Pseudomonadota	0.0912487
1F114R11	Baseline	Actinomycetota	0.265438
1F114R11	Baseline	Bacillota	0.198799
1F114R11	Baseline	Bacteroidota	0.238711
1F114R11	Baseline	Pseudomonadota	0.297052
1F114R12	Baseline	Actinomycetota	0.547863
1F114R12	Baseline	Bacillota	0.160029
1F114R12	Baseline	Bacteroidota	0.19627
1F114R12	Baseline	Pseudomonadota	0.094606
1F114R13	Baseline	Actinomycetota	0.0764943
1F114R13	Baseline	Bacillota	0.42459
1F114R13	Baseline	Bacteroidota	0.399018
1F114R13	Baseline	Pseudomonadota	0.0941468
1F114R14	Baseline	Actinomycetota	0.397167
1F114R14	Baseline	Bacillota	0.398996
1F114R14	Baseline	Bacteroidota	0.142633
1F114R14	Baseline	Pseudomonadota	0.05744
1F114R15	Baseline	Actinomycetota	0.305429
1F114R15	Baseline	Bacillota	0.36182
1F114R15	Baseline	Bacteroidota	0.276989
1F114R15	Baseline	Pseudomonadota	0.0557616
1F114R16	Baseline	Actinomycetota	0.508355
1F114R16	Baseline	Bacillota	0.446704
1F114R16	Baseline	Bacteroidota	0.0203883
1F114R16	Baseline	Pseudomonadota	0.0245525
1F114R17	Baseline	Actinomycetota	0.473668
1F114R17	Baseline	Bacillota	0.485613
1F114R17	Baseline	Bacteroidota	0.00888127
1F114R17	Baseline	Pseudomonadota	0.0318375
1F114R18	Baseline	Actinomycetota	0.203872
1F114R18	Baseline	Bacillota	0.545761
1F114R18	Baseline	Bacteroidota	0.201874
1F114R18	Baseline	Pseudomonadota	0.0475598
1F114R19	Baseline	Actinomycetota	0.517965
1F114R19	Baseline	Bacillota	0.348329
1F114R19	Baseline	Bacteroidota	0.00275928
1F114R19	Baseline	Pseudomonadota	0.130946
1F114R20	Baseline	Actinomycetota	0.415101
1F114R20	Baseline	Bacillota	0.0485878
1F114R20	Baseline	Bacteroidota	0.418224
1F114R20	Baseline	Pseudomonadota	0.118087
1F114R21	Baseline	Actinomycetota	0.351345
1F114R21	Baseline	Bacillota	0.367957
1F114R21	Baseline	Bacteroidota	0.168428
1F114R21	Baseline	Pseudomonadota	0.0887822
1F114R23	Baseline	Actinomycetota	0.297296
1F114R23	Baseline	Bacillota	0.276761
1F114R23	Baseline	Bacteroidota	0
1F114R23	Baseline	Pseudomonadota	0.364337
1F114R24	Baseline	Actinomycetota	0.309396
1F114R24	Baseline	Bacillota	0.310105
1F114R24	Baseline	Bacteroidota	0.00531506
1F114R24	Baseline	Pseudomonadota	0.375185
1F115R01	Baseline	Actinomycetota	0.0870455
1F115R01	Baseline	Bacillota	0.375849
1F115R01	Baseline	Bacteroidota	0.308193
1F115R01	Baseline	Pseudomonadota	0.228913
1F115R02	Baseline	Actinomycetota	0.457328
1F115R02	Baseline	Bacillota	0.0933845
1F115R02	Baseline	Bacteroidota	0.308662
1F115R02	Baseline	Pseudomonadota	0.140625
1F115R03	Baseline	Actinomycetota	0.499369
1F115R03	Baseline	Bacillota	0.134933
1F115R03	Baseline	Bacteroidota	0.238894
1F115R03	Baseline	Pseudomonadota	0.126805
1F115R04	Baseline	Actinomycetota	0.240804
1F115R04	Baseline	Bacillota	0.21264
1F115R04	Baseline	Bacteroidota	0.412222
1F115R04	Baseline	Pseudomonadota	0.134335
1F115R05	Baseline	Actinomycetota	0.358652
1F115R05	Baseline	Bacillota	0.357331
1F115R05	Baseline	Bacteroidota	0.0490872
1F115R05	Baseline	Pseudomonadota	0.234929
1F115R06	Baseline	Actinomycetota	0.31047
1F115R06	Baseline	Bacillota	0.334607
1F115R06	Baseline	Bacteroidota	0.255255
1F115R06	Baseline	Pseudomonadota	0.0571759
1F115R07	Baseline	Actinomycetota	0.483455
1F115R07	Baseline	Bacillota	0.120515
1F115R07	Baseline	Bacteroidota	0.295318
1F115R07	Baseline	Pseudomonadota	0.100712
1F115R08	Baseline	Actinomycetota	0.401782
1F115R08	Baseline	Bacillota	0.329518
1F115R08	Baseline	Bacteroidota	0.181556
1F115R08	Baseline	Pseudomonadota	0.0871448
1F115R09	Baseline	Actinomycetota	0.508229
1F115R09	Baseline	Bacillota	0.407539
1F115R09	Baseline	Bacteroidota	0.00528189
1F115R09	Baseline	Pseudomonadota	0.0607139
1F115R13	Baseline	Actinomycetota	0.0706514
1F115R13	Baseline	Bacillota	0.687584
1F115R13	Baseline	Bacteroidota	0
1F115R13	Baseline	Pseudomonadota	0.241765
1F115R14	Baseline	Actinomycetota	0.631176
1F115R14	Baseline	Bacillota	0.0813292
1F115R14	Baseline	Bacteroidota	0.209882
1F115R14	Baseline	Pseudomonadota	0.0775251
1F115R15	Baseline	Actinomycetota	0.0599126
1F115R15	Baseline	Bacillota	0.442202
1F115R15	Baseline	Bacteroidota	0.377262
1F115R15	Baseline	Pseudomonadota	0.0955204
1F115R16	Baseline	Actinomycetota	0.376505
1F115R16	Baseline	Bacillota	0.37672
1F115R16	Baseline	Bacteroidota	0.183486
1F115R16	Baseline	Pseudomonadota	0.0632884
1F115R17	Baseline	Actinomycetota	0.550263
1F115R17	Baseline	Bacillota	0.268397
1F115R17	Baseline	Bacteroidota	0.0534111
1F115R17	Baseline	Pseudomonadota	0.127929
1F115R18	Baseline	Actinomycetota	0.606513
1F115R18	Baseline	Bacillota	0.300397
1F115R18	Baseline	Bacteroidota	0
1F115R18	Baseline	Pseudomonadota	0.0930898
1F115R19	Baseline	Actinomycetota	0.170727
1F115R19	Baseline	Bacillota	0.156984
1F115R19	Baseline	Bacteroidota	0.201205
1F115R19	Baseline	Pseudomonadota	0.3591
1F115R20	Baseline	Actinomycetota	0.111827
1F115R20	Baseline	Bacillota	0.098859
1F115R20	Baseline	Bacteroidota	0.370974
1F115R20	Baseline	Pseudomonadota	0.0981432
1F115R21	Baseline	Actinomycetota	0.390071
1F115R21	Baseline	Bacillota	0.54894
1F115R21	Baseline	Bacteroidota	0.011617
1F115R21	Baseline	Pseudomonadota	0.0493721
2F100R01	Baseline	Actinomycetota	0.109556
2F100R01	Baseline	Bacillota	0.418213
2F100R01	Baseline	Bacteroidota	0.279845
2F100R01	Baseline	Pseudomonadota	0.191724
2F100R02	Baseline	Actinomycetota	0.168486
2F100R02	Baseline	Bacillota	0.344534
2F100R02	Baseline	Bacteroidota	0.244464
2F100R02	Baseline	Pseudomonadota	0.242517
2F100R03	Baseline	Actinomycetota	0.208083
2F100R03	Baseline	Bacillota	0.493068
2F100R03	Baseline	Bacteroidota	0.269947
2F100R03	Baseline	Pseudomonadota	0.0289013
2F100R04	Baseline	Actinomycetota	0.318956
2F100R04	Baseline	Bacillota	0.345312
2F100R04	Baseline	Bacteroidota	0.172451
2F100R04	Baseline	Pseudomonadota	0.163281
2F100R05	Baseline	Actinomycetota	0.334641
2F100R05	Baseline	Bacillota	0.32316
2F100R05	Baseline	Bacteroidota	0.312393
2F100R05	Baseline	Pseudomonadota	0.029806
2F100R06	Baseline	Actinomycetota	0.217745
2F100R06	Baseline	Bacillota	0.312493
2F100R06	Baseline	Bacteroidota	0.426858
2F100R06	Baseline	Pseudomonadota	0.031835
2F100R07	Baseline	Actinomycetota	0.676061
2F100R07	Baseline	Bacillota	0.160627
2F100R07	Baseline	Bacteroidota	0
2F100R07	Baseline	Pseudomonadota	0.163311
2F100R08	Baseline	Actinomycetota	0.00077106
2F100R08	Baseline	Bacillota	0.376052
2F100R08	Baseline	Bacteroidota	0.448082
2F100R08	Baseline	Pseudomonadota	0.174613
2F100R09	Baseline	Actinomycetota	0.109799
2F100R09	Baseline	Bacillota	0.34488
2F100R09	Baseline	Bacteroidota	0.379668
2F100R09	Baseline	Pseudomonadota	0.162656
2F100R14	Baseline	Actinomycetota	0.188328
2F100R14	Baseline	Bacillota	0.644779
2F100R14	Baseline	Bacteroidota	0
2F100R14	Baseline	Pseudomonadota	0.166893
2F100R15	Baseline	Actinomycetota	0.388553
2F100R15	Baseline	Bacillota	0.431332
2F100R15	Baseline	Bacteroidota	0
2F100R15	Baseline	Pseudomonadota	0.180115
2F100R16	Baseline	Actinomycetota	0.297716
2F100R16	Baseline	Bacillota	0.527139
2F100R16	Baseline	Bacteroidota	0.0943525
2F100R16	Baseline	Pseudomonadota	0.0764365
2F100R17	Baseline	Actinomycetota	0.138156
2F100R17	Baseline	Bacillota	0.407637
2F100R17	Baseline	Bacteroidota	0.176498
2F100R17	Baseline	Pseudomonadota	0.0341897
2F100R18	Baseline	Actinomycetota	0.202108
2F100R18	Baseline	Bacillota	0.425243
2F100R18	Baseline	Bacteroidota	0.242456
2F100R18	Baseline	Pseudomonadota	0.130193
2F100R19	Baseline	Actinomycetota	0.403314
2F100R19	Baseline	Bacillota	0.039973
2F100R19	Baseline	Bacteroidota	0.31571
2F100R19	Baseline	Pseudomonadota	0.241002
2F100R20	Baseline	Actinomycetota	0.655602
2F100R20	Baseline	Bacillota	0.205338
2F100R20	Baseline	Bacteroidota	0
2F100R20	Baseline	Pseudomonadota	0.13906
2F100R21	Baseline	Actinomycetota	0.00100843
2F100R21	Baseline	Bacillota	0.508159
2F100R21	Baseline	Bacteroidota	0.465774
2F100R21	Baseline	Pseudomonadota	0.0250581
2F101R01	Baseline	Actinomycetota	0.429077
2F101R01	Baseline	Bacillota	0.469211
2F101R01	Baseline	Bacteroidota	0
2F101R01	Baseline	Pseudomonadota	0.101712
2F101R02	Baseline	Actinomycetota	0.804675
2F101R02	Baseline	Bacillota	0.188604
2F101R02	Baseline	Bacteroidota	0.00145626
2F101R02	Baseline	Pseudomonadota	0.00526493
2F101R03	Baseline	Actinomycetota	0.505025
2F101R03	Baseline	Bacillota	0.421771
2F101R03	Baseline	Bacteroidota	0
2F101R03	Baseline	Pseudomonadota	0.0732043
2F101R04	Baseline	Actinomycetota	0.369081
2F101R04	Baseline	Bacillota	0.335202
2F101R04	Baseline	Bacteroidota	0.166285
2F101R04	Baseline	Pseudomonadota	0.129329
2F101R05	Baseline	Actinomycetota	0.576946
2F101R05	Baseline	Bacillota	0.193903
2F101R05	Baseline	Bacteroidota	0.0745273
2F101R05	Baseline	Pseudomonadota	0.152169
2F101R06	Baseline	Actinomycetota	0.685244
2F101R06	Baseline	Bacillota	0.232413
2F101R06	Baseline	Bacteroidota	0.000385683
2F101R06	Baseline	Pseudomonadota	0.0819577
2F101R07	Baseline	Actinomycetota	0.222117
2F101R07	Baseline	Bacillota	0.61448
2F101R07	Baseline	Bacteroidota	0.110957
2F101R07	Baseline	Pseudomonadota	0.0524461
2F101R08	Baseline	Actinomycetota	0.0905351
2F101R08	Baseline	Bacillota	0.346383
2F101R08	Baseline	Bacteroidota	0.194771
2F101R08	Baseline	Pseudomonadota	0.368311
2F101R09	Baseline	Actinomycetota	0.393673
2F101R09	Baseline	Bacillota	0.382393
2F101R09	Baseline	Bacteroidota	0.0154122
2F101R09	Baseline	Pseudomonadota	0.202256
2F101R10	Baseline	Actinomycetota	0.155676
2F101R10	Baseline	Bacillota	0.630437
2F101R10	Baseline	Bacteroidota	0.0237568
2F101R10	Baseline	Pseudomonadota	0.190129
2F101R11	Baseline	Actinomycetota	0.462172
2F101R11	Baseline	Bacillota	0.205806
2F101R11	Baseline	Bacteroidota	0.189475
2F101R11	Baseline	Pseudomonadota	0.142548
2F101R12	Baseline	Actinomycetota	0.385194
2F101R12	Baseline	Bacillota	0.428281
2F101R12	Baseline	Bacteroidota	0.0844616
2F101R12	Baseline	Pseudomonadota	0.102063
2F101R13	Baseline	Actinomycetota	0.624116
2F101R13	Baseline	Bacillota	0.19828
2F101R13	Baseline	Bacteroidota	0.0458416
2F101R13	Baseline	Pseudomonadota	0.131551
2F101R15	Baseline	Actinomycetota	0.600051
2F101R15	Baseline	Bacillota	0.0975592
2F101R15	Baseline	Bacteroidota	0.0558203
2F101R15	Baseline	Pseudomonadota	0.24657
2F101R16	Baseline	Actinomycetota	0.195277
2F101R16	Baseline	Bacillota	0.384866
2F101R16	Baseline	Bacteroidota	0.338167
2F101R16	Baseline	Pseudomonadota	0.0816897
2F101R17	Baseline	Actinomycetota	0.659816
2F101R17	Baseline	Bacillota	0.23382
2F101R17	Baseline	Bacteroidota	0
2F101R17	Baseline	Pseudomonadota	0.106365
2F101R18	Baseline	Actinomycetota	0.333119
2F101R18	Baseline	Bacillota	0.503077
2F101R18	Baseline	Bacteroidota	0
2F101R18	Baseline	Pseudomonadota	0.163804
2F101R19	Baseline	Actinomycetota	0.884726
2F101R19	Baseline	Bacillota	0.0294807
2F101R19	Baseline	Bacteroidota	0
2F101R19	Baseline	Pseudomonadota	0.0857937
2F101R20	Baseline	Actinomycetota	0.265158
2F101R20	Baseline	Bacillota	0.458906
2F101R20	Baseline	Bacteroidota	0.0282978
2F101R20	Baseline	Pseudomonadota	0.208863
2F101R21	Baseline	Actinomycetota	0.56305
2F101R21	Baseline	Bacillota	0.262955
2F101R21	Baseline	Bacteroidota	0
2F101R21	Baseline	Pseudomonadota	0.173995
2F101R22	Baseline	Actinomycetota	0.0735131
2F101R22	Baseline	Bacillota	0.316956
2F101R22	Baseline	Bacteroidota	0.0103436
2F101R22	Baseline	Pseudomonadota	0.599187
2F101R23	Baseline	Actinomycetota	0.426099
2F101R23	Baseline	Bacillota	0.306674
2F101R23	Baseline	Bacteroidota	0.178997
2F101R23	Baseline	Pseudomonadota	0.0882306
2F101R24	Baseline	Actinomycetota	0.712282
2F101R24	Baseline	Bacillota	0.0616199
2F101R24	Baseline	Bacteroidota	0
2F101R24	Baseline	Pseudomonadota	0.218899
2F102R01	Baseline	Actinomycetota	0.422393
2F102R01	Baseline	Bacillota	0.473992
2F102R01	Baseline	Bacteroidota	9.6e-05
2F102R01	Baseline	Pseudomonadota	0.103519
2F102R02	Baseline	Actinomycetota	0.0800455
2F102R02	Baseline	Bacillota	0.545816
2F102R02	Baseline	Bacteroidota	0
2F102R02	Baseline	Pseudomonadota	0.374138
2F102R03	Baseline	Actinomycetota	0.374389
2F102R03	Baseline	Bacillota	0.403237
2F102R03	Baseline	Bacteroidota	0.0387992
2F102R03	Baseline	Pseudomonadota	0.183576
2F102R04	Baseline	Actinomycetota	0.452129
2F102R04	Baseline	Bacillota	0.334639
2F102R04	Baseline	Bacteroidota	0.169278
2F102R04	Baseline	Pseudomonadota	0.0439544
2F102R05	Baseline	Actinomycetota	0.459261
2F102R05	Baseline	Bacillota	0.167297
2F102R05	Baseline	Bacteroidota	0.359548
2F102R05	Baseline	Pseudomonadota	0.0138947
2F102R06	Baseline	Actinomycetota	0.285861
2F102R06	Baseline	Bacillota	0.55468
2F102R06	Baseline	Bacteroidota	0.00234553
2F102R06	Baseline	Pseudomonadota	0.157114
2F102R07	Baseline	Actinomycetota	0.466559
2F102R07	Baseline	Bacillota	0.406365
2F102R07	Baseline	Bacteroidota	0.0892664
2F102R07	Baseline	Pseudomonadota	0.0298813
2F102R08	Baseline	Actinomycetota	0.0802017
2F102R08	Baseline	Bacillota	0.849945
2F102R08	Baseline	Bacteroidota	0
2F102R08	Baseline	Pseudomonadota	0.0698531
2F102R09	Baseline	Actinomycetota	0.624107
2F102R09	Baseline	Bacillota	0.282457
2F102R09	Baseline	Bacteroidota	0.0835319
2F102R09	Baseline	Pseudomonadota	0.00981079
2F102R10	Baseline	Actinomycetota	0.896167
2F102R10	Baseline	Bacillota	0.0547599
2F102R10	Baseline	Bacteroidota	0
2F102R10	Baseline	Pseudomonadota	0.0490733
2F102R11	Baseline	Actinomycetota	0.546692
2F102R11	Baseline	Bacillota	0.278679
2F102R11	Baseline	Bacteroidota	0.0405651
2F102R11	Baseline	Pseudomonadota	0.134063
2F102R12	Baseline	Actinomycetota	0.627765
2F102R12	Baseline	Bacillota	0.258464
2F102R12	Baseline	Bacteroidota	0
2F102R12	Baseline	Pseudomonadota	0.112186
2F102R13	Baseline	Actinomycetota	0.0489877
2F102R13	Baseline	Bacillota	0.506755
2F102R13	Baseline	Bacteroidota	0.220481
2F102R13	Baseline	Pseudomonadota	0.00135467
2F102R14	Baseline	Actinomycetota	0.392819
2F102R14	Baseline	Bacillota	0.213911
2F102R14	Baseline	Bacteroidota	0.280105
2F102R14	Baseline	Pseudomonadota	0.112878
2F102R15	Baseline	Actinomycetota	0.377823
2F102R15	Baseline	Bacillota	0.290284
2F102R15	Baseline	Bacteroidota	0.235974
2F102R15	Baseline	Pseudomonadota	0.0959195
2F102R16	Post-intervention	Actinomycetota	0.368148
2F102R16	Post-intervention	Bacillota	0.320323
2F102R16	Post-intervention	Bacteroidota	0.228108
2F102R16	Post-intervention	Pseudomonadota	0.0574982
2F102R17	Post-intervention	Actinomycetota	0.297304
2F102R17	Post-intervention	Bacillota	0.340035
2F102R17	Post-intervention	Bacteroidota	0.155502
2F102R17	Post-intervention	Pseudomonadota	0.205612
2F102R18	Post-intervention	Actinomycetota	0.388892
2F102R18	Post-intervention	Bacillota	0.383866
2F102R18	Post-intervention	Bacteroidota	0.156252
2F102R18	Post-intervention	Pseudomonadota	0.0709898
2F102R19	Post-intervention	Actinomycetota	0.117756
2F102R19	Post-intervention	Bacillota	0.0667159
2F102R19	Post-intervention	Bacteroidota	0.595746
2F102R19	Post-intervention	Pseudomonadota	0.215085
2F102R20	Post-intervention	Actinomycetota	0.329091
2F102R20	Post-intervention	Bacillota	0.1707
2F102R20	Post-intervention	Bacteroidota	0.453541
2F102R20	Post-intervention	Pseudomonadota	0.045726
2F102R21	Post-intervention	Actinomycetota	0.666683
2F102R21	Post-intervention	Bacillota	0.176933
2F102R21	Post-intervention	Bacteroidota	0.0891742
2F102R21	Post-intervention	Pseudomonadota	0.0672101
2F102R22	Post-intervention	Actinomycetota	0.640125
2F102R22	Post-intervention	Bacillota	0.276261
2F102R22	Post-intervention	Bacteroidota	0.0189228
2F102R22	Post-intervention	Pseudomonadota	0.0474779
2F102R23	Post-intervention	Actinomycetota	0.501774
2F102R23	Post-intervention	Bacillota	0.280954
2F102R23	Post-intervention	Bacteroidota	0.194721
2F102R23	Post-intervention	Pseudomonadota	0.020228
2F102R24	Post-intervention	Actinomycetota	0.210134
2F102R24	Post-intervention	Bacillota	0.282064
2F102R24	Post-intervention	Bacteroidota	0.284912
2F102R24	Post-intervention	Pseudomonadota	0.118225
2F103R01	Baseline	Actinomycetota	0.632037
2F103R01	Baseline	Bacillota	0.149315
2F103R01	Baseline	Bacteroidota	0.0271763
2F103R01	Baseline	Pseudomonadota	0.102254
2F103R02	Baseline	Actinomycetota	0.438485
2F103R02	Baseline	Bacillota	0.348586
2F103R02	Baseline	Bacteroidota	0
2F103R02	Baseline	Pseudomonadota	0.212929
2F103R03	Baseline	Actinomycetota	0.78964
2F103R03	Baseline	Bacillota	0.0451022
2F103R03	Baseline	Bacteroidota	0.0597714
2F103R03	Baseline	Pseudomonadota	0.105487
2F103R04	Baseline	Actinomycetota	0.364568
2F103R04	Baseline	Bacillota	0.243264
2F103R04	Baseline	Bacteroidota	0.342383
2F103R04	Baseline	Pseudomonadota	0.0497847
2F103R05	Baseline	Actinomycetota	0.319728
2F103R05	Baseline	Bacillota	0.595132
2F103R05	Baseline	Bacteroidota	0.0449014
2F103R05	Baseline	Pseudomonadota	0.0402381
2F103R06	Baseline	Actinomycetota	0.28815
2F103R06	Baseline	Bacillota	0.206148
2F103R06	Baseline	Bacteroidota	0.447103
2F103R06	Baseline	Pseudomonadota	0.0438612
2F103R07	Baseline	Actinomycetota	0.582887
2F103R07	Baseline	Bacillota	0.102688
2F103R07	Baseline	Bacteroidota	0.121029
2F103R07	Baseline	Pseudomonadota	0.193396
2F103R08	Baseline	Actinomycetota	0.686715
2F103R08	Baseline	Bacillota	0.207296
2F103R08	Baseline	Bacteroidota	0
2F103R08	Baseline	Pseudomonadota	0.0826735
2F103R09	Baseline	Actinomycetota	0.0184356
2F103R09	Baseline	Bacillota	0.359234
2F103R09	Baseline	Bacteroidota	0.198112
2F103R09	Baseline	Pseudomonadota	0.0450692
2F103R10	Baseline	Actinomycetota	0.574318
2F103R10	Baseline	Bacillota	0.0168612
2F103R10	Baseline	Bacteroidota	0.138544
2F103R10	Baseline	Pseudomonadota	0.270277
2F103R11	Baseline	Actinomycetota	0.491406
2F103R11	Baseline	Bacillota	0.483442
2F103R11	Baseline	Bacteroidota	0.0154056
2F103R11	Baseline	Pseudomonadota	0.00623559
2F103R12	Baseline	Actinomycetota	0.393137
2F103R12	Baseline	Bacillota	0.173247
2F103R12	Baseline	Bacteroidota	0.197662
2F103R12	Baseline	Pseudomonadota	0.231381
2F103R13	Post-intervention	Actinomycetota	0.425401
2F103R13	Post-intervention	Bacillota	0.488613
2F103R13	Post-intervention	Bacteroidota	0.0572263
2F103R13	Post-intervention	Pseudomonadota	0.0287591
2F103R15	Post-intervention	Actinomycetota	0.525092
2F103R15	Post-intervention	Bacillota	0.199073
2F103R15	Post-intervention	Bacteroidota	0.1882
2F103R15	Post-intervention	Pseudomonadota	0.0811049
2F103R16	Post-intervention	Actinomycetota	0.160222
2F103R16	Post-intervention	Bacillota	0.313226
2F103R16	Post-intervention	Bacteroidota	0.231523
2F103R16	Post-intervention	Pseudomonadota	0.0777051
2F103R17	Post-intervention	Actinomycetota	0.262225
2F103R17	Post-intervention	Bacillota	0.174046
2F103R17	Post-intervention	Bacteroidota	0.422227
2F103R17	Post-intervention	Pseudomonadota	0.129191
2F103R18	Post-intervention	Actinomycetota	0.0791443
2F103R18	Post-intervention	Bacillota	0.249564
2F103R18	Post-intervention	Bacteroidota	0.309367
2F103R18	Post-intervention	Pseudomonadota	0.186379
2F103R19	Post-intervention	Actinomycetota	0.00372753
2F103R19	Post-intervention	Bacillota	0.461738
2F103R19	Post-intervention	Bacteroidota	0.386201
2F103R19	Post-intervention	Pseudomonadota	0.142925
2F103R20	Post-intervention	Actinomycetota	0.23495
2F103R20	Post-intervention	Bacillota	0.20249
2F103R20	Post-intervention	Bacteroidota	0.413037
2F103R20	Post-intervention	Pseudomonadota	0.149292
2F103R21	Post-intervention	Actinomycetota	0.277253
2F103R21	Post-intervention	Bacillota	0.550552
2F103R21	Post-intervention	Bacteroidota	0.138193
2F103R21	Post-intervention	Pseudomonadota	0.0299424
2F103R22	Post-intervention	Actinomycetota	0.264577
2F103R22	Post-intervention	Bacillota	0.352943
2F103R22	Post-intervention	Bacteroidota	0.192233
2F103R22	Post-intervention	Pseudomonadota	0.169383
2F103R23	Post-intervention	Actinomycetota	0.123206
2F103R23	Post-intervention	Bacillota	0.540091
2F103R23	Post-intervention	Bacteroidota	0.0991657
2F103R23	Post-intervention	Pseudomonadota	0.184013
2F103R24	Post-intervention	Actinomycetota	0.220726
2F103R24	Post-intervention	Bacillota	0.441877
2F103R24	Post-intervention	Bacteroidota	0.266677
2F103R24	Post-intervention	Pseudomonadota	0.0707203
2F105R01	Baseline	Actinomycetota	0.504386
2F105R01	Baseline	Bacillota	0.356399
2F105R01	Baseline	Bacteroidota	0.000573912
2F105R01	Baseline	Pseudomonadota	0.138641
2F105R02	Baseline	Actinomycetota	0.218771
2F105R02	Baseline	Bacillota	0.704723
2F105R02	Baseline	Bacteroidota	0.00905788
2F105R02	Baseline	Pseudomonadota	0.0674479
2F105R03	Baseline	Actinomycetota	0.245463
2F105R03	Baseline	Bacillota	0.311046
2F105R03	Baseline	Bacteroidota	0.351437
2F105R03	Baseline	Pseudomonadota	0.0572136
2F105R04	Baseline	Actinomycetota	0.139685
2F105R04	Baseline	Bacillota	0.587714
2F105R04	Baseline	Bacteroidota	0
2F105R04	Baseline	Pseudomonadota	0.272601
2F105R05	Baseline	Actinomycetota	0.582056
2F105R05	Baseline	Bacillota	0.266061
2F105R05	Baseline	Bacteroidota	0.000483395
2F105R05	Baseline	Pseudomonadota	0.148982
2F105R06	Baseline	Actinomycetota	0.654242
2F105R06	Baseline	Bacillota	0.157282
2F105R06	Baseline	Bacteroidota	0.154351
2F105R06	Baseline	Pseudomonadota	0.0286564
2F105R07	Baseline	Actinomycetota	0.361524
2F105R07	Baseline	Bacillota	0.114333
2F105R07	Baseline	Bacteroidota	0.451168
2F105R07	Baseline	Pseudomonadota	0.0724772
2F105R08	Baseline	Actinomycetota	0.473017
2F105R08	Baseline	Bacillota	0.419661
2F105R08	Baseline	Bacteroidota	0
2F105R08	Baseline	Pseudomonadota	0.107322
2F105R09	Baseline	Actinomycetota	0.531274
2F105R09	Baseline	Bacillota	0.373168
2F105R09	Baseline	Bacteroidota	0.00207441
2F105R09	Baseline	Pseudomonadota	0.0356708
2F105R10	Baseline	Actinomycetota	0.286962
2F105R10	Baseline	Bacillota	0.289901
2F105R10	Baseline	Bacteroidota	0.355923
2F105R10	Baseline	Pseudomonadota	0.0672147
2F105R11	Baseline	Actinomycetota	0.818227
2F105R11	Baseline	Bacillota	0.0386168
2F105R11	Baseline	Bacteroidota	0
2F105R11	Baseline	Pseudomonadota	0.143156
2F105R12	Baseline	Actinomycetota	0.379298
2F105R12	Baseline	Bacillota	0.376945
2F105R12	Baseline	Bacteroidota	0
2F105R12	Baseline	Pseudomonadota	0.177424
2F105R14	Post-intervention	Actinomycetota	0.276083
2F105R14	Post-intervention	Bacillota	0.556829
2F105R14	Post-intervention	Bacteroidota	0.106515
2F105R14	Post-intervention	Pseudomonadota	0.060444
2F105R15	Post-intervention	Actinomycetota	0.121092
2F105R15	Post-intervention	Bacillota	0.593172
2F105R15	Post-intervention	Bacteroidota	0.227617
2F105R15	Post-intervention	Pseudomonadota	0.0581183
2F105R16	Post-intervention	Actinomycetota	0.203937
2F105R16	Post-intervention	Bacillota	0.449026
2F105R16	Post-intervention	Bacteroidota	0.271497
2F105R16	Post-intervention	Pseudomonadota	0.0755397
2F105R17	Post-intervention	Actinomycetota	0.00849584
2F105R17	Post-intervention	Bacillota	0.589955
2F105R17	Post-intervention	Bacteroidota	0.16305
2F105R17	Post-intervention	Pseudomonadota	0.237751
2F105R18	Post-intervention	Actinomycetota	0.0101089
2F105R18	Post-intervention	Bacillota	0.472839
2F105R18	Post-intervention	Bacteroidota	0.013002
2F105R18	Post-intervention	Pseudomonadota	0.223451
2F105R19	Post-intervention	Actinomycetota	0.113408
2F105R19	Post-intervention	Bacillota	0.485313
2F105R19	Post-intervention	Bacteroidota	0.261045
2F105R19	Post-intervention	Pseudomonadota	0.107097
2F105R20	Post-intervention	Actinomycetota	0.373617
2F105R20	Post-intervention	Bacillota	0.262655
2F105R20	Post-intervention	Bacteroidota	0.242026
2F105R20	Post-intervention	Pseudomonadota	0.121702
2F105R21	Post-intervention	Actinomycetota	0.286572
2F105R21	Post-intervention	Bacillota	0.0835796
2F105R21	Post-intervention	Bacteroidota	0.573082
2F105R21	Post-intervention	Pseudomonadota	0.0567669
2F105R22	Post-intervention	Actinomycetota	0.32809
2F105R22	Post-intervention	Bacillota	0.204082
2F105R22	Post-intervention	Bacteroidota	0.411098
2F105R22	Post-intervention	Pseudomonadota	0.0559963
2F105R23	Post-intervention	Actinomycetota	0.603535
2F105R23	Post-intervention	Bacillota	0.396465
2F105R23	Post-intervention	Bacteroidota	0
2F105R23	Post-intervention	Pseudomonadota	0
2F105R24	Post-intervention	Actinomycetota	0.286106
2F105R24	Post-intervention	Bacillota	0.461849
2F105R24	Post-intervention	Bacteroidota	0.106691
2F105R24	Post-intervention	Pseudomonadota	0.129926
2F106R01	Baseline	Actinomycetota	0.621558
2F106R01	Baseline	Bacillota	0.0606861
2F106R01	Baseline	Bacteroidota	0.263421
2F106R01	Baseline	Pseudomonadota	0.044599
2F106R02	Baseline	Actinomycetota	0.226873
2F106R02	Baseline	Bacillota	0.406988
2F106R02	Baseline	Bacteroidota	0.217256
2F106R02	Baseline	Pseudomonadota	0.14096
2F106R03	Baseline	Actinomycetota	0.506281
2F106R03	Baseline	Bacillota	0.102164
2F106R03	Baseline	Bacteroidota	0.368739
2F106R03	Baseline	Pseudomonadota	0.0228157
2F106R04	Baseline	Actinomycetota	0.570267
2F106R04	Baseline	Bacillota	0.240321
2F106R04	Baseline	Bacteroidota	0.0945403
2F106R04	Baseline	Pseudomonadota	0.0948712
2F106R05	Baseline	Actinomycetota	0.8556
2F106R05	Baseline	Bacillota	0.143962
2F106R05	Baseline	Bacteroidota	9.73e-05
2F106R05	Baseline	Pseudomonadota	0.00034045
2F106R06	Baseline	Actinomycetota	0.526762
2F106R06	Baseline	Bacillota	0.460984
2F106R06	Baseline	Bacteroidota	0.000206979
2F106R06	Baseline	Pseudomonadota	0.0120462
2F106R07	Baseline	Actinomycetota	0.047361
2F106R07	Baseline	Bacillota	0.468593
2F106R07	Baseline	Bacteroidota	0.453843
2F106R07	Baseline	Pseudomonadota	0.0281457
2F106R08	Baseline	Actinomycetota	0.714077
2F106R08	Baseline	Bacillota	0.176273
2F106R08	Baseline	Bacteroidota	0
2F106R08	Baseline	Pseudomonadota	0.10965
2F106R09	Baseline	Actinomycetota	0.781502
2F106R09	Baseline	Bacillota	0.0393884
2F106R09	Baseline	Bacteroidota	0
2F106R09	Baseline	Pseudomonadota	0.17911
2F106R10	Baseline	Actinomycetota	0.798342
2F106R10	Baseline	Bacillota	0.192485
2F106R10	Baseline	Bacteroidota	0.00014716
2F106R10	Baseline	Pseudomonadota	0.00873148
2F106R11	Baseline	Actinomycetota	0.565024
2F106R11	Baseline	Bacillota	0.260303
2F106R11	Baseline	Bacteroidota	0
2F106R11	Baseline	Pseudomonadota	0.174674
2F106R12	Baseline	Actinomycetota	0.789283
2F106R12	Baseline	Bacillota	0.0533678
2F106R12	Baseline	Bacteroidota	0
2F106R12	Baseline	Pseudomonadota	0.157349
2F106R13	Post-intervention	Actinomycetota	0.329814
2F106R13	Post-intervention	Bacillota	0.335371
2F106R13	Post-intervention	Bacteroidota	0.287858
2F106R13	Post-intervention	Pseudomonadota	0.0439011
2F106R14	Post-intervention	Actinomycetota	0.424458
2F106R14	Post-intervention	Bacillota	0.18107
2F106R14	Post-intervention	Bacteroidota	0.189536
2F106R14	Post-intervention	Pseudomonadota	0.196335
2F106R15	Post-intervention	Actinomycetota	0.433508
2F106R15	Post-intervention	Bacillota	0.0971069
2F106R15	Post-intervention	Bacteroidota	0.265724
2F106R15	Post-intervention	Pseudomonadota	0.138297
2F106R16	Post-intervention	Actinomycetota	0.0740459
2F106R16	Post-intervention	Bacillota	0.552281
2F106R16	Post-intervention	Bacteroidota	0.233711
2F106R16	Post-intervention	Pseudomonadota	0.118978
2F106R17	Post-intervention	Actinomycetota	0.476827
2F106R17	Post-intervention	Bacillota	0.268425
2F106R17	Post-intervention	Bacteroidota	0.215475
2F106R17	Post-intervention	Pseudomonadota	0.0385307
2F106R18	Post-intervention	Actinomycetota	0.249471
2F106R18	Post-intervention	Bacillota	0.470847
2F106R18	Post-intervention	Bacteroidota	0.0412713
2F106R18	Post-intervention	Pseudomonadota	0.238411
2F106R19	Post-intervention	Actinomycetota	0.245203
2F106R19	Post-intervention	Bacillota	0.333604
2F106R19	Post-intervention	Bacteroidota	0.36566
2F106R19	Post-intervention	Pseudomonadota	0.055533
2F106R20	Post-intervention	Actinomycetota	0.546961
2F106R20	Post-intervention	Bacillota	0.265297
2F106R20	Post-intervention	Bacteroidota	0.169697
2F106R20	Post-intervention	Pseudomonadota	0.0180449
2F106R21	Post-intervention	Actinomycetota	0.00247137
2F106R21	Post-intervention	Bacillota	0.443176
2F106R21	Post-intervention	Bacteroidota	0.454349
2F106R21	Post-intervention	Pseudomonadota	0.0718438
2F106R22	Post-intervention	Actinomycetota	0.0997512
2F106R22	Post-intervention	Bacillota	0.449545
2F106R22	Post-intervention	Bacteroidota	0.354565
2F106R22	Post-intervention	Pseudomonadota	0.0776335
2F106R23	Post-intervention	Actinomycetota	0.252908
2F106R23	Post-intervention	Bacillota	0.460519
2F106R23	Post-intervention	Bacteroidota	0.150051
2F106R23	Post-intervention	Pseudomonadota	0.103924
2F106R24	Post-intervention	Actinomycetota	0.356131
2F106R24	Post-intervention	Bacillota	0.322245
2F106R24	Post-intervention	Bacteroidota	0
2F106R24	Post-intervention	Pseudomonadota	0.321624
2F107R01	Baseline	Actinomycetota	0.191163
2F107R01	Baseline	Bacillota	0.491346
2F107R01	Baseline	Bacteroidota	0.186316
2F107R01	Baseline	Pseudomonadota	0.0877214
2F107R02	Baseline	Actinomycetota	0.475267
2F107R02	Baseline	Bacillota	0.235449
2F107R02	Baseline	Bacteroidota	0
2F107R02	Baseline	Pseudomonadota	0.289285
2F107R03	Baseline	Actinomycetota	0.100341
2F107R03	Baseline	Bacillota	0.421793
2F107R03	Baseline	Bacteroidota	0.254349
2F107R03	Baseline	Pseudomonadota	0.21271
2F107R05	Baseline	Actinomycetota	0.391961
2F107R05	Baseline	Bacillota	0.524428
2F107R05	Baseline	Bacteroidota	0.024124
2F107R05	Baseline	Pseudomonadota	0.0594867
2F107R06	Baseline	Actinomycetota	0.647531
2F107R06	Baseline	Bacillota	0.332903
2F107R06	Baseline	Bacteroidota	0
2F107R06	Baseline	Pseudomonadota	0.0195652
2F107R07	Baseline	Actinomycetota	0.899376
2F107R07	Baseline	Bacillota	0.099738
2F107R07	Baseline	Bacteroidota	0.000147596
2F107R07	Baseline	Pseudomonadota	0.00073798
2F107R08	Baseline	Actinomycetota	0.636081
2F107R08	Baseline	Bacillota	0.155721
2F107R08	Baseline	Bacteroidota	0
2F107R08	Baseline	Pseudomonadota	0.208198
2F107R09	Baseline	Actinomycetota	0.584443
2F107R09	Baseline	Bacillota	0.250102
2F107R09	Baseline	Bacteroidota	8.17e-05
2F107R09	Baseline	Pseudomonadota	0.165373
2F107R13	Post-intervention	Actinomycetota	0.416698
2F107R13	Post-intervention	Bacillota	0.411752
2F107R13	Post-intervention	Bacteroidota	0.00117356
2F107R13	Post-intervention	Pseudomonadota	0.170376
2F107R14	Post-intervention	Actinomycetota	0.182765
2F107R14	Post-intervention	Bacillota	0.567553
2F107R14	Post-intervention	Bacteroidota	0.0290517
2F107R14	Post-intervention	Pseudomonadota	0.22063
2F107R15	Post-intervention	Actinomycetota	0.167025
2F107R15	Post-intervention	Bacillota	0.457957
2F107R15	Post-intervention	Bacteroidota	0.331482
2F107R15	Post-intervention	Pseudomonadota	0.0428066
2F107R16	Post-intervention	Actinomycetota	0.139315
2F107R16	Post-intervention	Bacillota	0.505686
2F107R16	Post-intervention	Bacteroidota	0.241728
2F107R16	Post-intervention	Pseudomonadota	0.0941971
2F107R17	Post-intervention	Actinomycetota	0.072419
2F107R17	Post-intervention	Bacillota	0.74916
2F107R17	Post-intervention	Bacteroidota	0.0264106
2F107R17	Post-intervention	Pseudomonadota	0.135144
2F107R18	Post-intervention	Actinomycetota	0.118236
2F107R18	Post-intervention	Bacillota	0.368555
2F107R18	Post-intervention	Bacteroidota	0.316323
2F107R18	Post-intervention	Pseudomonadota	0.195708
2F107R19	Post-intervention	Actinomycetota	0.403129
2F107R19	Post-intervention	Bacillota	0.285137
2F107R19	Post-intervention	Bacteroidota	0
2F107R19	Post-intervention	Pseudomonadota	0.296429
2F107R20	Post-intervention	Actinomycetota	0.152962
2F107R20	Post-intervention	Bacillota	0.351651
2F107R20	Post-intervention	Bacteroidota	0.361145
2F107R20	Post-intervention	Pseudomonadota	0.134243
2F107R21	Post-intervention	Actinomycetota	0.148505
2F107R21	Post-intervention	Bacillota	0.492224
2F107R21	Post-intervention	Bacteroidota	0.202532
2F107R21	Post-intervention	Pseudomonadota	0.156739
2F108R01	Baseline	Actinomycetota	0.552415
2F108R01	Baseline	Bacillota	0.28791
2F108R01	Baseline	Bacteroidota	0.000156814
2F108R01	Baseline	Pseudomonadota	0.159244
2F108R04	Post-intervention	Actinomycetota	0.116673
2F108R04	Post-intervention	Bacillota	0.293892
2F108R04	Post-intervention	Bacteroidota	0.423727
2F108R04	Post-intervention	Pseudomonadota	0.0666131
2F108R07	Post-intervention	Actinomycetota	0.0027808
2F108R07	Post-intervention	Bacillota	0.766614
2F108R07	Post-intervention	Bacteroidota	0
2F108R07	Post-intervention	Pseudomonadota	0.230605
2F108R08	Post-intervention	Actinomycetota	0.40109
2F108R08	Post-intervention	Bacillota	0.448669
2F108R08	Post-intervention	Bacteroidota	0.0586354
2F108R08	Post-intervention	Pseudomonadota	0.0896312
2F108R09	Post-intervention	Actinomycetota	0.55556
2F108R09	Post-intervention	Bacillota	0.286107
2F108R09	Post-intervention	Bacteroidota	0
2F108R09	Post-intervention	Pseudomonadota	0.158333
2F108R13	Post-intervention	Actinomycetota	0.287109
2F108R13	Post-intervention	Bacillota	0.366909
2F108R13	Post-intervention	Bacteroidota	0.284051
2F108R13	Post-intervention	Pseudomonadota	0.0617102
2F108R14	Post-intervention	Actinomycetota	0.0214382
2F108R14	Post-intervention	Bacillota	0.415255
2F108R14	Post-intervention	Bacteroidota	0.448085
2F108R14	Post-intervention	Pseudomonadota	0.105007
2F108R15	Post-intervention	Actinomycetota	0.346649
2F108R15	Post-intervention	Bacillota	0.222975
2F108R15	Post-intervention	Bacteroidota	0.276413
2F108R15	Post-intervention	Pseudomonadota	0.152839
2F108R16	Post-intervention	Actinomycetota	0.293786
2F108R16	Post-intervention	Bacillota	0.0958148
2F108R16	Post-intervention	Bacteroidota	0.404946
2F108R16	Post-intervention	Pseudomonadota	0.205453
2F108R17	Post-intervention	Actinomycetota	0.0366585
2F108R17	Post-intervention	Bacillota	0.320149
2F108R17	Post-intervention	Bacteroidota	0.27068
2F108R17	Post-intervention	Pseudomonadota	0.0933156
2F108R18	Post-intervention	Actinomycetota	0.28759
2F108R18	Post-intervention	Bacillota	0.298216
2F108R18	Post-intervention	Bacteroidota	0.384663
2F108R18	Post-intervention	Pseudomonadota	0.0123749
2F108R19	Post-intervention	Actinomycetota	0.350258
2F108R19	Post-intervention	Bacillota	0.360821
2F108R19	Post-intervention	Bacteroidota	0.198416
2F108R19	Post-intervention	Pseudomonadota	0.0638879
2F108R20	Post-intervention	Actinomycetota	0.0783082
2F108R20	Post-intervention	Bacillota	0.315452
2F108R20	Post-intervention	Bacteroidota	0.333552
2F108R20	Post-intervention	Pseudomonadota	0.0892494
2F108R21	Post-intervention	Actinomycetota	0.251016
2F108R21	Post-intervention	Bacillota	0.233901
2F108R21	Post-intervention	Bacteroidota	0.367925
2F108R21	Post-intervention	Pseudomonadota	0.129209
2F109R01	Post-intervention	Actinomycetota	0.235915
2F109R01	Post-intervention	Bacillota	0.323649
2F109R01	Post-intervention	Bacteroidota	0.430121
2F109R01	Post-intervention	Pseudomonadota	0.0103144
2F109R02	Post-intervention	Actinomycetota	0.658676
2F109R02	Post-intervention	Bacillota	0.245208
2F109R02	Post-intervention	Bacteroidota	0
2F109R02	Post-intervention	Pseudomonadota	0.0961157
2F109R03	Post-intervention	Actinomycetota	0.533018
2F109R03	Post-intervention	Bacillota	0.246876
2F109R03	Post-intervention	Bacteroidota	0
2F109R03	Post-intervention	Pseudomonadota	0.220106
2F109R04	Post-intervention	Actinomycetota	0.489177
2F109R04	Post-intervention	Bacillota	0.116132
2F109R04	Post-intervention	Bacteroidota	0.386564
2F109R04	Post-intervention	Pseudomonadota	0.00520279
2F109R05	Post-intervention	Actinomycetota	0.461329
2F109R05	Post-intervention	Bacillota	0.183673
2F109R05	Post-intervention	Bacteroidota	0.319651
2F109R05	Post-intervention	Pseudomonadota	0.0353471
2F109R06	Post-intervention	Actinomycetota	0.368095
2F109R06	Post-intervention	Bacillota	0.224703
2F109R06	Post-intervention	Bacteroidota	0.270569
2F109R06	Post-intervention	Pseudomonadota	0.136632
2F109R07	Post-intervention	Actinomycetota	0.204724
2F109R07	Post-intervention	Bacillota	0.193533
2F109R07	Post-intervention	Bacteroidota	0.487164
2F109R07	Post-intervention	Pseudomonadota	0.104976
2F109R08	Post-intervention	Actinomycetota	0.314489
2F109R08	Post-intervention	Bacillota	0.23746
2F109R08	Post-intervention	Bacteroidota	0.308504
2F109R08	Post-intervention	Pseudomonadota	0.139548
2F109R09	Post-intervention	Actinomycetota	0.280629
2F109R09	Post-intervention	Bacillota	0.351632
2F109R09	Post-intervention	Bacteroidota	0.149175
2F109R09	Post-intervention	Pseudomonadota	0.218564
2F109R10	Post-intervention	Actinomycetota	0.125346
2F109R10	Post-intervention	Bacillota	0.397722
2F109R10	Post-intervention	Bacteroidota	0.453532
2F109R10	Post-intervention	Pseudomonadota	0.0169193
2F109R11	Post-intervention	Actinomycetota	0.344196
2F109R11	Post-intervention	Bacillota	0.176666
2F109R11	Post-intervention	Bacteroidota	0.307927
2F109R11	Post-intervention	Pseudomonadota	0.171212
2F109R12	Post-intervention	Actinomycetota	0.160374
2F109R12	Post-intervention	Bacillota	0.402412
2F109R12	Post-intervention	Bacteroidota	0.164461
2F109R12	Post-intervention	Pseudomonadota	0.271741
2F109R13	Post-intervention	Actinomycetota	0.107005
2F109R13	Post-intervention	Bacillota	0.269142
2F109R13	Post-intervention	Bacteroidota	0.510532
2F109R13	Post-intervention	Pseudomonadota	0.113321
2F109R14	Post-intervention	Actinomycetota	0.432252
2F109R14	Post-intervention	Bacillota	0.206152
2F109R14	Post-intervention	Bacteroidota	0.217227
2F109R14	Post-intervention	Pseudomonadota	0.140261
2F109R15	Post-intervention	Actinomycetota	0.76602
2F109R15	Post-intervention	Bacillota	0.143809
2F109R15	Post-intervention	Bacteroidota	0
2F109R15	Post-intervention	Pseudomonadota	0.090171
2F109R16	Post-intervention	Actinomycetota	0
2F109R16	Post-intervention	Bacillota	0.525376
[truncated: 7,058 more rows]

## Sheet: Figure 1E
Figure 1E
Shotgun_filename	Phylum	Relabund	Rnd
002-386_L000	Actinomycetota	8.01723	Post-follow-up
002-386_L000	Bacillota	22.8678	Post-follow-up
002-386_L000	Bacteroidota	67.1459	Post-follow-up
002-386_L000	Pseudomonadota	0.2936	Post-follow-up
003-396_L000	Actinomycetota	43.3701	Post-follow-up
003-396_L000	Bacillota	33.5383	Post-follow-up
003-396_L000	Bacteroidota	9.63381	Post-follow-up
003-396_L000	Pseudomonadota	13.4578	Post-follow-up
004-406_L000	Actinomycetota	7.32882	Post-follow-up
004-406_L000	Bacillota	40.2469	Post-follow-up
004-406_L000	Bacteroidota	51.2564	Post-follow-up
004-406_L000	Pseudomonadota	0.54137	Post-follow-up
005-416_L000	Actinomycetota	6.78387	Post-follow-up
005-416_L000	Bacillota	11.4444	Post-follow-up
005-416_L000	Bacteroidota	79.1447	Post-follow-up
005-416_L000	Pseudomonadota	0.71272	Post-follow-up
007-436_L000	Actinomycetota	14.9227	Post-follow-up
007-436_L000	Bacillota	17.2091	Post-follow-up
007-436_L000	Bacteroidota	63.6387	Post-follow-up
007-436_L000	Pseudomonadota	3.27547	Post-follow-up
011-397_L000	Actinomycetota	19.5394	Post-follow-up
011-397_L000	Bacillota	22.0039	Post-follow-up
011-397_L000	Bacteroidota	38.8771	Post-follow-up
011-397_L000	Pseudomonadota	19.5797	Post-follow-up
012-407_L000	Actinomycetota	19.9188	Post-follow-up
012-407_L000	Bacillota	19.8688	Post-follow-up
012-407_L000	Bacteroidota	52.319	Post-follow-up
012-407_L000	Pseudomonadota	7.44066	Post-follow-up
014-427_L000	Actinomycetota	13.0354	Post-follow-up
014-427_L000	Bacillota	12.4677	Post-follow-up
014-427_L000	Bacteroidota	73.5047	Post-follow-up
014-427_L000	Pseudomonadota	0.9922	Post-follow-up
015-437_L000	Actinomycetota	7.96986	Post-follow-up
015-437_L000	Bacillota	28.5256	Post-follow-up
015-437_L000	Bacteroidota	59.7345	Post-follow-up
015-437_L000	Pseudomonadota	1.63155	Post-follow-up
016-447_L000	Actinomycetota	21.9745	Post-follow-up
016-447_L000	Bacillota	32.7978	Post-follow-up
016-447_L000	Bacteroidota	44.3534	Post-follow-up
016-447_L000	Pseudomonadota	0.39972	Post-follow-up
017-378_L000	Actinomycetota	27.2009	Post-follow-up
017-378_L000	Bacillota	22.342	Post-follow-up
017-378_L000	Bacteroidota	50.0239	Post-follow-up
017-378_L000	Pseudomonadota	0.39862	Post-follow-up
018-388_L000	Actinomycetota	8.88359	Post-follow-up
018-388_L000	Bacillota	14.3527	Post-follow-up
018-388_L000	Bacteroidota	73.4079	Post-follow-up
018-388_L000	Pseudomonadota	3.21337	Post-follow-up
019-398_L000	Actinomycetota	31.5146	Post-follow-up
019-398_L000	Bacillota	50.2253	Post-follow-up
019-398_L000	Bacteroidota	17.8174	Post-follow-up
019-398_L000	Pseudomonadota	0.30206	Post-follow-up
020-408_L000	Actinomycetota	25.2935	Post-follow-up
020-408_L000	Bacillota	9.74154	Post-follow-up
020-408_L000	Bacteroidota	60.7134	Post-follow-up
020-408_L000	Pseudomonadota	1.88304	Post-follow-up
022-428_L000	Actinomycetota	2.94586	Post-follow-up
022-428_L000	Bacillota	31.0864	Post-follow-up
022-428_L000	Bacteroidota	58.8206	Post-follow-up
022-428_L000	Pseudomonadota	6.29168	Post-follow-up
023-438_L000	Actinomycetota	7.50566	Post-follow-up
023-438_L000	Bacillota	27.2619	Post-follow-up
023-438_L000	Bacteroidota	61.7171	Post-follow-up
023-438_L000	Pseudomonadota	1.94245	Post-follow-up
024-448_L000	Actinomycetota	20.2665	Post-follow-up
024-448_L000	Bacillota	47.5525	Post-follow-up
024-448_L000	Bacteroidota	32.1752	Post-follow-up
024-448_L000	Pseudomonadota	0.00578	Post-follow-up
025-379_L000	Actinomycetota	12.3708	Post-follow-up
025-379_L000	Bacillota	33.5802	Post-follow-up
025-379_L000	Bacteroidota	52.0133	Post-follow-up
025-379_L000	Pseudomonadota	2.03378	Post-follow-up
026-389_L000	Actinomycetota	1.91003	Post-follow-up
026-389_L000	Bacillota	29.6242	Post-follow-up
026-389_L000	Bacteroidota	61.4782	Post-follow-up
026-389_L000	Pseudomonadota	4.98345	Post-follow-up
027-399_L000	Actinomycetota	13.1379	Post-follow-up
027-399_L000	Bacillota	27.6479	Post-follow-up
027-399_L000	Bacteroidota	57.7418	Post-follow-up
027-399_L000	Pseudomonadota	1.36854	Post-follow-up
028-409_L000	Actinomycetota	5.24824	Post-follow-up
028-409_L000	Bacillota	12.5807	Post-follow-up
028-409_L000	Bacteroidota	50.3373	Post-follow-up
028-409_L000	Pseudomonadota	31.3283	Post-follow-up
029-419_L000	Actinomycetota	19.5107	Post-follow-up
029-419_L000	Bacillota	24.961	Post-follow-up
029-419_L000	Bacteroidota	54.8739	Post-follow-up
029-419_L000	Pseudomonadota	0.49753	Post-follow-up
030-429_L000	Actinomycetota	11.2664	Post-follow-up
030-429_L000	Bacillota	17.0375	Post-follow-up
030-429_L000	Bacteroidota	71.4132	Post-follow-up
030-429_L000	Pseudomonadota	0	Post-follow-up
031-439_L000	Actinomycetota	13.7038	Post-follow-up
031-439_L000	Bacillota	23.2005	Post-follow-up
031-439_L000	Bacteroidota	62.6712	Post-follow-up
031-439_L000	Pseudomonadota	0.42445	Post-follow-up
032-449_L000	Actinomycetota	12.5808	Post-follow-up
032-449_L000	Bacillota	27.7876	Post-follow-up
032-449_L000	Bacteroidota	47.8591	Post-follow-up
032-449_L000	Pseudomonadota	11.5617	Post-follow-up
033-380_L000	Actinomycetota	40.2679	Post-follow-up
033-380_L000	Bacillota	15.6916	Post-follow-up
033-380_L000	Bacteroidota	43.674	Post-follow-up
033-380_L000	Pseudomonadota	0.36656	Post-follow-up
034-390_L000	Actinomycetota	3.81136	Post-follow-up
034-390_L000	Bacillota	16.2567	Post-follow-up
034-390_L000	Bacteroidota	77.5638	Post-follow-up
034-390_L000	Pseudomonadota	2.34629	Post-follow-up
035-400_L000	Actinomycetota	34.0178	Post-follow-up
035-400_L000	Bacillota	23.365	Post-follow-up
035-400_L000	Bacteroidota	42.6105	Post-follow-up
035-400_L000	Pseudomonadota	0.00674	Post-follow-up
036-410_L000	Actinomycetota	11.6681	Post-follow-up
036-410_L000	Bacillota	33.9533	Post-follow-up
036-410_L000	Bacteroidota	52.5592	Post-follow-up
036-410_L000	Pseudomonadota	1.81947	Post-follow-up
037-420_L000	Actinomycetota	49.6238	Post-follow-up
037-420_L000	Bacillota	18.0622	Post-follow-up
037-420_L000	Bacteroidota	7.05618	Post-follow-up
037-420_L000	Pseudomonadota	21.1733	Post-follow-up
038-430_L000	Actinomycetota	37.5021	Post-follow-up
038-430_L000	Bacillota	45.184	Post-follow-up
038-430_L000	Bacteroidota	11.0266	Post-follow-up
038-430_L000	Pseudomonadota	6.12921	Post-follow-up
039-440_L000	Actinomycetota	12.2646	Post-follow-up
039-440_L000	Bacillota	30.863	Post-follow-up
039-440_L000	Bacteroidota	51.6144	Post-follow-up
039-440_L000	Pseudomonadota	3.09882	Post-follow-up
040-450_L000	Actinomycetota	72.4515	Post-follow-up
040-450_L000	Bacillota	17.6331	Post-follow-up
040-450_L000	Bacteroidota	6.74925	Post-follow-up
040-450_L000	Pseudomonadota	3.14859	Post-follow-up
041-381_L000	Actinomycetota	11.2606	Post-follow-up
041-381_L000	Bacillota	20.3926	Post-follow-up
041-381_L000	Bacteroidota	67.4689	Post-follow-up
041-381_L000	Pseudomonadota	0.64391	Post-follow-up
042-391_L000	Actinomycetota	12.5255	Post-follow-up
042-391_L000	Bacillota	26.2054	Post-follow-up
042-391_L000	Bacteroidota	52.5516	Post-follow-up
042-391_L000	Pseudomonadota	8.71748	Post-follow-up
043-401_L000	Actinomycetota	19.7103	Post-follow-up
043-401_L000	Bacillota	21.1757	Post-follow-up
043-401_L000	Bacteroidota	58.8785	Post-follow-up
043-401_L000	Pseudomonadota	0.23551	Post-follow-up
044-411_L000	Actinomycetota	65.014	Post-follow-up
044-411_L000	Bacillota	17.9328	Post-follow-up
044-411_L000	Bacteroidota	15.2171	Post-follow-up
044-411_L000	Pseudomonadota	1.83608	Post-follow-up
045-421_L000	Actinomycetota	26.1986	Post-follow-up
045-421_L000	Bacillota	19.9728	Post-follow-up
045-421_L000	Bacteroidota	52.0714	Post-follow-up
045-421_L000	Pseudomonadota	1.75724	Post-follow-up
046-431_L000	Actinomycetota	0.01814	Post-follow-up
046-431_L000	Bacillota	65.302	Post-follow-up
046-431_L000	Bacteroidota	0	Post-follow-up
046-431_L000	Pseudomonadota	34.6712	Post-follow-up
047-441_L000	Actinomycetota	74.5112	Post-follow-up
047-441_L000	Bacillota	14.1951	Post-follow-up
047-441_L000	Bacteroidota	11.0521	Post-follow-up
047-441_L000	Pseudomonadota	0.2416	Post-follow-up
048-451_L000	Actinomycetota	10.9416	Post-follow-up
048-451_L000	Bacillota	12.7716	Post-follow-up
048-451_L000	Bacteroidota	73.2359	Post-follow-up
048-451_L000	Pseudomonadota	3.03945	Post-follow-up
049-382_L000	Actinomycetota	12.1638	Post-follow-up
049-382_L000	Bacillota	12.1388	Post-follow-up
049-382_L000	Bacteroidota	70.3726	Post-follow-up
049-382_L000	Pseudomonadota	0.72272	Post-follow-up
050-392_L000	Actinomycetota	7.15056	Post-follow-up
050-392_L000	Bacillota	14.5912	Post-follow-up
050-392_L000	Bacteroidota	72.6054	Post-follow-up
050-392_L000	Pseudomonadota	3.07616	Post-follow-up
051-402_L000	Actinomycetota	15.8594	Post-follow-up
051-402_L000	Bacillota	15.4589	Post-follow-up
051-402_L000	Bacteroidota	67.0699	Post-follow-up
051-402_L000	Pseudomonadota	1.61172	Post-follow-up
052-412_L000	Actinomycetota	8.95235	Post-follow-up
052-412_L000	Bacillota	49.5045	Post-follow-up
052-412_L000	Bacteroidota	23.7491	Post-follow-up
052-412_L000	Pseudomonadota	17.5952	Post-follow-up
053-422_L000	Actinomycetota	8.23934	Post-follow-up
053-422_L000	Bacillota	63.7864	Post-follow-up
053-422_L000	Bacteroidota	19.9197	Post-follow-up
053-422_L000	Pseudomonadota	8.05459	Post-follow-up
054-432_L000	Actinomycetota	1.79095	Post-follow-up
054-432_L000	Bacillota	24.7035	Post-follow-up
054-432_L000	Bacteroidota	73.0432	Post-follow-up
054-432_L000	Pseudomonadota	0.4624	Post-follow-up
055-442_L000	Actinomycetota	28.6837	Post-follow-up
055-442_L000	Bacillota	60.0469	Post-follow-up
055-442_L000	Bacteroidota	7.66179	Post-follow-up
055-442_L000	Pseudomonadota	3.60765	Post-follow-up
056-452_L000	Actinomycetota	7.87499	Post-follow-up
056-452_L000	Bacillota	15.6313	Post-follow-up
056-452_L000	Bacteroidota	64.1044	Post-follow-up
056-452_L000	Pseudomonadota	12.3893	Post-follow-up
057-383_L000	Actinomycetota	8.89175	Post-follow-up
057-383_L000	Bacillota	16.0825	Post-follow-up
057-383_L000	Bacteroidota	70.5391	Post-follow-up
057-383_L000	Pseudomonadota	4.22072	Post-follow-up
058-393_L000	Actinomycetota	26.6743	Post-follow-up
058-393_L000	Bacillota	27.7689	Post-follow-up
058-393_L000	Bacteroidota	43.3491	Post-follow-up
058-393_L000	Pseudomonadota	0.81067	Post-follow-up
059-403_L000	Actinomycetota	21.1823	Post-follow-up
059-403_L000	Bacillota	23.4279	Post-follow-up
059-403_L000	Bacteroidota	50.794	Post-follow-up
059-403_L000	Pseudomonadota	4.47687	Post-follow-up
060-413_L000	Actinomycetota	2.6082	Post-follow-up
060-413_L000	Bacillota	16.024	Post-follow-up
060-413_L000	Bacteroidota	64.4015	Post-follow-up
060-413_L000	Pseudomonadota	16.9596	Post-follow-up
061-423_L000	Actinomycetota	73.4507	Post-follow-up
061-423_L000	Bacillota	22.2575	Post-follow-up
061-423_L000	Bacteroidota	3.08978	Post-follow-up
061-423_L000	Pseudomonadota	1.19588	Post-follow-up
062-433_L000	Actinomycetota	9.54633	Post-follow-up
062-433_L000	Bacillota	69.0702	Post-follow-up
062-433_L000	Bacteroidota	2.92781	Post-follow-up
062-433_L000	Pseudomonadota	18.4557	Post-follow-up
063-443_L000	Actinomycetota	30.309	Post-follow-up
063-443_L000	Bacillota	25.6958	Post-follow-up
063-443_L000	Bacteroidota	42.4516	Post-follow-up
063-443_L000	Pseudomonadota	1.15912	Post-follow-up
064-453_L000	Actinomycetota	7.8671	Post-follow-up
064-453_L000	Bacillota	16.7163	Post-follow-up
064-453_L000	Bacteroidota	74.5808	Post-follow-up
064-453_L000	Pseudomonadota	0.10318	Post-follow-up
065-384_L000	Actinomycetota	16.6492	Post-follow-up
065-384_L000	Bacillota	31.8889	Post-follow-up
065-384_L000	Bacteroidota	50.7357	Post-follow-up
065-384_L000	Pseudomonadota	0.56239	Post-follow-up
066-394_L000	Actinomycetota	15.4532	Post-follow-up
066-394_L000	Bacillota	35.7055	Post-follow-up
066-394_L000	Bacteroidota	44.092	Post-follow-up
066-394_L000	Pseudomonadota	4.17316	Post-follow-up
067-404_L000	Actinomycetota	5.86866	Post-follow-up
067-404_L000	Bacillota	12.4949	Post-follow-up
067-404_L000	Bacteroidota	80.9847	Post-follow-up
067-404_L000	Pseudomonadota	0.05361	Post-follow-up
068-414_L000	Actinomycetota	6.8311	Post-follow-up
068-414_L000	Bacillota	23.5829	Post-follow-up
068-414_L000	Bacteroidota	67.9729	Post-follow-up
068-414_L000	Pseudomonadota	1.61309	Post-follow-up
069-424_L000	Actinomycetota	45.97	Post-follow-up
069-424_L000	Bacillota	32.1186	Post-follow-up
069-424_L000	Bacteroidota	14.5608	Post-follow-up
069-424_L000	Pseudomonadota	6.5771	Post-follow-up
070-434_L000	Actinomycetota	9.59392	Post-follow-up
070-434_L000	Bacillota	22.3519	Post-follow-up
070-434_L000	Bacteroidota	57.997	Post-follow-up
070-434_L000	Pseudomonadota	3.05434	Post-follow-up
071-444_L000	Actinomycetota	8.5399	Post-follow-up
071-444_L000	Bacillota	18.2463	Post-follow-up
071-444_L000	Bacteroidota	70.9224	Post-follow-up
071-444_L000	Pseudomonadota	2.29137	Post-follow-up
072-454_L000	Actinomycetota	56.6838	Post-follow-up
072-454_L000	Bacillota	29.4461	Post-follow-up
072-454_L000	Bacteroidota	0	Post-follow-up
072-454_L000	Pseudomonadota	13.87	Post-follow-up
073-385_L000	Actinomycetota	23.9527	Post-follow-up
073-385_L000	Bacillota	15.9785	Post-follow-up
073-385_L000	Bacteroidota	59.8993	Post-follow-up
073-385_L000	Pseudomonadota	0.1694	Post-follow-up
074-395_L000	Actinomycetota	30.3349	Post-follow-up
074-395_L000	Bacillota	12.739	Post-follow-up
074-395_L000	Bacteroidota	45.6287	Post-follow-up
074-395_L000	Pseudomonadota	0.32698	Post-follow-up
075-405_L000	Actinomycetota	66.2121	Post-follow-up
075-405_L000	Bacillota	30.6538	Post-follow-up
075-405_L000	Bacteroidota	2.72184	Post-follow-up
075-405_L000	Pseudomonadota	0.35518	Post-follow-up
076-415_L000	Actinomycetota	6.30813	Post-follow-up
076-415_L000	Bacillota	30.7841	Post-follow-up
076-415_L000	Bacteroidota	56.8001	Post-follow-up
076-415_L000	Pseudomonadota	1.84033	Post-follow-up
077-425_L000	Actinomycetota	34.58	Post-follow-up
077-425_L000	Bacillota	40.1748	Post-follow-up
077-425_L000	Bacteroidota	7.10709	Post-follow-up
077-425_L000	Pseudomonadota	18.1381	Post-follow-up
078-435_L000	Actinomycetota	6.81825	Post-follow-up
078-435_L000	Bacillota	16.9876	Post-follow-up
078-435_L000	Bacteroidota	71.3066	Post-follow-up
078-435_L000	Pseudomonadota	4.8875	Post-follow-up
079-445_L000	Actinomycetota	17.1974	Post-follow-up
079-445_L000	Bacillota	30.5441	Post-follow-up
079-445_L000	Bacteroidota	46.7475	Post-follow-up
079-445_L000	Pseudomonadota	5.36289	Post-follow-up
080-455_L000	Actinomycetota	20.8139	Post-follow-up
080-455_L000	Bacillota	41.1391	Post-follow-up
080-455_L000	Bacteroidota	19.1799	Post-follow-up
080-455_L000	Pseudomonadota	18.7896	Post-follow-up
081-295_L000	Actinomycetota	20.1456	Post-follow-up
081-295_L000	Bacillota	14.8583	Post-follow-up
081-295_L000	Bacteroidota	64.4624	Post-follow-up
081-295_L000	Pseudomonadota	0.48038	Post-follow-up
082-296_L000	Actinomycetota	2.24866	Post-follow-up
082-296_L000	Bacillota	27.3709	Post-follow-up
082-296_L000	Bacteroidota	68.6672	Post-follow-up
082-296_L000	Pseudomonadota	1.71327	Post-follow-up
083-297_L000	Actinomycetota	3.98648	Post-follow-up
083-297_L000	Bacillota	14.6225	Post-follow-up
083-297_L000	Bacteroidota	80.1855	Post-follow-up
083-297_L000	Pseudomonadota	1.20553	Post-follow-up
084-298_L000	Actinomycetota	25.8388	Post-follow-up
084-298_L000	Bacillota	18.7257	Post-follow-up
084-298_L000	Bacteroidota	55.3749	Post-follow-up
084-298_L000	Pseudomonadota	0.04583	Post-follow-up
085-299_L000	Actinomycetota	20.6545	Post-follow-up
085-299_L000	Bacillota	8.7559	Post-follow-up
085-299_L000	Bacteroidota	70.1876	Post-follow-up
085-299_L000	Pseudomonadota	0.36728	Post-follow-up
086-300_L000	Actinomycetota	26.7594	Post-follow-up
086-300_L000	Bacillota	58.893	Post-follow-up
086-300_L000	Bacteroidota	14.122	Post-follow-up
086-300_L000	Pseudomonadota	0.22562	Post-follow-up
087-301_L000	Actinomycetota	34.5625	Post-follow-up
087-301_L000	Bacillota	31.4192	Post-follow-up
087-301_L000	Bacteroidota	31.1115	Post-follow-up
087-301_L000	Pseudomonadota	2.26938	Post-follow-up
089-527_L000	Actinomycetota	38.7213	Baseline
089-527_L000	Bacillota	31.253	Baseline
089-527_L000	Bacteroidota	25.1501	Baseline
089-527_L000	Pseudomonadota	4.87563	Baseline
090-518_L000	Actinomycetota	46.9236	Baseline
090-518_L000	Bacillota	16.6344	Baseline
090-518_L000	Bacteroidota	0.03595	Baseline
090-518_L000	Pseudomonadota	36.4061	Baseline
091-566_L000	Actinomycetota	39.1042	Post-intervention
091-566_L000	Bacillota	15.3162	Post-intervention
091-566_L000	Bacteroidota	18.473	Post-intervention
091-566_L000	Pseudomonadota	26.7392	Post-intervention
092-691_L000	Actinomycetota	59.691	Post-intervention
092-691_L000	Bacillota	32.2152	Post-intervention
092-691_L000	Bacteroidota	4.88834	Post-intervention
092-691_L000	Pseudomonadota	3.16917	Post-intervention
093-740_L000	Actinomycetota	44.0729	Post-intervention
093-740_L000	Bacillota	21.9136	Post-intervention
093-740_L000	Bacteroidota	22.3083	Post-intervention
093-740_L000	Pseudomonadota	11.5093	Post-intervention
094-953_L000	Actinomycetota	63.2111	Post-intervention
094-953_L000	Bacillota	17.0124	Post-intervention
094-953_L000	Bacteroidota	14.4485	Post-intervention
094-953_L000	Pseudomonadota	5.32801	Post-intervention
095-1071_L000	Actinomycetota	73.4434	Post-intervention
095-1071_L000	Bacillota	19.3908	Post-intervention
095-1071_L000	Bacteroidota	6.81277	Post-intervention
095-1071_L000	Pseudomonadota	0.353	Post-intervention
096-1440_L000	Actinomycetota	84.024	Baseline
096-1440_L000	Bacillota	5.82425	Baseline
096-1440_L000	Bacteroidota	0	Baseline
096-1440_L000	Pseudomonadota	10.1517	Baseline
097-558_L000	Actinomycetota	79.141	Baseline
097-558_L000	Bacillota	14.2361	Baseline
097-558_L000	Bacteroidota	0	Baseline
097-558_L000	Pseudomonadota	6.62286	Baseline
098-547_L000	Actinomycetota	67.5386	Baseline
098-547_L000	Bacillota	1.97172	Baseline
098-547_L000	Bacteroidota	15.1925	Baseline
098-547_L000	Pseudomonadota	15.2972	Baseline
099-563_L000	Actinomycetota	64.6023	Baseline
099-563_L000	Bacillota	13.7949	Baseline
099-563_L000	Bacteroidota	19.5014	Baseline
099-563_L000	Pseudomonadota	2.0937	Baseline
100-689_L000	Actinomycetota	50.434	Post-intervention
100-689_L000	Bacillota	14.3517	Post-intervention
100-689_L000	Bacteroidota	28.9806	Post-intervention
100-689_L000	Pseudomonadota	6.2337	Post-intervention
101-756_L000	Actinomycetota	24.5222	Post-intervention
101-756_L000	Bacillota	15.971	Post-intervention
101-756_L000	Bacteroidota	54.4968	Post-intervention
101-756_L000	Pseudomonadota	4.43137	Post-intervention
102-1016_L000	Actinomycetota	38.9761	Baseline
102-1016_L000	Bacillota	26.2157	Baseline
102-1016_L000	Bacteroidota	6.59144	Baseline
102-1016_L000	Pseudomonadota	28.2167	Baseline
103-994_L000	Actinomycetota	66.4962	Post-intervention
103-994_L000	Bacillota	17.8956	Post-intervention
103-994_L000	Bacteroidota	1.13232	Post-intervention
103-994_L000	Pseudomonadota	14.4759	Post-intervention
104-1433_L000	Actinomycetota	94.7946	Baseline
104-1433_L000	Bacillota	3.4098	Baseline
104-1433_L000	Bacteroidota	1.79093	Baseline
104-1433_L000	Pseudomonadota	0.00468	Baseline
105-544_L000	Actinomycetota	44.8073	Baseline
105-544_L000	Bacillota	41.2767	Baseline
105-544_L000	Bacteroidota	8.15521	Baseline
105-544_L000	Pseudomonadota	4.47776	Baseline
106-529_L000	Actinomycetota	42.7253	Baseline
106-529_L000	Bacillota	29.9406	Baseline
106-529_L000	Bacteroidota	0	Baseline
106-529_L000	Pseudomonadota	27.3341	Baseline
107-608_L000	Actinomycetota	94.2234	Post-intervention
107-608_L000	Bacillota	5.77656	Post-intervention
107-608_L000	Bacteroidota	0	Post-intervention
107-608_L000	Pseudomonadota	0	Post-intervention
108-678_L000	Actinomycetota	29.8332	Post-intervention
108-678_L000	Bacillota	6.69737	Post-intervention
108-678_L000	Bacteroidota	53.742	Post-intervention
108-678_L000	Pseudomonadota	9.72741	Post-intervention
109-761_L000	Actinomycetota	20.9178	Post-intervention
109-761_L000	Bacillota	6.19761	Post-intervention
109-761_L000	Bacteroidota	37.6625	Post-intervention
109-761_L000	Pseudomonadota	22.6133	Post-intervention
110-1010_L000	Actinomycetota	8.43259	Baseline
110-1010_L000	Bacillota	23.141	Baseline
110-1010_L000	Bacteroidota	60.9091	Baseline
110-1010_L000	Pseudomonadota	7.51728	Baseline
111-1044_L000	Actinomycetota	77.307	Baseline
111-1044_L000	Bacillota	13.3112	Baseline
111-1044_L000	Bacteroidota	1.36351	Baseline
111-1044_L000	Pseudomonadota	8.01828	Baseline
112-1424_L000	Actinomycetota	92.8219	Baseline
112-1424_L000	Bacillota	1.56254	Baseline
112-1424_L000	Bacteroidota	2.61217	Baseline
112-1424_L000	Pseudomonadota	3.00338	Baseline
113-528_L000	Actinomycetota	8.56847	Baseline
113-528_L000	Bacillota	27.7282	Baseline
113-528_L000	Bacteroidota	44.4548	Baseline
113-528_L000	Pseudomonadota	19.2485	Baseline
114-530_L000	Actinomycetota	52.6003	Baseline
114-530_L000	Bacillota	6.96091	Baseline
114-530_L000	Bacteroidota	29.9914	Baseline
114-530_L000	Pseudomonadota	10.4473	Baseline
115-697_L000	Actinomycetota	18.8253	Post-intervention
115-697_L000	Bacillota	15.8607	Post-intervention
115-697_L000	Bacteroidota	55.4436	Post-intervention
115-697_L000	Pseudomonadota	7.95238	Post-intervention
116-918_L000	Actinomycetota	48.3607	Baseline
116-918_L000	Bacillota	25.4621	Baseline
116-918_L000	Bacteroidota	2.46476	Baseline
116-918_L000	Pseudomonadota	23.7124	Baseline
117-1045_L000	Actinomycetota	42.7808	Baseline
117-1045_L000	Bacillota	17.777	Baseline
117-1045_L000	Bacteroidota	29.5723	Baseline
117-1045_L000	Pseudomonadota	9.86994	Baseline
118-1079_L000	Actinomycetota	41.4424	Post-intervention
118-1079_L000	Bacillota	47.3046	Post-intervention
118-1079_L000	Bacteroidota	8.11416	Post-intervention
118-1079_L000	Pseudomonadota	2.79421	Post-intervention
119-1461_L000	Actinomycetota	26.5694	Post-intervention
119-1461_L000	Bacillota	38.3531	Post-intervention
119-1461_L000	Bacteroidota	2.53775	Post-intervention
119-1461_L000	Pseudomonadota	30.4634	Post-intervention
120-557_L000	Actinomycetota	20.431	Baseline
120-557_L000	Bacillota	45.1881	Baseline
120-557_L000	Bacteroidota	1.9543	Baseline
120-557_L000	Pseudomonadota	32.4266	Baseline
121-517_L000	Actinomycetota	77.9342	Baseline
121-517_L000	Bacillota	18.352	Baseline
121-517_L000	Bacteroidota	0	Baseline
121-517_L000	Pseudomonadota	3.71381	Baseline
122-577_L000	Actinomycetota	10.0884	Post-intervention
122-577_L000	Bacillota	20.2619	Post-intervention
122-577_L000	Bacteroidota	43.3511	Post-intervention
122-577_L000	Pseudomonadota	12.0667	Post-intervention
123-675_L000	Actinomycetota	30.0734	Post-intervention
123-675_L000	Bacillota	19.8614	Post-intervention
123-675_L000	Bacteroidota	40.9323	Post-intervention
123-675_L000	Pseudomonadota	9.13288	Post-intervention
124-928_L000	Actinomycetota	87.5275	Baseline
124-928_L000	Bacillota	8.19312	Baseline
124-928_L000	Bacteroidota	0	Baseline
124-928_L000	Pseudomonadota	4.27402	Baseline
125-1029_L000	Actinomycetota	42.5385	Baseline
125-1029_L000	Bacillota	44.6581	Baseline
125-1029_L000	Bacteroidota	7.43678	Baseline
125-1029_L000	Pseudomonadota	5.36662	Baseline
126-1466_L000	Actinomycetota	0.10368	Post-intervention
126-1466_L000	Bacillota	99.7526	Post-intervention
126-1466_L000	Bacteroidota	0	Post-intervention
126-1466_L000	Pseudomonadota	0.09394	Post-intervention
127-553_L000	Actinomycetota	46.2731	Baseline
127-553_L000	Bacillota	45.0322	Baseline
127-553_L000	Bacteroidota	2.09191	Baseline
127-553_L000	Pseudomonadota	6.60279	Baseline
128-555_L000	Actinomycetota	66.4026	Baseline
128-555_L000	Bacillota	22.2388	Baseline
128-555_L000	Bacteroidota	0	Baseline
128-555_L000	Pseudomonadota	11.3586	Baseline
129-598_L000	Actinomycetota	38.7912	Post-intervention
129-598_L000	Bacillota	6.26385	Post-intervention
129-598_L000	Bacteroidota	54.3615	Post-intervention
129-598_L000	Pseudomonadota	0.58345	Post-intervention
130-805_L000	Actinomycetota	71.1943	Baseline
130-805_L000	Bacillota	18.6397	Baseline
130-805_L000	Bacteroidota	0	Baseline
130-805_L000	Pseudomonadota	10.166	Baseline
131-940_L000	Actinomycetota	6.56312	Baseline
131-940_L000	Bacillota	30.4751	Baseline
131-940_L000	Bacteroidota	40.8198	Baseline
131-940_L000	Pseudomonadota	22.142	Baseline
132-1039_L000	Actinomycetota	74.7382	Baseline
132-1039_L000	Bacillota	17.5577	Baseline
132-1039_L000	Bacteroidota	0.10038	Baseline
132-1039_L000	Pseudomonadota	7.60374	Baseline
133-1078_L000	Actinomycetota	29.7707	Post-intervention
133-1078_L000	Bacillota	33.4208	Post-intervention
133-1078_L000	Bacteroidota	25.5057	Post-intervention
133-1078_L000	Pseudomonadota	11.3028	Post-intervention
134-1460_L000	Actinomycetota	7.34171	Post-intervention
134-1460_L000	Bacillota	60.5748	Post-intervention
134-1460_L000	Bacteroidota	26.1656	Post-intervention
134-1460_L000	Pseudomonadota	5.90678	Post-intervention
135-542_L000	Actinomycetota	14.2154	Baseline
135-542_L000	Bacillota	83.8154	Baseline
135-542_L000	Bacteroidota	0	Baseline
135-542_L000	Pseudomonadota	1.96917	Baseline
136-562_L000	Actinomycetota	16.995	Baseline
136-562_L000	Bacillota	67.6611	Baseline
136-562_L000	Bacteroidota	0.87665	Baseline
136-562_L000	Pseudomonadota	3.1055	Baseline
137-748_L000	Actinomycetota	52.2405	Post-intervention
137-748_L000	Bacillota	23.4315	Post-intervention
137-748_L000	Bacteroidota	20.9358	Post-intervention
137-748_L000	Pseudomonadota	3.39216	Post-intervention
138-988_L000	Actinomycetota	54.4341	Post-intervention
138-988_L000	Bacillota	38.8515	Post-intervention
138-988_L000	Bacteroidota	2.51063	Post-intervention
138-988_L000	Pseudomonadota	4.20371	Post-intervention
139-1027_L000	Actinomycetota	19.7456	Baseline
139-1027_L000	Bacillota	66.7105	Baseline
139-1027_L000	Bacteroidota	3.39512	Baseline
139-1027_L000	Pseudomonadota	9.45432	Baseline
140-1353_L000	Actinomycetota	55.3869	Baseline
140-1353_L000	Bacillota	29.9195	Baseline
140-1353_L000	Bacteroidota	0	Baseline
140-1353_L000	Pseudomonadota	14.6936	Baseline
141-1704_L000	Actinomycetota	7.03522	Baseline
141-1704_L000	Bacillota	29.8651	Baseline
141-1704_L000	Bacteroidota	50.155	Baseline
141-1704_L000	Pseudomonadota	12.9446	Baseline
142-539_L000	Actinomycetota	83.2772	Baseline
142-539_L000	Bacillota	4.38487	Baseline
142-539_L000	Bacteroidota	7.61501	Baseline
142-539_L000	Pseudomonadota	4.72289	Baseline
143-525_L000	Actinomycetota	96.7367	Baseline
143-525_L000	Bacillota	2.23093	Baseline
143-525_L000	Bacteroidota	0	Baseline
143-525_L000	Pseudomonadota	1.0324	Baseline
144-596_L000	Actinomycetota	29.4306	Post-intervention
144-596_L000	Bacillota	31.1208	Post-intervention
144-596_L000	Bacteroidota	0	Post-intervention
144-596_L000	Pseudomonadota	39.4486	Post-intervention
145-1069_L000	Actinomycetota	65.7554	Post-intervention
145-1069_L000	Bacillota	23.4894	Post-intervention
145-1069_L000	Bacteroidota	10.18	Post-intervention
145-1069_L000	Pseudomonadota	0.5752	Post-intervention
146-981_L000	Actinomycetota	54.7641	Post-intervention
146-981_L000	Bacillota	22.7203	Post-intervention
146-981_L000	Bacteroidota	17.6049	Post-intervention
146-981_L000	Pseudomonadota	3.16654	Post-intervention
147-1008_L000	Actinomycetota	46.2691	Baseline
147-1008_L000	Bacillota	41.4368	Baseline
147-1008_L000	Bacteroidota	0	Baseline
147-1008_L000	Pseudomonadota	12.294	Baseline
148-1346_L000	Actinomycetota	15.3852	Baseline
148-1346_L000	Bacillota	36.663	Baseline
148-1346_L000	Bacteroidota	18.9587	Baseline
148-1346_L000	Pseudomonadota	28.759	Baseline
149-1662_L000	Actinomycetota	1.14445	Post-intervention
149-1662_L000	Bacillota	38.799	Post-intervention
149-1662_L000	Bacteroidota	43.1887	Post-intervention
149-1662_L000	Pseudomonadota	16.4745	Post-intervention
151-532_L000	Actinomycetota	14.4314	Baseline
151-532_L000	Bacillota	9.86081	Baseline
151-532_L000	Bacteroidota	0	Baseline
151-532_L000	Pseudomonadota	75.7078	Baseline
152-599_L000	Actinomycetota	28.9537	Post-intervention
152-599_L000	Bacillota	45.9772	Post-intervention
152-599_L000	Bacteroidota	22.2627	Post-intervention
152-599_L000	Pseudomonadota	2.78559	Post-intervention
153-757_L000	Actinomycetota	28.3829	Post-intervention
153-757_L000	Bacillota	15.6584	Post-intervention
153-757_L000	Bacteroidota	38.5404	Post-intervention
153-757_L000	Pseudomonadota	17.3028	Post-intervention
154-951_L000	Actinomycetota	86.1497	Post-intervention
154-951_L000	Bacillota	3.47627	Post-intervention
154-951_L000	Bacteroidota	0.32644	Post-intervention
154-951_L000	Pseudomonadota	10.0476	Post-intervention
155-1037_L000	Actinomycetota	60.3065	Baseline
155-1037_L000	Bacillota	35.8911	Baseline
155-1037_L000	Bacteroidota	0.44663	Baseline
155-1037_L000	Pseudomonadota	3.35572	Baseline
156-1350_L000	Actinomycetota	57.1093	Baseline
156-1350_L000	Bacillota	23.1577	Baseline
156-1350_L000	Bacteroidota	10.8962	Baseline
156-1350_L000	Pseudomonadota	8.83667	Baseline
158-520_L000	Actinomycetota	62.9417	Baseline
158-520_L000	Bacillota	36.7911	Baseline
158-520_L000	Bacteroidota	0.026	Baseline
158-520_L000	Pseudomonadota	0.24113	Baseline
159-489_L000	Actinomycetota	9.08435	Post-intervention
159-489_L000	Bacillota	41.6078	Post-intervention
159-489_L000	Bacteroidota	6.52636	Post-intervention
159-489_L000	Pseudomonadota	5.77751	Post-intervention
160-612_L000	Actinomycetota	68.1684	Post-intervention
160-612_L000	Bacillota	5.08427	Post-intervention
160-612_L000	Bacteroidota	18.5972	Post-intervention
160-612_L000	Pseudomonadota	7.00564	Post-intervention
161-754_L000	Actinomycetota	87.4493	Post-intervention
161-754_L000	Bacillota	8.64068	Post-intervention
161-754_L000	Bacteroidota	1.1635	Post-intervention
161-754_L000	Pseudomonadota	2.7465	Post-intervention
162-949_L000	Actinomycetota	0.79698	Post-intervention
162-949_L000	Bacillota	18.6651	Post-intervention
162-949_L000	Bacteroidota	50.2223	Post-intervention
162-949_L000	Pseudomonadota	20.65	Post-intervention
163-1043_L000	Actinomycetota	96.8569	Baseline
163-1043_L000	Bacillota	1.17973	Baseline
163-1043_L000	Bacteroidota	0.98342	Baseline
163-1043_L000	Pseudomonadota	0.97993	Baseline
164-1339_L000	Actinomycetota	53.6743	Baseline
164-1339_L000	Bacillota	13.1465	Baseline
164-1339_L000	Bacteroidota	16.5897	Baseline
164-1339_L000	Pseudomonadota	16.4361	Baseline
166-554_L000	Actinomycetota	87.0378	Baseline
166-554_L000	Bacillota	9.65711	Baseline
166-554_L000	Bacteroidota	0	Baseline
166-554_L000	Pseudomonadota	3.30515	Baseline
167-501_L000	Actinomycetota	47.4286	Post-intervention
167-501_L000	Bacillota	9.27733	Post-intervention
167-501_L000	Bacteroidota	40.5766	Post-intervention
167-501_L000	Pseudomonadota	2.62076	Post-intervention
168-621_L000	Actinomycetota	55.4552	Post-intervention
168-621_L000	Bacillota	15.532	Post-intervention
168-621_L000	Bacteroidota	0	Post-intervention
168-621_L000	Pseudomonadota	29.0128	Post-intervention
169-764_L000	Actinomycetota	15.4663	Post-intervention
169-764_L000	Bacillota	48.0662	Post-intervention
169-764_L000	Bacteroidota	29.2162	Post-intervention
169-764_L000	Pseudomonadota	7.24015	Post-intervention
170-972_L000	Actinomycetota	35.9174	Post-intervention
170-972_L000	Bacillota	23.0443	Post-intervention
170-972_L000	Bacteroidota	32.2613	Post-intervention
170-972_L000	Pseudomonadota	7.79495	Post-intervention
171-1004_L000	Actinomycetota	68.7762	Baseline
171-1004_L000	Bacillota	12.0977	Baseline
171-1004_L000	Bacteroidota	16.9841	Baseline
171-1004_L000	Pseudomonadota	1.83401	Baseline
172-1419_L000	Actinomycetota	54.5345	Baseline
172-1419_L000	Bacillota	30.7274	Baseline
172-1419_L000	Bacteroidota	0	Baseline
172-1419_L000	Pseudomonadota	14.738	Baseline
174-1720_L000	Actinomycetota	0.06493	Post-intervention
174-1720_L000	Bacillota	7.6247	Post-intervention
174-1720_L000	Bacteroidota	0	Post-intervention
174-1720_L000	Pseudomonadota	92.3104	Post-intervention
175-1732_L000	Actinomycetota	8.92637	Baseline
175-1732_L000	Bacillota	77.7243	Baseline
175-1732_L000	Bacteroidota	0.00706	Baseline
175-1732_L000	Pseudomonadota	13.3422	Baseline
176-1749_L000	Actinomycetota	17.8889	Post-intervention
176-1749_L000	Bacillota	16.8469	Post-intervention
176-1749_L000	Bacteroidota	53.6362	Post-intervention
176-1749_L000	Pseudomonadota	11.6279	Post-intervention
177-1761_L000	Actinomycetota	52.6411	Post-intervention
177-1761_L000	Bacillota	17.4094	Post-intervention
177-1761_L000	Bacteroidota	23.9278	Post-intervention
177-1761_L000	Pseudomonadota	6.02174	Post-intervention
178-1786_L000	Actinomycetota	50.9234	Post-intervention
178-1786_L000	Bacillota	27.576	Post-intervention
178-1786_L000	Bacteroidota	0	Post-intervention
178-1786_L000	Pseudomonadota	21.5007	Post-intervention
179-703_L000	Actinomycetota	25.751	Post-follow-up
179-703_L000	Bacillota	53.4371	Post-follow-up
179-703_L000	Bacteroidota	7.83029	Post-follow-up
179-703_L000	Pseudomonadota	6.52921	Post-follow-up
180-721_L000	Actinomycetota	17.1621	Post-follow-up
180-721_L000	Bacillota	27.4433	Post-follow-up
180-721_L000	Bacteroidota	47.2758	Post-follow-up
180-721_L000	Pseudomonadota	8.10772	Post-follow-up
181-741_L000	Actinomycetota	24.3513	Post-follow-up
181-741_L000	Bacillota	38.5904	Post-follow-up
181-741_L000	Bacteroidota	18.8044	Post-follow-up
181-741_L000	Pseudomonadota	18.2539	Post-follow-up
182-1721_L000	Actinomycetota	35.9377	Post-intervention
182-1721_L000	Bacillota	49.4745	Post-intervention
182-1721_L000	Bacteroidota	13.6099	Post-intervention
182-1721_L000	Pseudomonadota	0.97796	Post-intervention
183-1733_L000	Actinomycetota	77.9007	Baseline
183-1733_L000	Bacillota	7.82213	Baseline
183-1733_L000	Bacteroidota	0	Baseline
183-1733_L000	Pseudomonadota	14.2772	Baseline
184-1751_L000	Actinomycetota	39.0934	Post-intervention
184-1751_L000	Bacillota	26.5389	Post-intervention
184-1751_L000	Bacteroidota	17.7667	Post-intervention
184-1751_L000	Pseudomonadota	14.5081	Post-intervention
185-1763_L000	Actinomycetota	61.6391	Post-intervention
185-1763_L000	Bacillota	25.4612	Post-intervention
185-1763_L000	Bacteroidota	1.37477	Post-intervention
185-1763_L000	Pseudomonadota	11.5014	Post-intervention
186-1788_L000	Actinomycetota	60.3645	Post-intervention
186-1788_L000	Bacillota	7.10164	Post-intervention
186-1788_L000	Bacteroidota	23.1959	Post-intervention
186-1788_L000	Pseudomonadota	4.8155	Post-intervention
187-705_L000	Actinomycetota	7.85433	Post-follow-up
187-705_L000	Bacillota	18.5318	Post-follow-up
187-705_L000	Bacteroidota	73.589	Post-follow-up
187-705_L000	Pseudomonadota	0.02488	Post-follow-up
188-722_L000	Actinomycetota	13.5243	Post-follow-up
188-722_L000	Bacillota	15.163	Post-follow-up
188-722_L000	Bacteroidota	49.7131	Post-follow-up
188-722_L000	Pseudomonadota	21.5996	Post-follow-up
189-742_L000	Actinomycetota	17.0542	Post-follow-up
189-742_L000	Bacillota	59.1925	Post-follow-up
189-742_L000	Bacteroidota	22.924	Post-follow-up
189-742_L000	Pseudomonadota	0.82925	Post-follow-up
190-1722_L000	Actinomycetota	9.97942	Post-intervention
190-1722_L000	Bacillota	31.5208	Post-intervention
190-1722_L000	Bacteroidota	49.7467	Post-intervention
190-1722_L000	Pseudomonadota	8.75312	Post-intervention
191-1734_L000	Actinomycetota	51.757	Baseline
191-1734_L000	Bacillota	38.5857	Baseline
191-1734_L000	Bacteroidota	1.92921	Baseline
191-1734_L000	Pseudomonadota	7.71979	Baseline
192-1752_L000	Actinomycetota	42.2758	Post-intervention
192-1752_L000	Bacillota	15.2086	Post-intervention
192-1752_L000	Bacteroidota	0	Post-intervention
192-1752_L000	Pseudomonadota	42.5156	Post-intervention
193-1767_L000	Actinomycetota	78.3806	Post-intervention
193-1767_L000	Bacillota	8.91102	Post-intervention
193-1767_L000	Bacteroidota	0.04134	Post-intervention
193-1767_L000	Pseudomonadota	12.637	Post-intervention
194-1789_L000	Actinomycetota	96.5532	Baseline
194-1789_L000	Bacillota	1.44572	Baseline
194-1789_L000	Bacteroidota	0	Baseline
194-1789_L000	Pseudomonadota	2.00104	Baseline
195-706_L000	Actinomycetota	24.4043	Post-follow-up
195-706_L000	Bacillota	16.2289	Post-follow-up
195-706_L000	Bacteroidota	55.3891	Post-follow-up
195-706_L000	Pseudomonadota	1.08566	Post-follow-up
196-723_L000	Actinomycetota	58.343	Post-follow-up
196-723_L000	Bacillota	33.216	Post-follow-up
196-723_L000	Bacteroidota	0	Post-follow-up
196-723_L000	Pseudomonadota	8.44096	Post-follow-up
197-743_L000	Actinomycetota	30.039	Post-follow-up
197-743_L000	Bacillota	18.4078	Post-follow-up
197-743_L000	Bacteroidota	9.55283	Post-follow-up
197-743_L000	Pseudomonadota	42.0004	Post-follow-up
198-1723_L000	Actinomycetota	0.22884	Post-intervention
198-1723_L000	Bacillota	30.8359	Post-intervention
198-1723_L000	Bacteroidota	63.566	Post-intervention
198-1723_L000	Pseudomonadota	5.36927	Post-intervention
199-1735_L000	Actinomycetota	32.8205	Baseline
199-1735_L000	Bacillota	66.3908	Baseline
199-1735_L000	Bacteroidota	0	Baseline
199-1735_L000	Pseudomonadota	0.7887	Baseline
2_001-756_L000	Actinomycetota	71.2397	Post-follow-up
2_001-756_L000	Bacillota	12.9273	Post-follow-up
2_001-756_L000	Bacteroidota	9.93622	Post-follow-up
2_001-756_L000	Pseudomonadota	5.89681	Post-follow-up
2_002-776_L000	Actinomycetota	10.5505	Post-follow-up
2_002-776_L000	Bacillota	24.4327	Post-follow-up
2_002-776_L000	Bacteroidota	63.8076	Post-follow-up
2_002-776_L000	Pseudomonadota	1.2092	Post-follow-up
2_003-795_L000	Actinomycetota	25.5927	Post-follow-up
2_003-795_L000	Bacillota	22.2641	Post-follow-up
2_003-795_L000	Bacteroidota	45.5355	Post-follow-up
2_003-795_L000	Pseudomonadota	6.60777	Post-follow-up
2_004-836_L000	Actinomycetota	92.1761	Baseline
2_004-836_L000	Bacillota	5.98068	Baseline
2_004-836_L000	Bacteroidota	0.17823	Baseline
2_004-836_L000	Pseudomonadota	1.66503	Baseline
2_005-851_L000	Actinomycetota	64.894	Baseline
2_005-851_L000	Bacillota	21.1856	Baseline
2_005-851_L000	Bacteroidota	0	Baseline
2_005-851_L000	Pseudomonadota	11.8199	Baseline
2_006-874_L000	Actinomycetota	35.6394	Baseline
2_006-874_L000	Bacillota	12.6783	Baseline
2_006-874_L000	Bacteroidota	41.3215	Baseline
2_006-874_L000	Pseudomonadota	10.3608	Baseline
2_007-892_L000	Actinomycetota	50.9937	Post-intervention
2_007-892_L000	Bacillota	22.319	Post-intervention
2_007-892_L000	Bacteroidota	23.9	Post-intervention
2_007-892_L000	Pseudomonadota	0.6887	Post-intervention
2_009-779_L000	Actinomycetota	51.0804	Post-follow-up
2_009-779_L000	Bacillota	28.7063	Post-follow-up
2_009-779_L000	Bacteroidota	17.5358	Post-follow-up
2_009-779_L000	Pseudomonadota	2.52312	Post-follow-up
2_010-797_L000	Actinomycetota	18.8348	Post-follow-up
2_010-797_L000	Bacillota	24.0957	Post-follow-up
2_010-797_L000	Bacteroidota	53.9512	Post-follow-up
2_010-797_L000	Pseudomonadota	3.02194	Post-follow-up
2_011-838_L000	Actinomycetota	55.6803	Baseline
2_011-838_L000	Bacillota	24.444	Baseline
2_011-838_L000	Bacteroidota	0	Baseline
2_011-838_L000	Pseudomonadota	19.8481	Baseline
2_012-852_L000	Actinomycetota	92.9513	Baseline
2_012-852_L000	Bacillota	3.21265	Baseline
2_012-852_L000	Bacteroidota	0.26932	Baseline
2_012-852_L000	Pseudomonadota	3.56673	Baseline
2_013-875_L000	Actinomycetota	91.4846	Baseline
2_013-875_L000	Bacillota	6.8882	Baseline
2_013-875_L000	Bacteroidota	0	Baseline
2_013-875_L000	Pseudomonadota	1.62721	Baseline
2_014-893_L000	Actinomycetota	38.6027	Post-intervention
2_014-893_L000	Bacillota	45.3483	Post-intervention
2_014-893_L000	Bacteroidota	1.92047	Post-intervention
2_014-893_L000	Pseudomonadota	14.1031	Post-intervention
2_016-759_L000	Actinomycetota	27.9639	Post-follow-up
2_016-759_L000	Bacillota	44.7175	Post-follow-up
2_016-759_L000	Bacteroidota	22.8329	Post-follow-up
2_016-759_L000	Pseudomonadota	4.42164	Post-follow-up
2_017-780_L000	Actinomycetota	24.7848	Post-follow-up
2_017-780_L000	Bacillota	19.4389	Post-follow-up
2_017-780_L000	Bacteroidota	51.4268	Post-follow-up
2_017-780_L000	Pseudomonadota	4.21237	Post-follow-up
2_018-798_L000	Actinomycetota	32.2478	Post-follow-up
2_018-798_L000	Bacillota	50.4018	Post-follow-up
2_018-798_L000	Bacteroidota	16.2167	Post-follow-up
2_018-798_L000	Pseudomonadota	1.13374	Post-follow-up
2_019-839_L000	Actinomycetota	90.2359	Baseline
2_019-839_L000	Bacillota	3.87297	Baseline
2_019-839_L000	Bacteroidota	0	Baseline
2_019-839_L000	Pseudomonadota	5.89115	Baseline
2_021-876_L000	Actinomycetota	2.35523	Baseline
2_021-876_L000	Bacillota	28.2072	Baseline
2_021-876_L000	Bacteroidota	58.4277	Baseline
2_021-876_L000	Pseudomonadota	7.70383	Baseline
2_022-895_L000	Actinomycetota	57.7334	Post-intervention
2_022-895_L000	Bacillota	20.9054	Post-intervention
2_022-895_L000	Bacteroidota	12.2229	Post-intervention
2_022-895_L000	Pseudomonadota	4.12875	Post-intervention
2_024-760_L000	Actinomycetota	24.1515	Post-follow-up
2_024-760_L000	Bacillota	2.16462	Post-follow-up
2_024-760_L000	Bacteroidota	43.6635	Post-follow-up
2_024-760_L000	Pseudomonadota	30.0203	Post-follow-up
2_025-783_L000	Actinomycetota	30.8588	Post-follow-up
2_025-783_L000	Bacillota	34.1395	Post-follow-up
2_025-783_L000	Bacteroidota	30.9455	Post-follow-up
2_025-783_L000	Pseudomonadota	4.0295	Post-follow-up
2_026-799_L000	Actinomycetota	7.65719	Post-follow-up
2_026-799_L000	Bacillota	32.6585	Post-follow-up
2_026-799_L000	Bacteroidota	42.0068	Post-follow-up
2_026-799_L000	Pseudomonadota	15.7578	Post-follow-up
2_027-840_L000	Actinomycetota	64.2768	Baseline
2_027-840_L000	Bacillota	21.039	Baseline
2_027-840_L000	Bacteroidota	0	Baseline
2_027-840_L000	Pseudomonadota	14.6841	Baseline
2_028-855_L000	Actinomycetota	1.13336	Baseline
2_028-855_L000	Bacillota	21.8872	Baseline
2_028-855_L000	Bacteroidota	0	Baseline
2_028-855_L000	Pseudomonadota	76.9795	Baseline
2_029-896_L000	Actinomycetota	83.6332	Post-intervention
2_029-896_L000	Bacillota	10.3516	Post-intervention
2_029-896_L000	Bacteroidota	3.47825	Post-intervention
2_029-896_L000	Pseudomonadota	2.53686	Post-intervention
2_030-762_L000	Actinomycetota	15.0948	Post-follow-up
2_030-762_L000	Bacillota	34.7206	Post-follow-up
2_030-762_L000	Bacteroidota	46.8068	Post-follow-up
2_030-762_L000	Pseudomonadota	3.36241	Post-follow-up
2_031-785_L000	Actinomycetota	4.42102	Post-follow-up
2_031-785_L000	Bacillota	16.2002	Post-follow-up
2_031-785_L000	Bacteroidota	78.8406	Post-follow-up
2_031-785_L000	Pseudomonadota	0.53822	Post-follow-up
2_032-800_L000	Actinomycetota	8.29877	Post-follow-up
2_032-800_L000	Bacillota	43.2921	Post-follow-up
2_032-800_L000	Bacteroidota	44.6789	Post-follow-up
2_032-800_L000	Pseudomonadota	3.69726	Post-follow-up
2_033-841_L000	Actinomycetota	53.7552	Baseline
2_033-841_L000	Bacillota	36.9011	Baseline
2_033-841_L000	Bacteroidota	0.10752	Baseline
2_033-841_L000	Pseudomonadota	9.23622	Baseline
2_034-857_L000	Actinomycetota	44.1672	Baseline
2_034-857_L000	Bacillota	38.3174	Baseline
2_034-857_L000	Bacteroidota	0.09607	Baseline
2_034-857_L000	Pseudomonadota	17.4194	Baseline
2_035-880_L000	Actinomycetota	59.7579	Post-intervention
2_035-880_L000	Bacillota	24.1927	Post-intervention
2_035-880_L000	Bacteroidota	3.27618	Post-intervention
2_035-880_L000	Pseudomonadota	12.7732	Post-intervention
2_036-898_L000	Actinomycetota	3.11176	Post-intervention
2_036-898_L000	Bacillota	2.07296	Post-intervention
2_036-898_L000	Bacteroidota	0	Post-intervention
2_036-898_L000	Pseudomonadota	94.8153	Post-intervention
2_038-765_L000	Actinomycetota	35.9492	Post-follow-up
2_038-765_L000	Bacillota	40.0726	Post-follow-up
2_038-765_L000	Bacteroidota	14.298	Post-follow-up
2_038-765_L000	Pseudomonadota	9.56522	Post-follow-up
2_039-787_L000	Actinomycetota	7.93647	Post-follow-up
2_039-787_L000	Bacillota	44.8811	Post-follow-up
2_039-787_L000	Bacteroidota	46.347	Post-follow-up
2_039-787_L000	Pseudomonadota	0.72043	Post-follow-up
2_040-807_L000	Actinomycetota	10.927	Post-follow-up
2_040-807_L000	Bacillota	36.6438	Post-follow-up
2_040-807_L000	Bacteroidota	44.9284	Post-follow-up
2_040-807_L000	Pseudomonadota	6.81538	Post-follow-up
2_041-842_L000	Actinomycetota	78.663	Baseline
2_041-842_L000	Bacillota	20.2033	Baseline
2_041-842_L000	Bacteroidota	0.00033	Baseline
2_041-842_L000	Pseudomonadota	1.13331	Baseline
2_042-858_L000	Actinomycetota	73.8016	Baseline
2_042-858_L000	Bacillota	19.0023	Baseline
2_042-858_L000	Bacteroidota	0	Baseline
2_042-858_L000	Pseudomonadota	7.1961	Baseline
2_043-884_L000	Actinomycetota	40.4929	Post-intervention
2_043-884_L000	Bacillota	30.662	Post-intervention
2_043-884_L000	Bacteroidota	0	Post-intervention
2_043-884_L000	Pseudomonadota	28.8451	Post-intervention
2_044-900_L000	Actinomycetota	80.7857	Post-intervention
2_044-900_L000	Bacillota	14.6874	Post-intervention
2_044-900_L000	Bacteroidota	0.07843	Post-intervention
2_044-900_L000	Pseudomonadota	4.40865	Post-intervention
2_045-769_L000	Actinomycetota	16.266	Post-follow-up
2_045-769_L000	Bacillota	36.6466	Post-follow-up
2_045-769_L000	Bacteroidota	35.386	Post-follow-up
2_045-769_L000	Pseudomonadota	11.5007	Post-follow-up
2_046-788_L000	Actinomycetota	10.5978	Post-follow-up
2_046-788_L000	Bacillota	32.2037	Post-follow-up
2_046-788_L000	Bacteroidota	47.4582	Post-follow-up
2_046-788_L000	Pseudomonadota	8.08424	Post-follow-up
2_047-843_L000	Actinomycetota	47.436	Baseline
2_047-843_L000	Bacillota	22.0732	Baseline
2_047-843_L000	Bacteroidota	19.9341	Baseline
2_047-843_L000	Pseudomonadota	10.5567	Baseline
2_048-859_L000	Actinomycetota	49.5167	Baseline
2_048-859_L000	Bacillota	31.5555	Baseline
2_048-859_L000	Bacteroidota	17.3776	Baseline
2_048-859_L000	Pseudomonadota	1.55024	Baseline
2_049-885_L000	Actinomycetota	54.254	Baseline
2_049-885_L000	Bacillota	23.7639	Baseline
2_049-885_L000	Bacteroidota	21.4479	Baseline
2_049-885_L000	Pseudomonadota	0.53422	Baseline
2_050-901_L000	Actinomycetota	93.7129	Baseline
2_050-901_L000	Bacillota	0.39052	Baseline
2_050-901_L000	Bacteroidota	0	Baseline
2_050-901_L000	Pseudomonadota	5.8966	Baseline
2_052-770_L000	Actinomycetota	44.8798	Post-follow-up
2_052-770_L000	Bacillota	28.526	Post-follow-up
2_052-770_L000	Bacteroidota	25.0508	Post-follow-up
2_052-770_L000	Pseudomonadota	1.5434	Post-follow-up
2_053-789_L000	Actinomycetota	4.33978	Post-follow-up
2_053-789_L000	Bacillota	38.955	Post-follow-up
2_053-789_L000	Bacteroidota	45.8232	Post-follow-up
2_053-789_L000	Pseudomonadota	10.882	Post-follow-up
2_054-809_L000	Actinomycetota	19.3165	Post-follow-up
2_054-809_L000	Bacillota	42.6102	Post-follow-up
2_054-809_L000	Bacteroidota	37.9677	Post-follow-up
2_054-809_L000	Pseudomonadota	0.10555	Post-follow-up
2_055-844_L000	Actinomycetota	94.3518	Baseline
2_055-844_L000	Bacillota	1.22461	Baseline
2_055-844_L000	Bacteroidota	2.1809	Baseline
2_055-844_L000	Pseudomonadota	2.24273	Baseline
2_056-863_L000	Actinomycetota	40.0198	Baseline
2_056-863_L000	Bacillota	55.518	Baseline
2_056-863_L000	Bacteroidota	1.90606	Baseline
2_056-863_L000	Pseudomonadota	2.48872	Baseline
2_057-886_L000	Actinomycetota	22.5454	Baseline
2_057-886_L000	Bacillota	58.6754	Baseline
2_057-886_L000	Bacteroidota	10.6505	Baseline
2_057-886_L000	Pseudomonadota	8.091	Baseline
2_058-902_L000	Actinomycetota	24.3373	Baseline
2_058-902_L000	Bacillota	49.3977	Baseline
2_058-902_L000	Bacteroidota	22.5822	Baseline
2_058-902_L000	Pseudomonadota	3.68283	Baseline
2_059-771_L000	Actinomycetota	9.17958	Post-follow-up
2_059-771_L000	Bacillota	25.0783	Post-follow-up
2_059-771_L000	Bacteroidota	62.1837	Post-follow-up
2_059-771_L000	Pseudomonadota	3.55852	Post-follow-up
2_060-790_L000	Actinomycetota	9.969	Post-follow-up
2_060-790_L000	Bacillota	15.0382	Post-follow-up
2_060-790_L000	Bacteroidota	71.0651	Post-follow-up
2_060-790_L000	Pseudomonadota	3.92763	Post-follow-up
2_061-810_L000	Actinomycetota	71.0482	Post-follow-up
2_061-810_L000	Bacillota	10.5988	Post-follow-up
2_061-810_L000	Bacteroidota	11.8891	Post-follow-up
2_061-810_L000	Pseudomonadota	6.464	Post-follow-up
2_062-846_L000	Actinomycetota	65.2252	Baseline
2_062-846_L000	Bacillota	20.8527	Baseline
2_062-846_L000	Bacteroidota	5.62502	Baseline
2_062-846_L000	Pseudomonadota	8.2971	Baseline
2_063-867_L000	Actinomycetota	20.1914	Baseline
2_063-867_L000	Bacillota	25.3027	Baseline
2_063-867_L000	Bacteroidota	0	Baseline
2_063-867_L000	Pseudomonadota	54.297	Baseline
2_064-888_L000	Actinomycetota	49.6211	Baseline
2_064-888_L000	Bacillota	43.1121	Baseline
2_064-888_L000	Bacteroidota	0	Baseline
2_064-888_L000	Pseudomonadota	7.26681	Baseline
2_065-903_L000	Actinomycetota	39.5672	Baseline
2_065-903_L000	Bacillota	50.5502	Baseline
2_065-903_L000	Bacteroidota	0	Baseline
2_065-903_L000	Pseudomonadota	9.88259	Baseline
2_066-908_L000	Actinomycetota	45.7482	Baseline
2_066-908_L000	Bacillota	48.1459	Baseline
2_066-908_L000	Bacteroidota	0.12709	Baseline
2_066-908_L000	Pseudomonadota	5.97884	Baseline
2_067-772_L000	Actinomycetota	10.2484	Post-follow-up
2_067-772_L000	Bacillota	5.30282	Post-follow-up
2_067-772_L000	Bacteroidota	82.7974	Post-follow-up
2_067-772_L000	Pseudomonadota	1.5894	Post-follow-up
2_068-792_L000	Actinomycetota	7.20439	Post-follow-up
2_068-792_L000	Bacillota	21.9174	Post-follow-up
2_068-792_L000	Bacteroidota	69.9512	Post-follow-up
2_068-792_L000	Pseudomonadota	0.86376	Post-follow-up
2_069-831_L000	Actinomycetota	91.5942	Baseline
2_069-831_L000	Bacillota	4.61217	Baseline
2_069-831_L000	Bacteroidota	0.01077	Baseline
2_069-831_L000	Pseudomonadota	3.78288	Baseline
2_070-848_L000	Actinomycetota	47.1262	Baseline
2_070-848_L000	Bacillota	38.8808	Baseline
2_070-848_L000	Bacteroidota	7.17685	Baseline
2_070-848_L000	Pseudomonadota	6.81615	Baseline
2_071-869_L000	Actinomycetota	73.3356	Baseline
2_071-869_L000	Bacillota	21.6895	Baseline
2_071-869_L000	Bacteroidota	3.14831	Baseline
2_071-869_L000	Pseudomonadota	1.82659	Baseline
2_072-889_L000	Actinomycetota	74.6641	Post-intervention
2_072-889_L000	Bacillota	14.9278	Post-intervention
2_072-889_L000	Bacteroidota	8.59458	Post-intervention
2_072-889_L000	Pseudomonadota	1.81349	Post-intervention
2_073-905_L000	Actinomycetota	0.86287	Baseline
2_073-905_L000	Bacillota	17.4722	Baseline
2_073-905_L000	Bacteroidota	76.8313	Baseline
2_073-905_L000	Pseudomonadota	4.83367	Baseline
2_074-909_L000	Actinomycetota	90.7143	Baseline
2_074-909_L000	Bacillota	9.17025	Baseline
2_074-909_L000	Bacteroidota	0	Baseline
2_074-909_L000	Pseudomonadota	0.0735	Baseline
2_075-774_L000	Actinomycetota	51.5038	Post-follow-up
2_075-774_L000	Bacillota	12.792	Post-follow-up
2_075-774_L000	Bacteroidota	34.363	Post-follow-up
2_075-774_L000	Pseudomonadota	1.34123	Post-follow-up
2_076-794_L000	Actinomycetota	5.54676	Post-follow-up
2_076-794_L000	Bacillota	40.5256	Post-follow-up
2_076-794_L000	Bacteroidota	44.9743	Post-follow-up
2_076-794_L000	Pseudomonadota	8.94674	Post-follow-up
2_077-832_L000	Actinomycetota	41.1956	Baseline
2_077-832_L000	Bacillota	20.9961	Baseline
2_077-832_L000	Bacteroidota	27.5548	Baseline
2_077-832_L000	Pseudomonadota	10.2535	Baseline
2_078-850_L000	Actinomycetota	28.5136	Baseline
2_078-850_L000	Bacillota	71.4864	Baseline
2_078-850_L000	Bacteroidota	0	Baseline
2_078-850_L000	Pseudomonadota	0	Baseline
2_079-873_L000	Actinomycetota	3.64223	Baseline
2_079-873_L000	Bacillota	88.4968	Baseline
2_079-873_L000	Bacteroidota	2.98817	Baseline
2_079-873_L000	Pseudomonadota	4.87277	Baseline
2_080-891_L000	Actinomycetota	55.1027	Post-intervention
2_080-891_L000	Bacillota	12.9792	Post-intervention
2_080-891_L000	Bacteroidota	30.1733	Post-intervention
2_080-891_L000	Pseudomonadota	1.74479	Post-intervention
2_081-906_L000	Actinomycetota	10.9537	Baseline
2_081-906_L000	Bacillota	66.1096	Baseline
2_081-906_L000	Bacteroidota	0.60489	Baseline
2_081-906_L000	Pseudomonadota	22.3318	Baseline
2_082-1639_L000	Actinomycetota	8.31027	Post-intervention
2_082-1639_L000	Bacillota	23.4317	Post-intervention
2_082-1639_L000	Bacteroidota	61.664	Post-intervention
2_082-1639_L000	Pseudomonadota	6.59407	Post-intervention
2_083-1650_L000	Actinomycetota	53.506	Post-intervention
2_083-1650_L000	Bacillota	17.0717	Post-intervention
2_083-1650_L000	Bacteroidota	26.8957	Post-intervention
2_083-1650_L000	Pseudomonadota	2.52664	Post-intervention
2_084-1663_L000	Actinomycetota	71.9478	Post-intervention
2_084-1663_L000	Bacillota	15.4068	Post-intervention
2_084-1663_L000	Bacteroidota	7.4837	Post-intervention
2_084-1663_L000	Pseudomonadota	5.16173	Post-intervention
2_085-1676_L000	Actinomycetota	68.7033	Baseline
2_085-1676_L000	Bacillota	11.5103	Baseline
2_085-1676_L000	Bacteroidota	0	Baseline
2_085-1676_L000	Pseudomonadota	19.7864	Baseline
2_086-1695_L000	Actinomycetota	65.2219	Baseline
2_086-1695_L000	Bacillota	5.60862	Baseline
2_086-1695_L000	Bacteroidota	5.30897	Baseline
2_086-1695_L000	Pseudomonadota	23.8605	Baseline
2_087-1713_L000	Actinomycetota	62.6814	Baseline
2_087-1713_L000	Bacillota	31.5263	Baseline
2_087-1713_L000	Bacteroidota	0	Baseline
2_087-1713_L000	Pseudomonadota	5.79228	Baseline
2_088-1577_L000	Actinomycetota	24.2727	Baseline
2_088-1577_L000	Bacillota	18.9177	Baseline
2_088-1577_L000	Bacteroidota	0	Baseline
2_088-1577_L000	Pseudomonadota	56.8097	Baseline
2_090-1651_L000	Actinomycetota	17.926	Post-intervention
2_090-1651_L000	Bacillota	39.8569	Post-intervention
2_090-1651_L000	Bacteroidota	37.13	Post-intervention
2_090-1651_L000	Pseudomonadota	5.08707	Post-intervention
2_091-1664_L000	Actinomycetota	42.113	Post-intervention
2_091-1664_L000	Bacillota	28.7567	Post-intervention
2_091-1664_L000	Bacteroidota	14.7866	Post-intervention
2_091-1664_L000	Pseudomonadota	14.2894	Post-intervention
2_092-1696_L000	Actinomycetota	44.7558	Baseline
2_092-1696_L000	Bacillota	53.4336	Baseline
2_092-1696_L000	Bacteroidota	0	Baseline
2_092-1696_L000	Pseudomonadota	1.81056	Baseline
2_093-1714_L000	Actinomycetota	80.4467	Baseline
2_093-1714_L000	Bacillota	7.36032	Baseline
2_093-1714_L000	Bacteroidota	0.08844	Baseline
2_093-1714_L000	Pseudomonadota	11.8988	Baseline
2_094-1578_L000	Actinomycetota	21.9073	Baseline
2_094-1578_L000	Bacillota	54.3594	Baseline
2_094-1578_L000	Bacteroidota	4.8097	Baseline
2_094-1578_L000	Pseudomonadota	18.9236	Baseline
2_095-1641_L000	Actinomycetota	10.5249	Post-intervention
2_095-1641_L000	Bacillota	68.13	Post-intervention
2_095-1641_L000	Bacteroidota	14.925	Post-intervention
2_095-1641_L000	Pseudomonadota	6.4202	Post-intervention
2_096-1652_L000	Actinomycetota	52.8278	Post-intervention
2_096-1652_L000	Bacillota	41.5303	Post-intervention
2_096-1652_L000	Bacteroidota	0.54778	Post-intervention
2_096-1652_L000	Pseudomonadota	1.39822	Post-intervention
2_097-1665_L000	Actinomycetota	81.7717	Post-intervention
2_097-1665_L000	Bacillota	5.88229	Post-intervention
2_097-1665_L000	Bacteroidota	11.3433	Post-intervention
2_097-1665_L000	Pseudomonadota	1.00269	Post-intervention
[truncated: 2,668 more rows]

## Sheet: Figure 1F-S1
Figure 1F/S1
[truncated: 51 more rows]

## Sheet: Figure 3A
Figure 3A
[truncated: 185 more rows]

## Sheet: Figure 3B
Figure 3B
[truncated: 955 more rows]

## Sheet: Figure 5A
Figure 5A
[truncated: 105 more rows]

[truncated: 11 more sheets: Figure 5B, Figure 5C, Figure 5D, Figure 5E, Figure 5F, Figure S2B, Figure S2C, Figure S2D, Figure S3B, Figure S3C, Figure S3D]
